# Supplementary material for: Comparative transcriptomics reveals the conserved building blocks involved in parallel evolution of diverse phenotypic traits in ants
Source: Genome Biol. 2016 Mar 7;17:43. doi: 10.1186/s13059-016-0902-7 (PMC4780134; doi:10.1186/s13059-016-0902-7)
Supplement: Supplementary file 1 — Number of queens and workers used for RNA pooling before library preparation. Three replicates per species per caste were sequenced using an equal number of samples in each of them. Number of pooled Formica exsecta samples can be found in [19]. Number of de novo assembled contigs using Trinity before and after filtering, given with the transcriptomes’s size and number of reads. See Methods for full description of the filtering steps. Number of caste differentially expressed genes found in each species using EdgeR (Queens, number of queen upregulated genes; Workers, number of worker upregulated genes; Non DE, number of non-differentially expressed genes; Initial count, number of contigs analysed before cutoff; Cutoff, cutoff limit from RNA-spike-in analysis). The number of differentially expressed genes between queen and worker varied among species, from 323 genes (7.4 % of the total number of genes kept for the analysis) in Formica aquilonia to 5502 genes (72 %) in Linepithema humile (S. invicta mono, Solenopsis invicta monogynous form; S. invicta poly, Solenopsis invicta polygynous form). No queens were found for Lasius turcicus. (XLSX 42 kb) [file 13059_2016_902_MOESM1_ESM.xlsx]

## Sheet: Sheet2
	Species	No. queens	No. workers	No. colonies		Before filtering	After filtering	Size (Gb)	No. reads		Queens	Workers	Non DE	Initial count	Cutoff
	F. aquilonia	3	3	3		132114	43679	47.3259	94464732		121	202	4022	43679	30
	F. cinerea	3	3	3		138451	40608	42.8228	85476288		261	504	3739	40608	28
	F. exsecta	-	-	-		321248	77633	69.0662	164316108		184	657	11267	77633	25
	F. fusca	3	3	3		121692	37969	46.003	91824869		1416	1723	3019	37969	9
	F. pratensis	2	3	3		98112	30528	48.3197	96449075		498	511	1866	30528	70
	F. pressilabris	3	3	3		130184	39638	33.587	67042624		2049	1633	3471	39638	7
	F. truncorum	3	3	3		126599	39181	32.0027	63880325		1347	1510	3003	39181	15
	L. humile	3	15	3		125324	37780	33.4298	71148020		2832	2670	2107	37780	20
	L. neglectus	3	15	3		125961	50814	39.8179	79478395		539	586	3147	18711	22
	M. chinense	3	30	3		130711	44977	38.5607	103075473		855	1012	3035	44977	34
	M. pharaonis	3	30	3		120855	51605	27.6361	57911332		1752	1767	1588	51605	25
	M. rubra	3	15	3		85311	29927	33.7867	69221293		1642	1845	2742	29927	8
	M. ruginodis	3	15	3		77922	29408	29.2243	59720850		1502	1476	1455	29408	32
	M. sulcinodis	3	15	3		71956	26666	37.342	52805876		1263	1191	1305	26666	42
	S. invicta (poly)	3	15	3		174825	64118	49.6674	99134903		1142	1159	1708	39262	18
	S.invicta (mono)	3	15	3		161555	61918	46.534	92882955		815	3019	735	64118	12
	L. turcicus	-	15	3		107089	44465	60.6744	90082328		-	-	-	-	-
