# Supplementary material for: Comparative transcriptomics reveals the conserved building blocks involved in parallel evolution of diverse phenotypic traits in ants
Source: Genome Biol. 2016 Mar 7;17:43. doi: 10.1186/s13059-016-0902-7 (PMC4780134; doi:10.1186/s13059-016-0902-7)
Supplement: Supplementary file 2 — Dataframe used as input for the WGCNA analysis. Each column represents one sample analyzed and each row represents the expression level of one OGG across all samples. (XLSX 7837 kb) [file 13059_2016_902_MOESM2_ESM.xlsx]

## Sheet: Table S2.csv
cluster	Q1_F_aquilonia	Q2_F_aquilonia	Q3_F_aquilonia	W1_F_aquilonia	W2_F_aquilonia	W3_F_aquilonia	Q1_M_chinense	Q2_M_chinense	Q3_M_chinense	W1_M_chinense	W2_M_chinense	W3_M_chinense	Q1_F_cinerea	Q2_F_cinerea	Q3_F_cinerea	W1_F_cinerea	W2_F_cinerea	W3_F_cinerea	Q1_F_exsecta	Q2_F_exsecta	W1_F_exsecta	W2_F_exsecta	Q1_F_fusca	Q2_F_fusca	Q3_F_fusca	W1_F_fusca	W2_F_fusca	W3_F_fusca	Q1_L_humile	Q2_L_humile	Q3_L_humile	W1_L_humile	W2_L_humile	W3_L_humile	Q1_Sinv_mono	Q2_Sinv_mono	Q3_Sinv_mono	W1_Sinv_mono	W2_Sinv_mono	W3_Sinv_mono	Q1_L_neglectus	Q2_L_neglectus	Q3_L_neglectus	W1_L_neglectus	W2_L_neglectus	W3_L_neglectus	Q1_M_pharaonis	Q2_M_pharaonis	Q3_M_pharaonis
EOG700J33	134.9032852	115.5003913	165.3599915	117.5875406	147.9272114	173.7405016	417.6948968	344.4594797	370.7135326	389.5834373	383.5906155	295.6315309	65.83618889	47.86086674	95.29721541	85.57241061	147.2147331	87.49294275	241.9410611	113.1902132	334.8392733	262.5410816	0.631367301	0.696300251	1.301562411	1.205914381	0.755403594	0.734202374	256.0476481	423.2515536	288.056519	306.6007098	256.8369262	239.1182185	298.2713094	230.1036874	337.6877355	253.9496325	84.96466666	241.9889639	161.591563	116.8441475	199.2094095	114.80688	131.8300172	184.7222709	1.169182507	3.424545759	2.683023879
EOG700J34	251.4075285	156.8238647	197.9839261	209.4324965	229.953272	243.6116269	163.7369457	132.4691772	196.6996517	160.914898	149.5717139	145.678464	121.7159156	127.8723838	158.9106882	157.2426431	162.1749838	194.4193594	123.4163113	159.4784717	184.1305916	182.4303759	2.146648822	1.547333891	1.201442225	5.125136119	6.169129351	0.917752968	426.5942133	432.1215207	334.1171747	288.5750071	311.8400762	312.6283771	0.317110866	0.248876437	2.70926516	NA	8.996258822	1.211459143	1.933574258	3.996681103	5.826296759	16.56706876	10.14077055	3.729201577	41.31111526	41.11411794	41.13969948
EOG700J35	NA	NA	NA	NA	NA	NA	NA	0.226394663	NA	0.338768206	NA	NA	0.611576302	0.99180659	0.675790091	0.905384443	0.142383656	1.076987707	127.3207034	181.1145651	110.0849942	198.0775091	1.136461141	2.309395832	1.248498712	1.658132274	1.25900599	NA	158.7009444	129.808772	137.9025763	277.9541272	231.4384946	258.6422769	NA	NA	NA	NA	NA	NA	9.391646398	22.09929551	5.410132704	9.010160204	2.645418405	6.215335962	1.948637512	3.424545759	1.788682586
EOG700J36	26.97806714	60.05763681	42.81296784	36.58220959	36.16523948	31.69637227	154.450033	167.5331825	276.1311085	120.7708656	131.2271129	115.5852602	24.95231311	14.6291472	28.65349984	15.16518942	15.23505115	31.69420966	NA	NA	NA	NA	62.82230916	75.15245974	79.61557146	22.15867675	30.09024316	41.33375817	133.0354328	83.97749401	108.1706015	18.34928152	18.54351295	24.90600204	7.610660783	0.995505748	13.05373214	2.261249566	NA	1.615278858	27.34626451	15.51652664	29.13148379	11.04471251	10.14077055	20.38630196	136.7904561	131.9183948	124.2866095
EOG700J37	NA	1.283337681	NA	0.348484969	NA	2.649644495	68.22965316	92.8727506	84.10067135	57.75997918	64.17270615	89.176764	NA	NA	NA	NA	NA	NA	162.1629136	293.246752	99.52802191	105.3058444	NA	NA	NA	NA	NA	NA	38.091264	37.91322204	49.15487279	14.99511178	16.68916166	23.59515982	NA	0.248876437	NA	NA	453.8112784	NA	4.972048093	3.761582215	1.248492163	NA	0.440903067	1.491680631	192.4474407	151.9177421	209.329523
EOG700J38	20.28750649	0.256667536	1.132618197	19.86364321	5.911284649	5.796097332	0.284438366	0.679183989	0.513853389	9.485509778	6.440887201	8.036253298	0.12231526	NA	NA	2.150288052	0.569534623	0.153855387	0.040259766	NA	1.325373156	1.695772294	NA	NA	NA	NA	NA	NA	10.02321754	10.59063352	15.53831845	2.367649228	4.635878239	2.621684425	NA	NA	NA	0.753749855	NA	0.807639429	2.76224894	0.470197777	NA	0.290650329	3.52722454	2.237520946	1.169182507	NA	0.894341293
EOG700J39	84.387394	85.21362204	90.38293211	80.32578528	52.87912813	51.50246487	107.462237	107.9630869	71.08305216	78.93299208	75.90943393	120.483955	68.25313844	49.71430531	91.7722943	86.46308256	80.16199813	110.1835352	112.2985771	127.6416426	115.8621207	85.77297015	78.68099302	73.6600562	67.88148572	68.58939521	66.85699508	46.62185077	69.706922	63.17001404	109.3658568	51.49637071	65.65330762	82.2122783	679.8856966	939.50855	869.9204133	596.2161356	0.999584314	565.3476002	76.79052055	81.21726199	50.35585056	54.93291221	37.47676074	58.66282695	33.50877066	35.22389923	42.78528746
EOG700J3B	103.1641287	502.0622343	282.2484547	97.4120033	81.91320877	57.79537054	339.7018967	294.5394565	657.2167718	37.10020012	18.36845609	38.47142537	2150.400129	1924.910627	1281.864324	1188.611331	792.658354	1203.181434	1126.124019	1488.439918	346.0824388	405.908939	1591.096107	1793.847389	1938.316778	515.3686142	390.5600252	1296.357271	1315.775103	791.6810043	1105.17037	126.4719296	113.4244876	147.001591	1125.822852	1337.904973	1512.016256	41.45624205	220.8381624	52.49656287	1056.283995	1118.59816	527.2798566	401.344507	193.1199526	257.0662954	411.189796	494.6022517	385.9082679
EOG700J3C	375.2562809	552.8875399	695.4456948	395.8858941	592.4160502	534.7711243	238.9268057	230.9440637	847.2894276	300.4433592	268.8235477	476.8644314	844.1587694	700.9828626	559.7920731	1113.242603	927.9555751	598.9405577	3054.468153	2113.085877	2170.718661	2162.796059	362.3101255	442.1514329	497.9968011	404.1848157	575.6364237	508.0350039	NA	NA	NA	NA	NA	NA	0.951332598	NA	NA	NA	4.997921568	NA	398.9074185	271.0690183	727.1176738	232.8138202	335.5272344	351.8501688	NA	1.467662468	NA
EOG700J3D	22.66157639	9.240031305	12.00575289	32.93182954	60.2908043	29.97410335	11.23531548	8.716194523	5.224176122	29.64221806	30.77312774	15.90152248	1.345467864	2.35554065	0.540632072	16.9759583	13.09929632	15.0778279	77.56647732	71.61543812	138.462984	129.7176979	1.262734601	1.160500418	1.201442225	4.371439631	4.784222762	6.791371962	4.252274109	4.243729148	11.50433193	46.76107226	35.85079171	38.20168733	0.951332598	0.497752874	3.201858826	0.376874928	2.998752941	0.807639429	86.71804324	213.7048896	42.44873353	278.7336657	152.5524614	264.2959742	0.779455005	NA	0.447170647
EOG700J3F	276.0525324	100.5315406	154.9421693	302.4936649	330.4945508	435.1080587	0.142219183	NA	1.541560167	0.169384103	0.238551378	NA	2.568620468	1.363734061	0.946106127	6.56403721	4.983427948	5.077227761	158.5071256	131.3621615	223.5164306	206.5894785	NA	NA	NA	NA	NA	NA	118.0006065	76.37715701	58.86632183	29.20100715	39.86855285	39.51252954	NA	NA	NA	NA	3.998337254	NA	19.05951769	19.50850576	5.826296759	25.8678793	28.21779632	41.51844423	NA	NA	NA
EOG700J3G	36.90599584	80.08283799	73.6201828	42.16842364	67.81855661	53.48969824	NA	NA	NA	NA	NA	NA	186.0561888	175.7493674	152.7447794	128.2182813	94.49433691	108.5557452	75.02407313	99.10281909	36.71033572	53.05344749	163.0316644	166.8799601	181.3226618	86.52435684	63.50426213	105.1744901	45.71194667	49.83827538	38.69638922	10.06250922	12.67140052	11.42305357	0.618366189	0.248876437	NA	NA	14.9937647	NA	51.1016054	79.69852317	62.76586265	54.35161155	35.13997448	34.06004107	3.507547522	7.827533163	4.918877112
EOG700J3H	NA	NA	0.226523639	NA	1.074779027	NA	NA	NA	NA	NA	NA	NA	NA	NA	NA	NA	NA	NA	4.448704095	0.851997663	3.249414866	1.615021233	NA	NA	NA	NA	NA	NA	NA	0.124595688	0.747034541	NA	0.309058549	0.187263173	NA	NA	NA	NA	NA	NA	NA	NA	NA	NA	NA	NA	NA	NA	NA
EOG700J3J	26.97806714	33.65424735	36.41594027	30.31819228	54.70410292	65.40813038	14.21765175	13.02788088	44.61446409	10.32734877	11.69378854	5.820299197	49.43248932	40.66407018	60.71703648	57.66619862	51.685267	37.55148423	NA	NA	NA	NA	52.1787192	50.05625136	57.16862588	53.36171136	31.97749314	64.97691013	98.25790531	115.8191681	106.3538135	77.73781633	87.22250377	100.6183756	14.9042107	4.977528742	68.47051951	1.507499711	5.997505882	2.019098572	105.8107079	93.57405957	86.97828732	171.783064	123.4528589	105.4145841	0.779455005	0.978441645	0.447170647
EOG700J3K	226.8877029	123.2004174	177.5945333	222.2985615	251.6326397	180.5981127	4.83545223	8.48979986	2.055413556	27.44022472	16.93714782	13.67872902	124.7371025	161.834321	140.8346549	127.4260699	143.7961015	127.6938167	76.29769081	65.56315654	103.4961391	97.00625034	150.1833398	152.9392554	139.386321	128.7419119	141.7590384	130.3025664	57.57123543	53.20235896	48.25843134	117.7826569	154.8383332	163.2878691	11.41599117	14.93258623	7.635201816	7.537498554	NA	4.442016858	NA	NA	NA	NA	NA	NA	2.728092517	1.467662468	2.235853233
EOG700J3M	18.34508565	26.93725793	12.68532381	13.41667129	3.331814984	13.57942804	40.53246722	56.26586558	56.78079949	135.6580344	76.09788952	112.8495144	116.5468727	98.06487655	58.42610807	71.64193923	58.30610699	98.74746429	267.1960121	268.2681169	201.3116789	158.4311604	NA	NA	NA	NA	NA	NA	81.702891	109.0635899	134.6156243	66.06135955	65.82947099	85.19912591	44.07841037	100.2947154	96.05576478	140.6911793	8.996258822	140.1254409	NA	NA	NA	0.290650329	NA	0.248613438	76.77631798	69.46935682	88.51742948
EOG700J3N	0.863298148	NA	0.453047279	0.174242484	0.107477903	2.649644495	0.42665755	0.679183989	0.685137852	1.185688722	1.431308267	1.88082524	NA	NA	NA	NA	NA	NA	0.462987304	0.503453165	3.075866004	8.236608286	NA	NA	NA	NA	NA	NA	4.859741839	0.996765508	0.747034541	0.986520512	1.236234197	2.434421252	NA	NA	NA	NA	NA	NA	NA	NA	NA	NA	NA	NA	NA	NA	NA
EOG700J3P	76.18606159	67.49329533	55.95133893	82.93942255	203.8404407	123.8708801	152.3139009	146.1411508	141.3627802	84.18389928	81.85413427	95.23815079	244.9974665	276.5714663	158.9579935	167.4961219	148.5090005	118.1501671	NA	NA	NA	NA	15.15281522	23.43359811	34.74270555	4.974396822	3.399316173	3.671011872	130.6055619	85.33932488	109.5062993	92.1410158	93.02662332	74.90526928	260.6651318	197.8567675	283.4088395	81.02810946	697.6998551	60.57295716	141.4271458	155.4003652	94.4692403	102.6780418	78.03984295	73.83819123	197.2021162	223.0846951	226.6037251
EOG700J3Q	194.0046764	127.1043306	113.9413906	145.445429	160.1452994	193.9208565	156.7255399	185.5541977	161.9648754	384.2732457	291.2712323	339.2376092	31.1695978	53.55755584	40.14463454	52.22370639	61.79308272	35.54059433	107.9108665	205.7609211	160.9770728	212.1136586	66.95523951	67.48696764	72.48701425	96.18523842	91.76516959	55.73146673	NA	NA	NA	NA	NA	NA	0.634221732	NA	NA	NA	3.998337254	NA	63.28588548	116.6066977	69.08739463	258.25735	135.3572417	281.4154956	NA	NA	NA
EOG700J3R	98.05556194	63.41484818	56.71925406	90.60609186	91.97314046	56.47551638	77.50945487	78.67327734	134.6544242	69.78625051	54.38971414	54.54906149	124.3946198	93.35379525	154.7559307	108.6461331	85.00304242	87.70526318	NA	NA	NA	NA	104.9332454	106.328143	115.0380931	84.71548527	64.20930549	96.54761222	79.27453875	73.88524324	86.95482056	69.25373993	64.90229534	83.70663842	0.951332598	NA	0.738890498	NA	9.995843136	NA	11.60144555	5.172175545	32.46079623	15.11381712	16.3134135	10.93899129	68.20231293	67.51247353	62.15671986
EOG700J3S	15.1077176	5.646685798	1.585665476	15.15909614	26.76199777	12.08900301	0.42665755	0.905578652	0.171284463	2.710145651	4.055373423	9.4041262	1.834728905	0.743854942	1.486738199	2.376634162	6.264880849	2.3078308	2.254546871	1.394177994	11.17814718	5.975578561	NA	NA	NA	NA	NA	NA	4.85822317	5.108423226	1.942289806	32.50979694	20.40095484	26.40223479	NA	NA	NA	NA	NA	NA	NA	2.115889996	2.080820271	1.743901975	5.731739877	3.2319747	NA	0.978441645	2.235853233
EOG700J3T	92.58872641	79.30513535	118.7187742	79.45457286	21.50202922	82.4701849	74.46169777	72.10217225	35.97059366	116.2025763	84.21340739	157.6405126	NA	NA	NA	NA	NA	NA	NA	NA	NA	NA	NA	NA	NA	NA	NA	NA	34.01819287	36.14520922	29.43316091	55.83706097	60.88762479	52.05916215	108.4519162	75.65843687	154.7704667	143.5893475	105.9959206	175.2617943	122.0941654	91.09611728	87.81061543	113.3507219	114.1938945	96.71808597	116.2362276	96.86572289	131.6157364
EOG700J3W	2813.920315	2316.758183	2627.289127	3204.737469	2943.271618	2644.676411	0.142219183	NA	NA	9.011234289	0.954205511	3.932634593	2089.438204	2371.434351	2805.069508	3165.280599	3546.848054	3533.950534	1043.444552	527.5956802	1697.727992	1629.879428	1690.90265	1679.244105	1471.556473	1823.267174	2357.526486	2483.054075	611.0472335	454.7206867	467.6406345	1091.229799	928.4953278	1199.45995	5342.842425	2499.067855	1858.5559	3493.223555	1474.386863	3144.277595	3964.103454	4536.867819	3784.042411	2028.768363	2855.270629	3051.232731	NA	NA	NA
EOG700J3X	24.60399723	3.593345508	12.45880017	21.60606806	14.36872081	26.37886697	NA	NA	NA	NA	NA	NA	0.12231526	0.247951647	NA	3.16884555	5.980113537	3.230963121	54.95538519	46.28167488	412.0110009	505.5404063	1.262734601	2.55310092	1.401682596	12.36062241	19.26279165	12.66499096	20.65390282	18.40901297	23.90510531	110.2929932	86.57348082	93.81884977	26.63731274	28.8696667	17.73337196	105.5249798	0.999584314	117.1077172	5.248272987	8.228461094	7.490952975	18.02032041	15.87251043	25.60718416	19.48637512	17.58259637	22.16624895
EOG700J3Z	NA	NA	NA	NA	NA	NA	183.8936705	179.983757	121.0981154	606.9032417	439.4116379	470.7192624	126.5351368	111.2063139	110.5579072	114.3557138	108.0691946	95.39033975	86.26439837	123.2519183	64.39838123	74.85946417	136.3172512	121.0920293	112.2887928	202.0811024	174.246429	126.0992578	57.00629044	79.24285785	64.69319124	108.789536	124.5444142	128.2752736	396.3854113	310.64508	92.36131229	50.50124031	2.998752941	63.39969516	NA	NA	NA	NA	NA	NA	51.83375783	43.54065322	53.66047758
EOG700J40	NA	NA	NA	NA	NA	NA	NA	NA	NA	NA	NA	NA	NA	NA	NA	NA	NA	NA	NA	NA	NA	NA	NA	NA	NA	NA	NA	NA	NA	NA	NA	NA	NA	NA	NA	NA	NA	NA	0.999584314	0.807639429	NA	NA	NA	NA	NA	NA	NA	NA	NA
EOG700J41	16.40266482	3.850013044	7.928327378	13.24242881	12.78987042	9.108152951	0.995534283	NA	0.256926695	5.081523095	7.395092712	1.538857015	NA	NA	NA	NA	NA	NA	6.179874014	1.936358325	5.176457421	4.44130839	NA	NA	NA	NA	NA	NA	4.100407177	4.360849095	1.344662174	5.721818968	4.944936788	4.11978981	NA	0.248876437	NA	0.376874928	2.998752941	NA	0.552449788	1.175494442	7.074788921	0.871950987	1.76361227	2.983361262	5.845912537	3.864844499	6.707559698
EOG700J42	953.4933807	356.5112079	363.5704412	1029.027325	540.7277772	785.4804864	NA	NA	NA	NA	NA	NA	51.37240935	50.45816025	59.06405391	89.85940595	133.6982527	90.31311199	56.14224308	39.29800494	143.0157658	106.3451106	249.6375798	239.7733124	193.4231874	807.374752	697.8040699	466.2203432	61.20237379	55.59085831	46.76436226	450.7629253	346.4484525	475.2701883	848.4554907	444.8840526	177.0430893	2002.355335	24.01001521	1724.540358	1081.743643	910.5450478	1004.686613	1363.556954	1661.36244	1811.186191	152.7770782	161.4869014	134.8979689
EOG700J43	NA	NA	NA	NA	NA	NA	188.3237981	161.8008697	157.3419077	134.9144382	124.2852678	137.6422108	95.39856417	92.73267637	79.74323069	53.64402824	47.55614099	24.46146793	NA	NA	NA	NA	NA	NA	NA	NA	NA	NA	83.52681286	63.29460973	86.50958798	136.4298677	138.7611074	142.0278811	NA	NA	NA	0.376874928	59.97505882	0.399781517	NA	NA	NA	NA	NA	NA	NA	NA	NA
EOG700J45	NA	NA	NA	0.871212422	NA	NA	528.0683605	444.0278524	185.4025849	272.2002538	292.4639892	269.7599248	NA	NA	NA	NA	NA	NA	12.58117674	41.55347512	15.43009431	44.97834133	NA	NA	NA	NA	NA	NA	NA	NA	NA	NA	NA	NA	NA	NA	NA	NA	230.9539557	NA	196.1196748	143.8805197	217.2376363	77.02233723	104.0531239	75.08125842	319.9623822	293.0383806	286.7526488
EOG700J49	NA	NA	NA	NA	NA	NA	617.7460887	660.8279095	88.65598164	111.3073757	103.3094452	108.4124767	NA	NA	NA	NA	NA	NA	NA	NA	NA	NA	NA	NA	NA	NA	NA	NA	NA	NA	NA	NA	NA	NA	NA	NA	NA	NA	154.8955852	NA	NA	NA	NA	NA	NA	NA	74.43795297	60.17416119	84.51525219
EOG700J4D	81.15002595	18.22339507	13.59141836	42.09698422	42.66550304	45.70139945	NA	NA	NA	NA	NA	NA	NA	NA	0.135158018	0.905384443	0.142383656	8.769757042	NA	NA	NA	0.161502123	9.721793697	11.42860812	6.607932239	40.40717612	49.43864721	21.12667332	NA	0.124595688	NA	0.394608205	NA	NA	NA	NA	NA	NA	NA	NA	NA	NA	NA	NA	NA	NA	NA	NA	NA
EOG700J4F	NA	NA	NA	NA	NA	NA	NA	0.113197331	1.027706778	NA	NA	NA	NA	NA	NA	NA	NA	NA	NA	NA	NA	NA	NA	NA	NA	NA	NA	NA	NA	NA	NA	NA	NA	NA	NA	NA	NA	NA	NA	NA	NA	NA	NA	NA	NA	NA	NA	NA	NA
EOG703D9Z	NA	NA	NA	0.174242484	0.859823222	0.331205562	NA	NA	NA	0.846920516	NA	NA	0.611576302	1.487709884	0.540632072	1.358076664	1.281452901	0.615421547	3.824677728	3.98889815	20.60580152	11.22439757	0.25254692	0.618933556	0.400480742	1.808871572	1.510807188	3.487461278	0.151866932	2.990296523	NA	0.197304102	1.236234197	1.310842212	0.317110866	0.248876437	NA	7.160623626	NA	7.672574574	NA	NA	NA	NA	NA	NA	NA	NA	NA
EOG703DB0	57.38342792	66.28695791	132.7428527	70.39396367	62.03732022	78.49571816	2.702164482	5.313482739	17.72794192	9.654893881	9.542055112	11.79790378	16.278938	18.34842191	17.70570037	27.01327658	19.93371179	24.55839682	15.45974998	8.40108423	44.65657297	19.63381312	24.35562499	17.63960635	18.72247468	78.62561764	98.06649457	52.84238039	35.23312833	46.10040472	23.99773759	6.319650398	11.67005082	8.80136914	18.07531936	34.59631352	67.24149831	94.36571315	120.6998059	121.5214667	1.92804976	3.996681103	1.248492163	3.197153621	3.086321472	3.729201577	52.61321283	41.0945491	61.26237857
EOG703DB1	5.611437964	NA	0.906094558	7.840911795	3.224337081	8.776947389	0.142219183	0.565986657	1.027706778	9.146741572	5.725233067	5.471491607	0.733891562	0.247951647	NA	4.413749159	3.132440424	0.769276933	4.589613274	2.052539825	22.53134365	9.528625272	0.12627346	0.232100084	0.901081669	9.195097155	12.5900599	9.544630866	3.644806379	2.491913769	3.436358888	10.37622274	11.43516632	11.42305357	0.634221732	1.74213506	NA	32.41124378	NA	25.03682229	0.276224894	1.645692219	1.664656217	3.778454279	10.14077055	8.701470347	2.728092517	NA	1.788682586
EOG703DB2	18.12926112	33.88011479	35.56421138	13.76515626	6.233718357	5.749728554	50.07679661	41.95885486	102.6259424	21.74044964	18.60700747	13.67872902	89.03205487	66.82296898	82.71670708	29.08547522	46.13230443	48.54445161	90.80851811	158.8429589	39.11101163	64.52171326	59.22225281	64.76907566	67.48400859	29.09720662	25.49738931	20.19056529	92.18322801	91.82702238	158.5416466	67.18401989	76.33746166	104.4928506	103.3178912	89.58307353	318.4913604	102.0690367	4.997921568	122.6925438	125.9530272	206.6519229	99.879373	86.03249743	42.32669448	50.72211372	1.948637512	1.956883291	1.34151194
EOG703DB3	478.9534962	85.14945515	144.8981112	483.1238788	254.4001957	510.6808877	41.95465906	33.27888348	117.3255751	68.26179358	63.93176925	49.07244035	0.12231526	NA	0.405474054	NA	0.711918278	NA	NA	NA	NA	NA	47.00277007	61.65583988	52.56209615	256.805497	233.2547808	289.2408609	149.5934845	164.8425877	209.2413868	187.6362013	160.2870354	205.2011126	NA	NA	0.246296833	NA	NA	NA	65.26089347	77.58263318	54.92117023	153.17563	193.0934984	240.9163664	17.92746511	14.67662468	19.2283378
EOG703DB4	68.63220279	103.9400855	68.63666273	126.8485286	224.632041	163.1203952	330.9198621	378.2205838	458.4291625	407.0435507	369.9240071	381.20224	NA	NA	NA	NA	NA	NA	357.708017	168.4647234	252.9437158	127.4389029	156.2002702	195.9257382	191.7301551	138.5233849	165.1274486	184.6518971	56.62966045	52.45353888	50.07073714	111.4807639	108.4671884	73.56259233	222.672079	341.508247	655.6889652	332.5167487	1415.411388	291.5659102	228.4379874	288.4663361	217.6121839	228.4511587	199.2881865	282.1762527	238.902959	190.6738156	198.0965964
EOG703DB5	0.215824537	NA	NA	NA	0.644867416	1.490425028	87.17751494	92.22978976	334.0064158	55.89675405	56.05241724	44.79783754	22.7384069	25.41504386	11.62358956	22.40826496	29.47341672	33.38661891	149.5664382	170.1644587	34.53472318	58.46296111	0.37882038	2.321000836	1.401682596	0.150739298	NA	NA	NA	NA	NA	NA	NA	NA	29.49131053	31.35843107	100.2428109	44.8481164	197.9176941	34.32467572	10.22032108	18.3377133	9.9879373	13.36991514	8.377158282	12.9278988	75.21740797	75.82922751	80.39233883
EOG703DB6	62.90853607	77.76256346	149.3357093	85.6854841	73.94587184	103.6689969	11.09309629	8.716194523	7.622158605	40.14403245	25.52499743	62.75116937	0.12231526	0.867830766	1.892212254	1.47124972	4.27150967	57.54191462	4.810639387	3.795262318	8.977527605	9.257301705	0.883914221	1.547333891	0.901081669	3.014785953	3.147514975	4.405214246	NA	NA	NA	1.183824614	NA	5.617895196	NA	NA	3.940749324	0.753749855	NA	0.403819714	0.552449788	NA	NA	0.871950987	NA	NA	4.67673003	3.424545759	7.154730344
EOG703DB7	44.89150371	18.73673015	28.31545492	26.13637265	24.93487343	31.46452838	2.417726115	3.169525281	8.992434309	1.693841032	4.055373423	2.393777578	11.74226499	15.00107467	5.271162706	10.07240193	7.54633375	16.46252638	315.7050036	230.2767666	211.3465042	106.9160206	16.3347348	19.57377372	21.94334104	12.98166831	9.802620638	9.72818146	NA	NA	NA	NA	NA	NA	14.26998897	28.12303739	39.65379008	82.15873424	NA	105.3969455	2.209799152	0.470197777	NA	NA	0.440903067	NA	NA	NA	NA
EOG703DB8	52.66118705	58.00686319	54.13914981	44.25759102	92.1096374	57.98084566	41.95465906	37.24192205	66.29393857	18.97101956	13.35887716	20.34710942	481.3570293	486.856779	446.3525969	392.4558627	382.9735901	211.5557724	50.86740859	91.3449931	30.1074767	34.79643997	158.8355973	189.3163015	166.8442818	84.43661757	79.19021776	74.23153106	20.19830202	22.55181961	23.00866386	9.665927974	9.580815027	11.23579039	NA	NA	NA	NA	NA	NA	27.6224894	35.73503104	16.23039811	24.41462765	14.10889816	20.63491539	61.18721789	63.5693537	50.074169
EOG703DB9	NA	NA	NA	NA	0.859823222	NA	NA	NA	NA	NA	NA	NA	0.12231526	NA	NA	NA	NA	NA	51.10977238	18.91047541	5.901661601	4.44130839	NA	NA	NA	NA	NA	NA	NA	NA	NA	NA	NA	NA	NA	NA	NA	NA	NA	NA	NA	0.235098888	NA	NA	NA	0.248613438	NA	NA	NA
EOG703DBB	3.237368056	0.770002609	1.585665476	1.742424843	10.53283447	2.152836152	5.119890597	3.282722613	104.9117336	5.250907199	1.908411022	0.683936451	34.98216446	28.01233737	9.866535322	22.06874579	13.95359825	19.6934895	245.8965831	186.6796589	44.69208297	63.13360251	7.071313768	12.14889204	9.611537801	5.125136119	4.910123361	4.955866027	11.54188687	21.18126703	16.28535299	0.197304102	NA	1.310842212	NA	0.746629311	2.462968328	NA	NA	NA	0.828674682	1.41059333	0.416164054	1.162601317	1.322709202	1.491680631	NA	0.978441645	NA
EOG703DBC	199.7693498	164.2030563	214.6560659	260.8409991	742.4251085	454.7866371	222.9996793	210.0942472	149.0174828	78.42483977	59.87639583	84.6371358	NA	NA	NA	NA	NA	NA	NA	NA	NA	NA	30.6983409	40.00012841	27.54806902	72.03831034	57.42578121	45.0543287	19.81104134	11.08901627	19.45726165	16.3762405	17.93466761	14.41926434	5.073773855	1.493258623	1.970374662	2.261249566	114.9521961	3.480925938	86.73461673	66.29788653	56.18214731	137.768256	148.1081584	123.3122655	100.1599681	73.87234422	95.2473477
EOG703DBD	134.2558115	210.7214806	282.3300032	203.8637067	154.1179386	145.4075218	173.7889975	185.0697131	219.1627526	220.360249	238.2675017	241.4073392	246.4676959	267.9204333	348.9874638	271.4976329	303.1034785	230.8323138	361.7963962	244.9985117	267.1952283	250.8717457	148.2008465	159.2314887	194.934001	166.2654453	185.8746083	285.1476826	221.4994397	223.4000694	216.1768555	155.0810244	145.2575181	159.1418625	125.579074	193.6358231	219.0884217	224.9754881	1206.018466	257.0352864	134.5215234	111.9070709	181.0313636	101.1463145	118.1620221	97.20785445	516.2486389	510.9715805	469.0730648
EOG703DBF	113.307882	60.06020348	92.64816851	98.27276117	163.8661844	122.8772634	36.69254928	30.11049017	70.82612546	29.36273429	30.0574736	30.9481244	15.41172281	19.00053474	16.62443623	56.24700851	34.59922832	17.53951408	111.2743686	125.4822158	150.6709211	115.9116889	11.99597871	18.03108183	17.92151319	41.30256755	39.66372471	14.13339571	76.6928009	104.1619955	55.28055603	95.29788144	99.20779431	114.2305357	26.09505316	29.60882972	30.7871041	33.54186857	73.96923921	44.98147799	10.49930822	4.937076657	10.40410135	14.82316679	14.99070429	13.92235256	99.4155886	93.93039795	68.41710891
EOG703DBG	141.867943	84.70028696	172.6132784	110.9924625	48.36398144	86.11344608	66.84301612	74.93776541	68.34250075	87.91034955	89.94102598	63.94805816	10.6426508	14.38119555	10.14360926	21.38857573	10.10923955	31.5126603	NA	NA	NA	NA	13.26755246	14.08073841	12.21466262	32.25820969	37.48816236	21.10831826	NA	NA	NA	NA	NA	NA	181.5047463	192.6303623	119.6953348	88.67867049	16.99293333	67.81748284	71.81847245	84.16540205	82.40048273	91.84550402	69.66268466	79.55132805	152.773181	146.277026	147.5931436
EOG703DBH	NA	NA	NA	NA	NA	NA	596.7516929	617.7201018	251.8738029	488.1700669	635.9779732	520.9920112	371.0457886	360.6456712	309.5118615	322.5160462	266.2574361	293.2545213	NA	NA	NA	NA	339.4091708	335.5192389	325.0702181	229.3317526	202.4380911	289.4537796	77.60400249	73.76064756	60.91319647	106.145661	105.0799067	116.6424853	249.8833624	161.7696841	64.03717652	71.98311119	2386.007757	58.9576783	77.89542012	162.6884308	98.22304007	156.6605274	128.7436957	163.3390291	554.582236	536.6752425	531.238728
EOG703DBJ	3.237368056	0.513335073	NA	1.045454906	2.579469665	6.127302894	NA	NA	NA	NA	NA	NA	NA	0.247951647	NA	NA	0.284767311	NA	2.576624996	3.098173321	1.82551397	3.391544588	0.12627346	0.154733389	0.100120185	NA	NA	NA	29.9177857	53.07776328	40.33986521	51.49834375	38.94137721	67.41286972	NA	NA	NA	NA	NA	NA	0.276224894	0.470197777	NA	0.871950987	0.881806135	0.248613438	3.897275025	6.849091517	10.28492487
EOG703DBK	102.5231299	86.49695972	147.5710901	89.9004098	96.19272292	132.1129305	81.47168131	89.12591893	103.198889	68.4853806	74.15131028	61.65174153	70.92572687	81.84387978	79.94867087	143.6879063	149.5825733	142.1439147	29.26884956	18.74394859	34.58473726	27.7783652	47.47882101	65.52804294	54.19405517	115.7150218	127.8256192	196.4064772	NA	NA	NA	NA	NA	NA	174.0938654	265.5163157	304.6691821	255.7058697	100.238315	236.2183801	NA	NA	NA	0.290650329	1.322709202	NA	0.389727502	NA	NA
EOG703DBM	NA	NA	NA	NA	NA	NA	NA	NA	NA	NA	NA	NA	2.935566249	5.083008772	0.810948109	1.018557498	1.423836557	NA	NA	NA	NA	NA	2.271659548	5.647768701	3.404086305	0.301478595	0.755403594	1.101303561	NA	NA	NA	NA	NA	NA	0.317110866	NA	4.187046157	NA	NA	NA	NA	NA	NA	NA	NA	NA	NA	NA	NA
EOG703DBN	NA	NA	NA	NA	NA	NA	NA	NA	NA	NA	NA	NA	NA	NA	NA	NA	NA	NA	0.040259766	NA	0.325091529	0.48450637	NA	NA	NA	NA	NA	NA	12.45308846	12.9579516	4.033986521	0.394608205	1.545292746	1.123579039	NA	NA	NA	NA	NA	NA	NA	NA	NA	NA	NA	NA	0.389727502	NA	NA
EOG703DBP	21.58245371	15.14338464	27.18283673	42.86365115	53.95390716	53.6602691	NA	NA	NA	NA	NA	NA	7.583546143	5.330960419	8.379797123	18.78672719	13.66883094	42.31023134	21.6207019	8.713612464	14.6291188	8.317359348	4.798391486	6.885635814	9.207052252	10.85322943	11.20515331	17.92371546	NA	NA	NA	NA	NA	NA	NA	NA	NA	NA	NA	NA	NA	0.470197777	1.664656217	0.290650329	0.881806135	NA	NA	NA	NA
EOG703DBR	3.453192593	3.60874556	3.850901869	6.783259915	10.4952172	0.662411124	NA	NA	1.370275704	NA	NA	NA	2.813250988	3.34734724	1.757054235	2.263461107	0.569534623	0.307710773	NA	NA	NA	NA	NA	NA	NA	NA	NA	NA	2.733604785	7.351145618	9.412635216	1.578432819	0.927175648	0.56178952	NA	NA	0.246296833	NA	29.98752941	NA	3.590923623	1.175494442	0.416164054	1.743901975	3.968127607	3.729201577	17.92746511	14.67662468	19.2283378
EOG703DBT	NA	NA	NA	NA	NA	NA	NA	NA	NA	NA	NA	NA	NA	NA	NA	NA	NA	NA	10.94602636	32.72484297	19.7888215	39.20464042	NA	NA	NA	NA	NA	NA	132.9443127	114.2554923	118.6425317	96.51919383	109.0976679	122.1948384	NA	NA	NA	NA	NA	NA	NA	NA	NA	NA	NA	NA	0.389727502	0.489220823	1.788682586
EOG703DBV	28.33991997	15.14338464	19.25450935	46.52274332	57.60815585	28.31807554	95.28685277	75.61581742	45.09834269	46.07247606	37.69111769	25.68181373	NA	NA	NA	NA	NA	NA	NA	NA	NA	NA	NA	NA	NA	NA	NA	NA	NA	NA	NA	NA	NA	NA	171.2303543	125.4834996	115.9787156	60.86906957	0.999584314	57.34239945	NA	NA	NA	NA	NA	NA	75.01474967	39.62688664	63.05106116
EOG703DBX	11.00705139	39.78346812	32.62846502	20.56061315	9.028143827	15.40105863	28.8704942	41.76641939	26.04208976	13.37118111	33.87429565	23.93777578	14.31088546	16.36480873	27.70739371	31.34893633	21.07278104	35.94984965	48.94782297	36.16110445	68.29522838	48.97794141	8.71286875	11.29012173	11.21346077	13.45046753	16.61887907	22.57672301	49.35675305	55.07129429	51.39597642	21.30884305	19.16163005	25.28052838	60.5681754	76.88539771	117.7298861	94.23757567	17.50272133	63.39969516	6.905622351	3.996681103	11.23642946	9.591460862	9.258964417	5.718109085	30.39874519	19.56883291	16.99248457
EOG703DBZ	102.7626951	343.4211635	268.2198457	139.9167149	57.82311166	86.99114082	294.3183331	291.3314441	126.6682861	140.6853546	137.644145	165.5109113	358.9182306	349.0898846	641.4788761	163.6912438	216.2807729	136.469728	42.87665032	15.8394111	35.43547679	15.34270171	217.4378474	201.3924689	189.1550639	124.5106598	116.7098553	72.50248446	72.13375559	86.34481209	92.66814073	193.3560473	157.6198601	162.3571712	0.951332598	0.746629311	NA	NA	48.97963137	NA	721.9607188	395.9041771	752.5078428	361.0109608	485.8839984	329.579377	76.77631798	65.06636942	61.26237857
EOG703DC0	1.294947223	1.026670145	NA	0.174242484	NA	0.662411124	NA	NA	NA	NA	NA	NA	3.057881509	2.479516474	1.216422163	4.979614435	2.135754835	4.769516987	NA	NA	NA	NA	0.883914221	2.398367531	1.702043152	1.808871572	1.510807188	2.386157717	NA	0.498382754	2.539917439	2.367649228	1.545292746	1.123579039	NA	0.248876437	NA	7.914373482	NA	1.615278858	6.905622351	5.642373322	3.329312433	11.04471251	6.172642945	4.97226877	NA	NA	NA
EOG703DC2	8.201332409	9.753366378	10.19356377	10.97727651	9.350577536	25.9102111	NA	NA	NA	NA	NA	NA	NA	NA	NA	NA	NA	NA	NA	NA	NA	NA	NA	NA	NA	NA	NA	NA	239.1904186	282.9505787	258.3245443	1607.069536	1322.18338	1164.03163	NA	NA	NA	NA	NA	NA	121.5417156	126.3397916	114.8071776	138.5559184	130.4764448	136.8194336	NA	NA	NA
EOG703DC3	386.4877898	63.39688146	117.8172101	381.6729347	372.3969608	675.5053356	5.904940488	4.414695927	11.21913233	185.1825585	141.460967	119.4785685	NA	NA	NA	NA	NA	NA	NA	NA	NA	NA	NA	NA	NA	NA	NA	NA	NA	NA	NA	NA	NA	NA	5.073773855	9.955057483	19.45744979	451.4999321	19.99168627	454.6081199	NA	NA	NA	NA	NA	NA	NA	NA	NA
EOG703DC4	NA	NA	NA	NA	NA	NA	NA	NA	NA	NA	NA	NA	NA	NA	NA	NA	NA	NA	NA	NA	NA	NA	NA	NA	NA	NA	NA	NA	NA	NA	NA	NA	NA	NA	NA	NA	NA	NA	NA	NA	NA	NA	NA	NA	NA	NA	NA	NA	NA
EOG703DC6	305.8255273	921.4338885	756.9581891	459.460007	276.9737796	491.1381036	575.7032538	593.1279815	60.29213099	726.1801395	898.3415496	1040.096358	NA	NA	NA	NA	NA	NA	215.1139664	98.44445726	298.1864538	120.9586302	212.8970538	215.7099494	191.6180205	697.5114297	633.3492583	383.8042912	156.3181523	214.0690983	197.5159326	656.8766558	409.8054551	567.3999243	985.3173694	511.9413198	57.63345887	1080.519261	43.9817098	931.0225044	1204.616763	380.8601992	1578.884805	546.4342448	1186.664152	868.1680717	332.0478321	392.8443206	341.6294305
EOG7068JV	7.122209724	19.50673276	10.42008741	10.80303403	14.93942848	14.57304472	43.09241252	41.92036776	63.37525132	28.28545139	27.9105112	32.2988989	55.77575873	40.2921427	39.60129931	23.42682246	27.19100672	54.61866228	287.4849209	305.3501534	167.8710137	164.6384945	24.11823089	24.67997556	27.13257025	15.82762625	16.99658086	16.51955342	13.21242313	14.32850417	18.97467734	12.02568504	12.36234197	12.92115895	0.951332598	0.746629311	3.694452492	1.507499711	228.9048078	1.207420946	24.03156578	12.69533997	19.14354649	9.010160204	17.6361227	9.487088813	94.3296447	86.59208561	105.0895736
EOG7068JW	52.66118705	107.6052979	124.3660085	43.3863786	31.8134592	45.04395641	50.48781005	61.91894031	62.26190231	57.62108422	38.49980686	52.15186422	50.50641731	43.26756247	68.3940119	29.19864828	44.13893325	61.4113776	63.99249476	79.65597243	52.16468686	50.38300988	47.60509447	49.28413175	57.86946718	42.80996053	40.79179407	23.31092538	63.93597857	58.43537788	79.93269588	12.82476665	27.19715233	18.52781836	73.23675449	131.1578823	150.0391046	99.87185584	14.9937647	121.5416576	49.99670582	47.02918164	71.99638137	52.02640892	58.64010798	47.73378019	3.507547522	1.467662468	0.894341293
EOG7068JX	50.71876622	92.91364813	67.05099726	56.28032244	25.04235133	21.03155318	177.8721103	185.3062956	142.7655999	36.08050782	31.48878187	33.17091787	128.1863929	100.6683688	137.3205464	78.19692259	78.45339426	101.2368444	NA	NA	NA	NA	120.8437014	130.0008042	112.5090572	46.87992156	48.63036537	62.40720182	142.4511827	140.5439366	174.6566757	58.1376268	65.21135389	67.7892687	321.2935583	353.9172261	469.4565411	163.9104436	80.9663294	191.0511451	NA	NA	NA	NA	NA	NA	312.7563207	250.5055223	308.5477461
EOG7068JZ	255.2902119	49.79350203	52.3269607	290.1851758	209.1391013	345.447401	2.133287749	0.679183989	7.707800836	16.59964211	11.22384233	7.181332735	NA	0.371927471	NA	1.244903609	1.423836557	0.769276933	NA	NA	NA	NA	3.156836504	2.785201003	1.902283523	68.72355318	104.4332879	43.13438949	89.75335709	73.38686049	96.36745578	117.0013327	112.1666193	105.2419033	2.853997794	3.235393682	41.87046157	247.8894837	0.999584314	197.4839931	NA	NA	NA	NA	NA	NA	7.794550049	0.489220823	1.788682586
EOG7068K0	35.44486373	48.37669723	52.09364135	36.67107325	23.9675723	32.8655279	4.551013864	2.490341292	18.92693316	1.355072825	0.954205511	0.512952338	11.13068869	14.75312302	4.189898561	9.846055815	4.556276981	1.076987707	133.9386037	146.7244539	69.24474572	64.11634293	18.81474556	30.63721104	34.64158416	3.617743143	7.050433544	13.58274392	49.05301919	43.1101082	33.01892671	3.748777945	5.563053886	6.366947889	0.951332598	0.248876437	1.970374662	NA	105.9559372	NA	3.314698729	6.112571099	2.080820271	3.48780395	3.086321472	3.729201577	76.97897629	68.16313722	92.93100376
EOG7068K1	275.7870682	159.39054	185.8105457	280.838809	169.8150863	312.7822525	180.3268134	223.5194507	263.8979722	170.729013	124.0395599	138.2218469	145.4328446	151.4984566	138.6721266	167.4972536	186.9497399	246.2270838	89.87992662	114.8279851	106.5037359	118.3326057	NA	NA	NA	NA	NA	NA	146.2250759	152.6172588	145.0726138	128.0543085	99.51685286	142.8836738	58.34839933	79.64045987	152.9503331	53.13936481	99.95843136	49.26600516	3.867148517	9.403955537	12.48492163	4.650405267	9.699867485	4.226428454	7.404822547	0.489220823	4.024535819
EOG7068K2	0.215824537	0.256667536	NA	NA	0.537389514	0.993616686	0.995534283	0.678052016	1.11334901	0.169384103	NA	NA	NA	NA	NA	NA	NA	NA	39.71625873	40.66739755	15.52111994	13.64692942	NA	NA	NA	NA	NA	NA	80.64134114	83.10532419	119.6749335	9.075988708	13.28951762	9.92494818	1.268443464	1.493258623	0.738890498	NA	NA	NA	4.419598305	1.880791107	NA	0.581300658	NA	0.745840315	1.55891001	1.956883291	3.130194526
EOG7068K3	8.641614465	15.91338725	14.49751292	16.55303601	18.80863297	9.934510828	1.991068565	2.943130618	6.251882901	1.863225135	3.578270667	1.025904676	13.08773286	11.03384831	9.055587213	13.6939397	16.65888771	14.61626174	0.080519531	NA	0.600168976	0.403755308	NA	NA	NA	NA	NA	NA	152.1706663	131.7362673	119.3716374	75.27348809	85.91827669	90.822639	23.46620408	33.10056613	36.20563442	19.22815881	3.998337254	25.84446172	NA	NA	NA	NA	NA	NA	25.71811789	26.90714525	33.8239877
EOG7068K4	2.805718982	3.850013044	4.303949148	3.310607202	15.7992517	5.464891771	1.991068565	2.490341292	1.798486862	3.72645027	8.349298223	2.906729916	NA	NA	NA	0.452692221	NA	NA	11.6954619	8.697347054	18.88031571	18.24973993	NA	0.077366695	NA	1.205914381	0.629502995	NA	15.33856018	22.54434387	21.36518787	6.116427173	7.108346633	4.494316157	NA	NA	NA	NA	0.999584314	1.615278858	NA	NA	NA	NA	NA	NA	1.948637512	NA	1.34151194
EOG7068K5	0.215824537	NA	0.226523639	0.871212422	NA	2.318438933	0.42665755	1.471565309	4.967249428	0.846920516	2.1469624	1.538857015	8.806698746	5.330960419	3.514108471	7.356248598	2.705289457	10.61602168	NA	NA	NA	NA	NA	NA	NA	NA	NA	NA	7.897080489	16.44663087	16.4347599	2.564953331	2.163409845	1.123579039	NA	NA	NA	NA	13.99418039	NA	2.209799152	NA	NA	1.743901975	NA	2.237520946	7.015095044	1.956883291	7.601900991
EOG7068K6	22.44575186	69.30023479	60.25528807	26.4831152	38.90700078	34.94218678	2.275506932	3.509117276	0.856422315	2.371377445	1.192756889	3.76165048	233.411765	251.8953184	226.5342994	210.875354	193.708692	207.7893925	78.64765332	87.94087516	65.76851699	67.67584973	140.7128303	131.6448464	142.9716248	84.71548527	74.7849558	68.09727022	NA	NA	NA	NA	NA	NA	4.122441257	3.728169028	3.615637505	0.376874928	408.2802129	NA	24.86024046	17.63006564	14.14957784	20.34552304	13.22709202	20.13768852	1.169182507	NA	1.34151194
EOG7068K7	NA	NA	NA	NA	NA	0.662411124	0.142219183	NA	0.256926695	0.338768206	0.477102756	0.341968225	NA	NA	NA	NA	NA	NA	NA	NA	NA	NA	1.262734601	0.618933556	1.401682596	0.452217893	1.007204792	2.019056529	NA	3.737870653	2.390510531	0.789216409	3.090585492	1.872631732	1.58555433	0.746629311	0.492593666	3.014999422	0.999584314	0.403819714	126.5110015	129.645282	111.9189991	99.98371323	63.04913865	98.73434096	NA	NA	NA
EOG7068K8	0.863298148	1.026670145	0.226523639	3.310607202	NA	7.286522361	NA	NA	NA	NA	NA	NA	NA	NA	NA	NA	NA	NA	90.99069355	72.09720407	51.6142819	40.28105207	35.10402192	30.55984434	34.89188462	16.43058344	19.03742957	19.27281233	131.3648966	116.1605603	81.73603726	41.8284697	39.5594943	44.57050785	NA	NA	NA	NA	NA	NA	75.68562097	65.82768876	49.52352245	28.19308193	34.39043926	43.01012486	29.99732586	20.54727455	22.80570297
EOG7068K9	12.51782315	8.470028696	8.381374657	7.143941858	25.25730714	5.961700113	9.67090446	5.207077248	16.95716184	5.759059508	8.587849601	1.025904676	39.0148986	32.72961746	16.35412019	24.67398953	19.93371179	8.462046268	8.172732409	18.12431393	6.451816496	10.90139332	NA	NA	NA	NA	NA	NA	12.45308846	13.83012142	10.75729739	33.5416974	29.36056218	22.65884396	0.951332598	0.746629311	0.985187331	NA	NA	3.230557715	NA	NA	NA	NA	NA	NA	0.389727502	NA	1.34151194
EOG7068KB	41.22248658	55.44018783	49.38215338	33.10607202	62.33718357	43.99403478	59.44761859	58.84902868	68.4212916	96.83858563	113.3119045	107.9320113	34.37058816	44.13539324	17.30022632	19.57893858	19.93371179	14.46240635	NA	NA	NA	NA	54.9340061	62.96643168	63.67643793	30.75081672	20.26999644	26.24773488	17.92029803	14.45309986	5.677462511	26.63802686	25.65185959	23.22063348	376.0839737	318.5120642	265.4956709	145.0403159	104.0467312	144.5836105	10.22032108	18.3377133	5.826296759	15.9857681	10.14077055	18.14878101	5.456185034	9.784416453	1.788682586
EOG7068KC	2.805718982	1.283337681	1.585665476	0.696969937	6.663629968	3.312055618	19.24367768	10.30095716	36.65230582	15.58333749	15.74439094	14.19168136	4.892610415	4.33915383	2.83831838	0.565865277	1.850987523	0.615421547	0.301948242	0.694378095	0.75021122	0.888261678	4.293297645	4.409901588	3.704446861	2.713307357	1.762608386	3.487461278	46.01568054	29.52917816	30.92722999	26.24144561	24.10656684	22.28431761	61.20239713	74.41405469	158.1225666	22.61249566	79.96674509	24.22918286	30.38473835	12.46024109	7.907117029	14.82316679	14.99070429	14.17096599	60.40776288	73.38801561	63.02423092
EOG7068KD	8.848806021	0.770002609	3.62437823	6.621214405	6.34119626	4.140069523	2.844383665	1.811157304	0.256926695	4.234602579	4.055373423	11.62691967	NA	NA	NA	NA	NA	NA	6.898108231	3.175627654	16.86724894	8.969827926	0.12627346	0.464200167	0.500600927	NA	0.251801198	NA	NA	NA	NA	NA	NA	NA	NA	NA	NA	NA	NA	NA	NA	NA	NA	NA	NA	NA	NA	NA	NA
EOG7068KF	101.8691815	84.9569545	84.9735476	132.4277729	172.8631596	120.5571685	NA	NA	NA	NA	NA	NA	94.30506574	101.288248	79.60807267	104.0060379	61.6521229	108.8342234	62.06042861	74.70470419	50.4151943	69.04215769	85.36085906	89.15273678	92.14361026	73.25929865	65.84601327	60.0210441	94.47034401	109.2741566	76.34693008	101.0197004	120.8418928	119.8484308	160.1409873	107.7634973	123.6163804	14.32124725	136.9130634	9.691673146	96.95493781	181.4963419	74.90952975	132.2458998	95.67596565	116.0950174	NA	NA	NA
EOG7068KH	525.1442636	423.5604684	596.7742627	504.8153256	270.8625861	502.3295395	222.2885834	309.3683069	202.6098221	186.4918976	214.686698	166.7505461	NA	NA	NA	NA	NA	NA	102.47298	139.9615288	84.64733228	86.92367278	292.6008618	328.4541123	354.1260971	316.4982589	343.1597086	263.0922433	NA	NA	NA	NA	NA	NA	937.2719021	820.4883715	801.9523394	1353.421934	18.99210196	1266.463427	98.61228718	126.1799244	89.92472883	72.37193196	93.91235338	89.99806473	575.2377936	404.0963995	549.170271
EOG7068KJ	NA	NA	NA	NA	NA	NA	527.0941591	505.7475654	214.6485505	638.7440654	561.3686443	707.2945906	0.12231526	0.123975824	NA	0.113173055	NA	NA	82.6367922	89.62047237	62.34480305	84.6432628	68.81903578	63.36254916	74.58953815	79.82399506	78.56197377	79.47740702	NA	NA	NA	NA	NA	NA	59.9085848	28.37191383	43.34824257	4.89937406	686.7644027	10.10356925	NA	NA	NA	NA	NA	1.243067192	125.1025283	137.960272	135.9398765
EOG7068KK	0.863298148	NA	0.226523639	0.522727453	0.214955805	NA	184.6588097	210.3195099	75.24355176	77.7777925	67.98714268	64.4610105	53.45176878	62.35983932	62.7133204	57.60508517	52.11241797	59.23432388	63.91056614	34.73788108	56.46589786	25.35583335	128.2938355	143.0510182	118.241939	94.06282911	79.82097976	67.61820317	24.45057613	12.70876022	21.21578096	81.88120248	78.80993006	81.08495399	65.77196471	42.06011787	8.374092314	13.19062247	485.7979764	15.34514915	243.0779068	454.6506873	137.7503019	160.729632	147.2968968	154.6375587	59.64779425	87.04706098	77.87476809
EOG7068KM	NA	NA	NA	NA	NA	NA	8.675370178	5.741368652	12.07555464	2.032609238	0.477102756	1.709841127	14.06625494	19.47784166	12.29937965	19.35259246	10.25162321	32.77119737	NA	NA	NA	NA	52.15093904	70.55842542	68.98280776	55.77354012	53.46998439	56.53541833	0.151866932	1.245956884	2.091696715	1.578432819	1.545292746	1.498105386	0.634221732	NA	NA	NA	NA	0.403819714	9.115421504	15.51652664	11.23642946	12.49796415	14.54980123	10.44176442	NA	NA	NA
EOG7068KN	29.78378612	25.91315446	26.72978945	33.45455699	61.58483825	54.81452049	105.1070874	73.80918801	170.1753961	34.21558884	50.09578934	22.05695054	91.48814529	89.51178447	88.39469542	102.195269	95.1834738	121.6519157	NA	NA	NA	NA	91.42198515	91.33060923	100.2553477	93.00463924	107.8401581	125.5834806	226.3045094	178.7798614	172.5575086	149.9511178	153.2930404	153.3685388	NA	NA	NA	NA	8.996258822	NA	326.7740497	587.747221	230.9710501	284.1688268	199.7290896	285.5747984	133.2868058	170.2488463	156.5097263
EOG7068KP	NA	NA	0.453047279	0.348484969	5.803806746	0.165602781	9.102027727	11.20653582	5.052891659	2.879529754	228.02172	120.193282	2.323989947	0.619879119	1.216422163	3.16884555	1.281452901	0.46156616	0.905844725	4.802168647	14.70413992	6.783089177	NA	NA	NA	NA	NA	NA	27.48791478	21.10526366	9.414129285	230.5853583	39.59658133	119.6424414	NA	NA	NA	NA	27.98836078	NA	14.0874696	12.69533997	9.459408952	21.82783972	18.07702577	11.43621817	1.169182507	0.489220823	1.788682586
EOG7068KQ	NA	NA	NA	0.174242484	NA	1.159219466	87.18035933	79.35132936	41.97582693	85.62027648	62.02335823	65.8288834	NA	NA	NA	NA	NA	NA	NA	NA	NA	NA	NA	NA	NA	NA	NA	NA	NA	NA	NA	NA	NA	NA	398.2912476	350.4180234	54.43160004	117.9618524	148.9380627	104.9931257	NA	NA	NA	NA	NA	NA	117.3079782	90.99507302	138.6229004
EOG7068KR	88.27223567	106.0036925	128.4389035	137.804896	108.6558605	129.6206087	1.422191832	0.905578652	14.21661043	NA	1.431308267	0.512952338	99.31999142	69.05329405	106.2409601	85.10613762	113.3373899	210.9634291	116.9868268	226.3142029	89.43743093	141.3078978	73.99245944	90.1376148	72.95657792	95.11348202	134.8370235	161.5190158	51.73650789	57.41493919	71.73025662	7.300251787	9.889873576	8.988632314	19.97798455	41.52503353	119.9194649	29.39624436	29.13788274	33.11321658	22.65044131	19.51320774	19.9758746	22.961376	25.57237791	27.34747823	14.03019009	11.25207892	14.75663133
EOG7068KT	218.6302561	203.5347896	238.3028686	189.9243079	94.15064277	207.7834653	2.844383665	2.263946629	2.569266945	3.21829796	2.624065156	2.393777578	561.0857855	705.0480299	897.7871353	437.119609	515.2024434	446.2190853	54.91411893	148.0551194	76.05216233	137.9082781	NA	NA	NA	NA	NA	NA	0.759334662	1.61974395	1.792882898	0.789216409	2.472468394	2.059894905	NA	NA	NA	NA	NA	NA	8.286746821	5.407274433	8.323281084	8.428859546	8.81806135	5.966722524	3.11782002	1.956883291	1.788682586
EOG7068KV	1.942420834	0.513335073	0.906094558	1.21969739	0.107477903	NA	0.284438366	0.226394663	NA	NA	NA	NA	NA	NA	0.675790091	0.113173055	0.284767311	0.615421547	0.080519531	0.077454333	0.400112651	0.080751062	0.883914221	0.541566862	0.100120185	0.301478595	NA	NA	NA	0.249191377	NA	NA	0.309058549	0.374526346	NA	NA	NA	NA	NA	NA	1.933574258	1.645692219	4.99396865	2.325202633	2.204515337	0.248613438	NA	NA	NA
EOG7068KW	NA	NA	NA	NA	NA	NA	NA	NA	NA	NA	NA	NA	0.12231526	NA	0.675790091	0.452692221	0.569534623	NA	NA	NA	NA	NA	0.12627346	NA	NA	NA	NA	NA	NA	NA	NA	NA	NA	NA	NA	NA	1.477780997	0.376874928	NA	1.211459143	0.276224894	0.940395554	0.416164054	0.581300658	0.881806135	0.248613438	NA	NA	NA
EOG7068KX	132.3004412	59.09256687	108.051776	75.10025318	117.690453	75.32276888	31.00378195	27.05416222	24.75146133	37.94203911	55.10536827	70.10348622	12.73913437	38.79947379	52.82380822	29.43178477	78.54309597	51.85388098	18.80191441	12.27651178	50.5022188	75.30521003	35.4828423	66.14852383	25.30137206	66.47603025	77.55476898	104.0731866	84.28614752	127.3367936	51.84419714	129.040829	157.3108016	138.0129586	120.5496957	55.50193423	47.78158556	397.1470301	NA	778.4271107	52.48272987	57.83432655	56.2112788	129.6300468	84.64897993	112.3359822	16.76217988	20.54727455	19.2283378
EOG7068M0	30.8629088	58.26353073	66.1449027	33.97728445	24.18145333	31.29726957	99.34294388	99.33065836	75.87730428	53.86414481	51.28854623	49.92736092	78.89334293	71.03814698	75.55333212	73.22296681	51.69238618	86.62058271	72.98753288	77.29167891	48.89226552	39.01406792	62.75790969	73.3908201	79.39530705	54.27368411	48.84943241	55.25056417	76.6928009	71.64252085	72.8956305	35.31743432	33.06926477	32.58379214	109.4032488	152.5612559	93.59279645	65.95311235	38.31406674	79.55248374	94.27279409	69.11907319	72.41254543	67.7215267	79.50364113	57.92693117	166.4136436	137.6765239	169.9248457
EOG7068M1	NA	NA	NA	NA	NA	NA	NA	NA	NA	NA	NA	NA	111.5466248	71.90597775	144.6961194	84.13398108	139.9787957	173.0473076	NA	NA	NA	NA	NA	NA	NA	NA	NA	NA	NA	NA	NA	NA	NA	NA	2.536886928	0.248876437	1.724077829	NA	10.99542745	NA	NA	NA	NA	NA	NA	NA	2.338365015	3.913766581	3.577365172
EOG7068M3	NA	NA	NA	NA	NA	NA	NA	NA	0.085642232	NA	NA	NA	NA	NA	NA	NA	NA	NA	NA	NA	NA	NA	0.505093841	1.779433974	3.404086305	0.904435786	1.133105391	2.936809497	10.91923244	12.33497316	12.8489941	9.470596913	12.05328342	6.366947889	3.171108659	1.991011497	34.23525975	NA	7.996674509	0.807639429	NA	NA	NA	NA	NA	NA	NA	NA	NA
EOG7068M4	NA	NA	NA	52.2727453	NA	NA	1607.858976	2054.38441	139.1532106	971.0976958	1925.1621	2997.898645	540.1662065	547.4462435	864.3828311	493.8113876	683.3618123	451.6163322	204.7611676	4.957077313	300.3945755	17.76523356	326.2034923	300.1688488	245.77403	390.1962089	469.342325	386.9705389	42.97834189	28.65700834	28.68612637	361.149375	203.3574348	352.5285414	1747.423571	1189.288409	145.0688345	2462.003303	2362.807405	3177.019298	2181.475052	543.4357825	4022.462797	433.6096001	1407.803494	641.2585864	558.4756138	1027.852948	693.0563699
EOG7094SS	28.05718982	29.26009913	31.48678587	29.79546482	28.80085359	25.66843104	49.49227577	35.33228307	107.9092117	84.86143569	70.5539555	86.68894516	43.54423269	45.34787679	59.46952797	52.39912463	62.22165752	99.53520387	62.14557802	54.41399257	67.27869218	86.64508162	15.02654176	16.94717444	15.118148	14.62171187	18.12968626	24.04512776	NA	NA	NA	NA	NA	NA	0.317110866	0.995505748	10.83706064	3.832818015	1.999168627	6.864935145	1.657349364	3.291384438	1.248492163	0.290650329	0.440903067	0.745840315	49.49539281	44.02987404	41.13969948
EOG7094ST	1.51077176	0.513335073	1.812189115	1.21969739	0.644867416	0.662411124	0.142219183	NA	NA	NA	0.238551378	0.341968225	0.611576302	0.371927471	1.081264145	0.905384443	0.711918278	0.769276933	9.018187486	4.718905239	12.05339361	9.205621026	NA	NA	0.200240371	0.452217893	1.133105391	0.367101187	1.670536257	2.242722392	2.838731256	2.170345126	2.163409845	1.310842212	NA	NA	NA	0.753749855	1.999168627	0.403819714	0.276224894	NA	1.248492163	5.231705925	0.440903067	1.988907508	0.779455005	1.467662468	NA
EOG7094SV	0.431649074	0.256667536	NA	0.522727453	1.397212735	NA	45.08348109	42.22260464	57.20901065	16.59964211	16.46004507	17.59768488	39.99219753	37.19274711	11.48843154	37.0075891	15.0926675	9.846744748	98.25395785	149.8617417	72.74548134	80.49508076	22.72922283	40.38541455	40.74891547	4.974396822	6.29502995	5.322967214	53.48297761	48.71816014	70.96828139	31.76596048	20.39786425	30.33663406	19.66087369	14.18595691	11.82224797	3.768749277	680.7668968	2.019098572	2.209799152	2.115889996	0.832328108	0.581300658	0.440903067	1.243067192	45.96835892	57.23883625	46.50574724
EOG7094SW	136.3687338	93.68365073	132.6431823	122.8235272	70.63985155	122.3655509	31.4304395	31.69525281	70.5666295	20.97991502	33.15864152	18.63726829	NA	0.123975824	NA	0.113173055	NA	NA	83.09514963	74.78990396	69.81390596	107.8075123	27.27506739	23.51947514	19.72367653	81.09774212	83.34619654	46.25474958	257.4144505	297.6603456	275.3434852	259.8475298	208.9266699	245.4907843	NA	0.248876437	6.650014485	0.376874928	138.9422196	4.442016858	0.276224894	0.235098888	NA	0.290650329	0.881806135	0.745840315	28.06038018	30.33169101	25.9358975
EOG7094SX	18.34508565	5.390018261	8.834421936	14.28788372	12.35995881	13.24822247	35.12813826	36.03184258	53.41249053	25.20435455	19.32027609	14.01556772	NA	NA	NA	NA	NA	NA	0.684416015	0.542180331	1.4754154	1.130514863	87.77015668	101.7279193	97.58313993	99.6251092	128.3229265	129.568364	246.4800314	284.327361	251.7476522	45.97185585	41.4138456	45.13042474	418.7131874	593.5080833	310.0877125	190.3218385	63.97339607	191.2732459	170.3147452	96.3787893	196.4294336	64.53599909	86.41700123	92.61099197	128.9998033	179.5440419	133.7040233
EOG7094SZ	41.65413566	66.22022435	71.81931986	61.15388473	156.8070357	72.21606071	29.29715175	32.91438807	23.37947278	24.59795946	33.27076066	27.43098121	19.69275692	31.24190757	32.03245029	91.01263938	100.0786239	44.31035137	72.58835731	44.96224031	107.7553383	160.2585569	NA	NA	NA	NA	NA	NA	206.6908951	173.4371983	202.1475468	142.650866	92.09326651	100.9348504	NA	NA	NA	NA	3.998337254	NA	100.6314912	96.87484796	229.3147171	62.7804711	55.11288344	69.1145359	3.507547522	0.978441645	5.813218405
EOG7094T0	NA	NA	NA	NA	NA	NA	NA	NA	NA	NA	NA	NA	NA	NA	NA	NA	NA	NA	NA	NA	NA	NA	NA	NA	NA	NA	NA	NA	80.64285981	115.1264161	90.09236564	101.4143086	86.84545234	81.64674351	35.51641699	21.90112646	30.7871041	15.45187204	27.98836078	18.97952658	NA	NA	NA	NA	NA	NA	58.06939787	38.64844499	47.84725918
EOG7094T1	85.07155778	133.2078846	115.7649059	62.72555194	160.5128738	84.29181549	230.2557021	237.2638707	270.7767562	105.3569122	95.17245769	150.6352935	232.6326168	231.9637252	195.8439682	189.1133072	138.2545296	114.1945451	322.8611769	282.860126	279.011055	217.6047308	193.3246675	206.5311647	209.0509472	97.83583373	69.99066099	117.2888293	315.5794857	214.1787425	224.277698	116.2061972	125.477771	116.2904306	139.2211835	117.1710266	198.7270625	24.00693289	168.929749	20.10618358	NA	NA	NA	NA	NA	NA	262.2905064	235.3152157	258.4646337
EOG7094T2	1.294947223	0.513335073	0.679570918	4.00757714	2.79442547	0.993616686	1.564411016	0.113197331	3.168762566	0.169384103	0.238551378	1.196888789	0.244630521	0.123975824	0.540632072	0.226346111	NA	1.38469848	1.650650388	0.89072483	1.625457644	0.888261678	0.37882038	NA	0.300360556	0.753696488	0.881304193	3.120360091	NA	NA	NA	NA	0.309058549	0.374526346	NA	NA	NA	NA	NA	NA	NA	NA	NA	NA	NA	NA	NA	NA	NA
EOG7094T3	148.7052643	82.1336116	83.81374657	92.17427422	141.1184863	101.3869906	47.33765514	54.49093142	85.20973825	28.97823237	30.03838949	28.89631505	69.12646939	74.75742169	83.65335215	121.4584547	99.24140799	115.8531062	72.44925982	59.54572941	99.06989293	57.01024951	167.9487529	177.4791973	180.1122088	122.4003097	142.6516737	112.698229	120.1267436	110.3008251	101.3008719	110.906609	93.02353274	119.5469371	112.8914683	148.5792329	207.3819332	67.46061206	168.929749	70.53115132	84.52481758	248.4995251	58.67913164	88.93900072	59.08101104	83.28550189	95.87296561	83.16753985	88.9467133
EOG7094T4	25.28816101	33.88268146	50.61444198	25.09091775	35.7901416	58.78898723	100.1208828	115.3707202	114.7126306	141.3171573	99.5021652	89.05365544	54.23214014	33.84787939	45.8347871	54.10011565	46.27184041	67.0809486	40.9059348	39.57838963	21.33125577	20.18776541	NA	NA	NA	NA	NA	0.550651781	191.8367904	195.2489195	188.2781035	176.8140713	171.7531076	149.3330175	NA	NA	NA	NA	NA	NA	7.734297033	2.350988884	3.745476488	2.034552304	3.52722454	3.2319747	326.2019196	257.3741826	275.4571182
EOG7094T5	NA	NA	NA	NA	NA	NA	NA	NA	NA	NA	NA	NA	NA	NA	NA	NA	NA	NA	NA	NA	NA	NA	8.081501449	6.808269119	5.206249642	4.823657524	4.028819168	8.810428492	19.44504203	10.34144214	15.68473722	17.41208703	19.09054659	17.33682457	0.317110866	0.995505748	NA	0.376874928	126.107557	NA	1.657349364	0.940395554	4.161640542	0.871950987	3.968127607	3.729201577	7.404822547	2.446104113	5.366047758
EOG7094T6	3.021543519	NA	3.62437823	4.704547077	12.46743671	9.108152951	0.142219183	NA	1.027706778	2.371377445	3.339719289	2.564761691	1.223152604	0.495903295	0.135158018	8.374806096	8.685402995	5.846504694	0.876857694	0.425998832	5.051422218	6.738676093	0.631367301	0.309466778	0.500600927	7.687704179	10.70155091	13.21564274	17.16096337	2.242722392	9.562042124	20.32429558	23.79750829	13.85747482	NA	NA	NA	NA	NA	NA	NA	NA	NA	NA	NA	0.497226877	NA	NA	NA
EOG7094T7	14.24441945	6.16002087	15.41266842	17.7727334	147.4596825	73.8356559	NA	NA	NA	NA	7.872195468	3.590666367	NA	NA	NA	0.113173055	NA	NA	128.5125938	94.97063042	63.61916185	70.84855894	23.86568397	31.83097913	30.03605563	11.04466834	15.35357805	20.37411589	441.4771727	390.1863498	371.2970838	354.3344913	319.1987602	358.3730251	NA	NA	NA	NA	NA	NA	271.2556082	192.7810885	441.1297358	354.5963081	318.3320147	276.9553705	548.7363235	585.1081039	511.5632196
EOG7094T8	216.914451	56.46685798	67.52443166	224.1577288	214.894543	241.0994327	132.8739607	127.4318959	144.3165807	445.68684	402.6365575	281.6484502	3.057881509	3.048565505	4.241258608	19.83357795	26.06332817	26.30927112	NA	NA	NA	NA	23.33533543	20.42480736	17.95455285	381.6447685	477.753744	222.2247036	38.2993217	33.77664518	38.8472902	122.4133842	134.7464369	96.60158053	40.90730171	41.81124143	52.98337467	907.4658322	53.05793537	755.5426475	11.87767044	24.53021802	19.55971055	149.4000822	109.5070949	123.0387907	142.2505384	119.7857184	144.1722881
EOG7094T9	NA	NA	NA	NA	NA	NA	104.815538	101.594605	150.1205548	161.4078058	128.3406413	184.1379205	51.37240935	49.96225695	31.49046664	62.3583535	41.71841111	32.77119737	77.55580848	93.79293729	132.1226989	130.6253398	40.0337378	44.64058275	51.36165513	69.33706212	63.33681434	65.52756191	NA	NA	NA	NA	NA	NA	NA	NA	NA	NA	7.996674509	NA	NA	NA	NA	NA	NA	NA	185.0698991	145.7878052	201.2312626
EOG7094TB	27.19389167	55.9535229	51.1943425	58.89395971	53.41651765	50.67113891	NA	NA	0.256926695	NA	0.238551378	NA	17.73571275	15.24902632	17.30022632	33.38605133	41.00649283	33.19891534	NA	NA	NA	NA	36.99433562	33.26767865	35.0420649	50.19618611	84.50700006	52.74876958	47.230616	31.77190055	21.51459478	30.18752766	30.90585492	25.8423179	10.78176944	22.14751414	50.98344438	44.47124147	68.97131764	21.80626458	2.486024046	6.556907998	3.745476488	9.882111192	9.699867485	6.441574191	20.26583013	5.381429049	20.12267909
EOG7094TC	NA	NA	NA	NA	NA	NA	NA	0.79238132	0.171284463	0.338768206	0.238551378	0.341968225	NA	NA	NA	NA	NA	NA	NA	NA	NA	NA	NA	NA	NA	NA	NA	NA	100.2321754	92.57335055	107.4220729	104.7171793	84.68204249	79.58684861	NA	NA	NA	NA	NA	NA	3.314698729	0.705296665	1.248492163	1.162601317	1.76361227	1.243067192	413.3410918	403.1179579	383.4309425
EOG7094TD	NA	NA	NA	NA	NA	0.496808343	7.964274262	8.602997192	7.536516373	6.436595921	8.587849601	9.746094426	0.244630521	NA	NA	1.244903609	0.284767311	NA	0.483117187	0.232362999	1.050295709	1.211265924	0.757640761	1.005767029	0.800961483	5.577354012	6.420930549	5.13941662	NA	NA	NA	NA	NA	NA	NA	NA	NA	NA	NA	NA	NA	NA	2.080820271	0.290650329	0.440903067	0.497226877	NA	NA	0.447170647
EOG7094TF	13.59694584	36.70345768	29.9011204	13.59091378	27.19190938	12.75141413	10.95372149	12.79129846	12.16119688	4.573370786	6.202335823	8.036253298	NA	NA	NA	NA	NA	NA	127.0195603	87.36964945	157.4420775	106.5905938	448.4463036	489.2731656	445.9102759	474.2182934	468.5856624	383.4353545	27.61396433	26.04049888	46.16673463	26.43874972	20.0888057	20.9734754	1.268443464	0.995505748	0.492593666	1.884374639	153.9359843	0.403819714	1257.928167	575.2564171	1119.497952	956.8354161	1413.976137	1098.712286	25.33228766	22.43077472	24.59438556
EOG7094TG	NA	NA	NA	NA	NA	NA	NA	NA	NA	NA	NA	NA	NA	NA	NA	NA	NA	NA	NA	NA	NA	NA	NA	NA	NA	NA	NA	NA	NA	NA	NA	NA	NA	NA	NA	NA	NA	NA	NA	NA	0.828674682	0.705296665	NA	NA	NA	0.248613438	NA	NA	NA
EOG7094TH	15.1077176	10.26670145	2.944807312	27.87879749	15.26186218	6.458508456	142.2191832	129.7241419	182.0907998	135.5072825	81.10746846	109.0245998	208.355484	176.8825065	268.2197354	248.8177526	300.467957	134.1295876	78.93007558	71.37455514	85.90143537	89.04904072	203.9316381	216.1625445	207.1546709	189.6330512	176.764441	157.6699599	196.6676776	194.9037895	181.0766905	145.7505134	145.2636993	152.0576966	NA	0.248876437	0.985187331	0.376874928	7.996674509	NA	225.6812629	423.6481969	173.5445722	235.717417	148.1434307	240.6578085	161.0899659	152.7004954	183.5411919
EOG7094TK	41.43831112	43.9004154	46.01148163	57.48433801	162.8279478	93.42480886	1.137753466	0.113197331	3.168762566	1.016304619	0.238551378	1.709841127	NA	NA	NA	NA	NA	NA	117.9729897	41.19757246	145.8780717	88.65416803	24.74959819	23.81346858	25.71687083	40.4765162	45.35191377	44.96989543	340.5464094	439.1823584	290.5635669	123.315064	107.8614337	133.7059057	NA	NA	NA	NA	NA	NA	63.0787168	13.16553775	58.00910751	9.591460862	26.89508712	11.19009087	NA	NA	NA
EOG7094TM	263.0059391	186.0531637	158.5688128	221.4743946	177.914621	205.9138099	196.9735688	179.6837841	179.0487877	269.4409868	216.8169618	253.0513573	NA	NA	NA	NA	NA	NA	31.68785758	31.53514441	46.22526463	32.6613819	NA	NA	NA	NA	NA	NA	NA	NA	NA	NA	NA	NA	76.10660783	53.75731041	49.19532938	10.17562305	3.928366352	11.306952	NA	NA	NA	NA	NA	NA	17.66634769	17.61194962	12.96794875
EOG7094TN	93.21677581	150.5098433	156.9355774	88.86366701	145.2886289	104.1575251	NA	NA	NA	NA	NA	NA	181.0449326	173.3491955	93.88211096	139.3884619	124.5244737	107.5449153	90.84857658	92.45530096	63.25856032	62.06203593	125.0107255	161.3095581	161.7902149	84.11252808	90.52253068	89.01286036	280.2871292	248.6929941	209.7374177	466.813614	477.3007517	462.173002	495.3842526	386.2761405	569.1648879	245.270203	59.75515027	244.3149654	NA	NA	NA	NA	NA	NA	NA	NA	NA
EOG7094TP	NA	NA	NA	NA	NA	NA	NA	NA	NA	NA	NA	NA	NA	NA	NA	NA	NA	NA	NA	NA	NA	NA	NA	NA	NA	NA	NA	NA	NA	NA	NA	NA	NA	NA	NA	NA	NA	NA	NA	NA	NA	NA	NA	NA	NA	NA	NA	NA	NA
EOG7094TQ	NA	NA	NA	NA	NA	NA	NA	NA	0.256926695	NA	NA	NA	NA	NA	NA	NA	NA	NA	NA	NA	NA	NA	NA	NA	NA	NA	NA	NA	NA	NA	NA	NA	NA	NA	NA	NA	NA	NA	NA	NA	NA	NA	NA	NA	NA	NA	NA	NA	NA
EOG7094TS	51.36623983	49.28016696	57.37617262	78.58336044	32.78076033	58.10339172	19.19958974	17.9983757	18.94577446	15.41395339	16.46004507	11.45593555	41.83181904	25.29106804	10.27200938	22.52030628	20.82503348	43.23336366	NA	NA	NA	NA	28.03270815	19.41904033	11.61394151	14.62171187	11.07925271	29.73519616	18.2240319	11.08901627	8.067973042	49.12872149	48.83125078	51.49737263	15.22132157	7.217416675	43.84083623	9.044998265	0.999584314	9.287853431	34.80433665	38.08837091	27.73733421	56.38616386	32.18592393	30.08222606	21.43501264	18.59039126	27.27740944
EOG7094TT	NA	NA	NA	38.33334656	NA	NA	75.66487206	66.58946221	49.91914391	91.74520565	48.90303245	69.41954977	NA	NA	NA	NA	NA	NA	NA	NA	NA	NA	NA	NA	NA	NA	NA	NA	13.06055619	12.9579516	12.8489941	64.12383326	62.74506667	78.42019904	118.282353	46.04214086	78.81498649	3.391874349	6.997090195	2.019098572	4.143373411	3.761582215	0.416164054	5.813006583	4.409030675	1.740294069	4.67673003	0.978441645	3.130194526
EOG7094TW	1.294947223	NA	NA	0.348484969	0.107477903	5.133686209	0.284438366	NA	1.11334901	0.338768206	NA	0.170984113	0.489261041	0.743854942	NA	0.905384443	2.135754835	0.615421547	NA	NA	NA	NA	0.37882038	0.077366695	NA	1.808871572	0.881304193	0.183550594	NA	NA	NA	NA	NA	NA	7.293549917	22.1500029	39.49862307	16.20562189	NA	6.057295716	NA	NA	NA	NA	NA	NA	0.779455005	NA	NA
EOG7094TX	14.24441945	20.5334029	21.97279302	9.060609186	0.859823222	6.955316799	NA	5.433471911	1.627202399	1.693841032	1.908411022	3.932634593	NA	NA	NA	3.16884555	0.284767311	12.7699971	0.120779297	0.154908666	0.35009857	1.049763801	NA	NA	NA	NA	0.251801198	0.550651781	5.315342637	3.613274965	3.884579613	5.524514866	4.01776114	6.366947889	0.951332598	3.982022993	26.60005794	4.522499132	2.998752941	4.038197144	NA	0.235098888	NA	0.581300658	NA	0.745840315	3.507547522	2.446104113	0.447170647
EOG7094TZ	148.2692987	39.27269972	45.98429879	131.5966363	123.68772	131.0431366	12.80257088	11.65819317	13.87404151	24.89946317	21.23107263	29.40926739	5.748817237	11.40577578	15.55263314	66.86037764	52.07112671	55.31716573	NA	NA	NA	NA	14.64772138	18.56878036	14.76572495	44.74846789	52.89965468	78.70465902	12.90868926	16.82041794	15.23950464	33.5416974	17.92539586	24.15694934	NA	NA	NA	NA	NA	NA	8.010521927	17.63241663	11.65259352	24.7198105	20.70039902	19.39682047	5.845912537	5.870649872	11.62643681
EOG7094V0	NA	NA	NA	1.916667328	0.214955805	NA	NA	NA	NA	6.267211818	51.52709761	4.103618706	NA	NA	NA	NA	NA	NA	0.221428711	0.077454333	0.37510561	0.242253185	NA	0.309466778	1.001201854	0.753696488	0.629502995	2.936809497	NA	0.124595688	NA	1.973041024	3.708702591	4.868842503	1.268443464	NA	NA	546.8455201	NA	562.9246819	NA	NA	NA	NA	NA	NA	NA	NA	NA
EOG7094V1	621.7861749	564.9868475	465.9591262	801.3411855	674.5850563	774.3453554	686.125072	729.8216831	71.25433662	674.2401981	855.8603202	783.9621569	488.8476159	606.7153656	617.2085508	559.4189395	613.8145157	593.563312	NA	NA	NA	NA	282.3474569	299.9166334	242.8915699	1282.186958	1162.869552	564.2473732	45.40821281	56.94022962	47.06317608	1514.648349	1080.771566	1241.7627	1794.84433	955.0384397	122.3799703	1634.808061	545.0333428	1102.431859	757.9611093	375.6880237	660.0361899	572.2904981	958.6819938	819.4646991	217.4679464	236.7828782	218.2192755
EOG7094V2	11.43870047	47.48349421	56.17786257	8.886366701	2.79442547	3.477658399	55.60770065	45.71247837	5.395460585	13.38134415	8.587849601	17.95333184	56.34207838	43.88744159	60.14531806	16.52326608	15.51412312	35.8483051	66.56952236	13.12850945	28.58179715	28.72799769	4.924664946	4.594807988	4.60552853	6.632529096	11.02763347	5.32480272	2.278003987	1.868935327	1.195255265	2.367649228	0.927175648	1.123579039	144.926008	194.1037108	10.34446698	9.79874812	704.7269328	14.53750972	203.4479212	110.9666753	157.7261765	38.94714411	61.72642945	57.67831773	58.06939787	54.79273214	45.61140594
EOG7094V3	2195.712511	2232.892065	2115.456698	2431.588717	1712.434676	1666.295182	NA	0.339591994	NA	7.961052849	8.110746846	11.79790378	2028.708677	2490.389154	1848.448087	3044.977641	4191.945683	2807.460783	610.5433707	222.2536595	695.8159056	502.5938001	1690.069245	1711.5447	1512.325413	2109.611544	2810.17691	2559.190861	85.4950083	112.0239835	90.39117945	1120.501835	805.1006114	1065.982505	5929.59266	3463.538712	487.1751352	10330.17946	64.13332956	12247.44812	4099.840367	2863.480951	4671.64959	1452.716849	2804.425687	2105.457488	1215.899143	2034.483498	1204.753741
EOG70D11R	NA	NA	NA	NA	NA	NA	NA	NA	NA	NA	0.477102756	1.025904676	NA	0.247951647	0.135158018	0.452692221	NA	NA	2.053248044	2.555992989	1.125316831	1.938025479	0.25254692	0.386833473	0.300360556	0.150739298	0.251801198	NA	0.303733865	NA	0.448220725	1.183824614	1.236234197	0.749052693	NA	1.244382185	NA	1.130624783	NA	2.019098572	NA	NA	NA	NA	0.881806135	0.248613438	NA	NA	NA
EOG70D11S	18.34508565	25.40495274	23.5584585	22.65152296	15.6917738	14.07954843	67.48158026	70.74380428	139.3227822	75.71130644	70.37265645	84.80811992	52.59556196	53.43358002	42.5747757	46.91136317	39.1555053	58.31119156	93.01938314	92.87897616	45.50881291	40.13327763	36.7455769	42.08748183	34.94194472	30.90155601	29.33483957	27.89969022	23.08377374	43.60849095	41.38571357	6.116427173	4.326819689	4.68157933	20.59317963	40.77840422	104.6761539	13.5674974	4.997921568	13.32605058	8.286746821	2.835292594	6.254945734	2.325202633	5.29083681	6.463949401	NA	NA	0.447170647
EOG70D11T	11.00705139	0.256667536	1.812189115	12.37121639	59.32780229	38.74773868	6.542082429	11.05598336	11.30477456	83.80956041	63.21611512	29.06729916	0.244630521	0.867830766	0.675790091	8.03528693	12.53118553	7.077347788	3.40195019	1.316723661	36.48527235	15.26195065	0.505093841	NA	0.100120185	59.84350116	76.54756419	26.43128548	0.60746773	3.114892211	0.298813816	1.578432819	1.854351295	3.370737118	1.268443464	0.497752874	2.216671495	13.94437233	7.996674509	20.19098572	NA	0.235098888	NA	3.778454279	9.258964417	15.16541975	8.963732557	4.892208227	9.837754223
EOG70D11V	0.647473611	NA	NA	NA	2.471991762	0.165602781	3.555479581	2.829933287	5.395460585	2.540761548	6.202335823	4.274602818	1.590098385	0.494663537	3.243792435	2.150288052	1.850987523	1.692409254	31.48394186	27.7274894	47.42435223	25.03282911	0.505093841	1.160500418	0.800961483	1.658132274	2.266210782	1.284854155	0.759334662	2.118126703	0.896441449	1.578432819	2.472468394	1.498105386	NA	NA	NA	NA	44.98129411	NA	NA	0.470197777	NA	NA	NA	0.745840315	0.779455005	NA	NA
EOG70D11W	41.00666205	11.2933716	22.7248515	41.29546879	77.70759844	82.96699324	34.27482316	33.73280478	50.18634767	34.38497295	26.71775431	20.00514119	5.993447758	12.89348567	5.811794779	16.07057386	9.397321273	8.008172877	194.0430116	212.5404989	173.9997393	141.8069393	26.76997355	37.13601338	30.63677674	30.44933812	59.17328153	31.20360091	40.7003379	37.87708929	45.41970009	26.04414151	25.34280104	27.15316011	NA	NA	0.492593666	NA	NA	NA	34.25188686	36.91052548	37.03860082	41.27234674	27.77689325	43.75596517	7.794550049	9.295195631	6.260389051
EOG70D11X	0.215824537	NA	NA	0.174242484	NA	0.165602781	0.142219183	0.339591994	2.055413556	NA	NA	NA	8.072807184	5.330960419	5.136004688	9.167017483	4.983427948	8.923612428	38.31582278	36.55883245	16.71045479	18.41770214	NA	0.386833473	0.200240371	NA	NA	NA	3.796673312	7.97412406	10.15966976	1.381128716	0.927175648	0.56178952	0.951332598	1.74213506	16.99448146	0.376874928	10.99542745	1.615278858	0.276224894	0.940395554	NA	0.290650329	1.322709202	NA	2.728092517	1.467662468	4.918877112
EOG70D11Z	63.02076483	55.1835203	78.15065559	47.39395574	49.37749806	33.45176175	55.43845982	57.83930849	69.44043416	123.8113102	84.68573912	157.6439323	50.63484833	51.32599101	25.00423335	29.63549627	27.90719651	7.385058561	88.35287371	256.8226901	74.1713828	161.9139537	69.35822345	88.02163571	92.79939747	49.05358223	41.42129707	46.80540136	64.5434463	75.87877426	64.77387098	104.176566	117.6524085	110.6631722	NA	0.248876437	NA	NA	3.998337254	1.615278858	14.63991938	23.74498773	17.47889028	36.04064082	27.36244437	35.5517217	0.389727502	0.978441645	0.894341293
EOG70D120	4.963964353	26.95009131	27.86240764	9.23485167	2.257035957	2.318438933	NA	NA	NA	NA	NA	NA	188.7777034	196.9951044	130.1814999	64.88663955	51.1086132	90.85776006	282.150502	306.1595512	36.58830136	41.58679674	NA	NA	NA	NA	NA	NA	19.89456815	15.69905674	21.96132143	1.973041024	2.472468394	2.996210771	323.1359724	558.4787248	632.2415068	49.37061553	92.95134532	63.80351488	22.65044131	17.16221885	6.658624867	5.231705925	3.968127607	1.491680631	362.8363048	282.2804147	301.3930157
EOG70D121	76.40836087	46.97015914	31.26026223	56.82570142	75.2345319	86.61025442	NA	NA	NA	NA	NA	NA	94.427381	85.29536671	73.39080383	82.72724	73.46996632	35.38673894	67.15369156	53.32769555	68.48403154	46.10885619	77.40563107	95.54786775	82.89951354	51.55283979	47.71632702	50.84351442	74.41479691	79.36745354	60.80861163	66.49148249	60.57547565	71.16000582	NA	0.497752874	2.70926516	0.753749855	143.9401412	0.403819714	157.7244145	138.0524183	148.9867314	187.7484866	208.988054	151.405584	NA	NA	NA
EOG70D122	141.1233483	145.5304931	126.4001908	106.4534458	112.0489379	180.67429	20.3373432	21.84708497	75.2255669	9.824277984	11.92756889	9.233142088	NA	NA	NA	NA	NA	NA	144.5067921	153.2201616	40.30784859	36.74173304	NA	NA	NA	NA	NA	NA	NA	NA	NA	NA	NA	NA	31.39397573	70.92978457	270.6802192	13.19062247	167.720252	15.34514915	NA	NA	NA	NA	NA	NA	5.456185034	4.402987404	3.577365172
EOG70D123	39.92753936	114.4737212	130.0177733	29.96970731	7.9533648	13.57942804	113.3330449	119.7582488	101.9973285	105.3653814	87.73681125	93.16240366	52.22983933	46.12024618	73.47595339	53.33393406	96.93906428	80.49713832	81.22387572	101.4136691	67.06763276	53.92959651	NA	0.541566862	0.200240371	NA	0.251801198	1.651955342	68.93240065	33.01536552	61.40623926	48.14022793	49.14030933	35.58374817	72.93549917	102.4450078	132.8672894	38.8294238	9.655984469	44.36767202	71.94829815	72.64555652	69.50355869	44.46078085	43.20850061	38.17459348	348.0383515	386.0979655	317.0439884
EOG70D124	74.02781622	178.5584716	116.8861979	78.15472393	135.5296353	78.9925265	204.5126077	184.738045	377.7105029	84.86143569	53.67406001	71.98431146	NA	NA	NA	NA	NA	NA	275.2358873	297.2786374	88.67496626	126.6160496	360.0258386	414.6282314	435.8001395	168.5250274	127.3547509	253.1364591	251.938129	189.8800913	198.712682	88.19493375	91.17227203	98.12590276	369.4341588	474.8587307	1044.788702	72.73686105	104.9663488	108.6275032	215.7316423	139.8838386	165.6332936	47.66665398	53.34927117	37.84642374	23.77337765	17.12272879	25.48872685
EOG70D125	12.30199861	25.41008609	18.80146207	21.9528106	10.96274608	12.89714458	25.59945298	19.01715169	24.19221756	40.65218476	43.65490214	47.87555157	22.75063843	30.62202846	19.32759659	16.29691997	12.67214535	14.30855096	26.61170504	67.30781539	22.88144222	35.7727203	9.848067157	9.980303595	13.7124606	9.065461359	7.679936539	3.854562465	25.50605131	47.41613519	45.53474341	26.23355345	29.95086401	28.08947598	1.902665196	0.248876437	16.5018878	1.507499711	71.97007058	0.403819714	0.552449788	0.235098888	NA	0.871950987	NA	0.248613438	15.5891001	11.74129974	15.79853894
EOG70D126	26.33059352	27.97676145	16.76274931	25.6136452	19.45350039	32.62374784	65.98259006	53.8174073	89.9286252	18.84228764	18.84317333	22.05695054	4.647979894	2.727468122	4.189898561	8.827498317	7.261566438	4.923372374	50.13226527	42.66068481	32.72746435	33.9695491	31.44335431	30.60935903	30.03605563	28.04052414	24.7810149	43.09033735	NA	NA	NA	NA	NA	NA	NA	NA	NA	NA	2.998752941	0.807639429	0.828674682	1.175494442	1.248492163	1.453251646	NA	2.734747823	1.948637512	NA	NA
EOG70D127	204.1225307	91.11697537	98.08473585	144.0967921	88.35113514	112.3647989	NA	NA	NA	NA	NA	NA	236.5026717	230.1846721	282.3450998	243.830216	239.9378173	229.8553321	59.17138784	66.51739392	79.65742739	86.38183316	222.8663435	197.0142876	182.7203396	169.6811978	161.0281251	199.9636877	NA	NA	NA	NA	NA	NA	12.68443464	30.85570067	61.32791136	20.94670848	NA	82.60536078	NA	NA	NA	NA	NA	NA	NA	NA	NA
EOG70D128	0.431649074	NA	NA	0.174242484	0.214955805	NA	135.3428857	136.6450267	172.6119176	105.529684	118.2427614	115.3424628	163.7715716	116.041371	162.4572346	94.27315511	97.39042047	131.386346	244.5277511	148.3478967	187.0561653	99.97062181	526.1562537	477.2395499	397.8916337	384.3173763	463.4388459	367.1360618	162.0420169	179.2931957	199.3088155	96.87631425	101.0621456	105.0546402	63.10506232	113.2387789	129.0595404	58.03873887	170.9189218	61.38059659	79.55276949	116.3715988	57.43063948	56.38616386	40.12217914	50.96575489	319.3972774	260.2654777	300.4986744
EOG70D129	267.1907769	296.1712368	272.0548909	237.9281124	260.7016251	191.6024175	NA	NA	NA	NA	NA	NA	611.0686935	545.479987	580.5374773	388.1077539	336.9737025	225.02735	303.2486321	415.8058414	252.9112066	232.6115081	475.7137946	449.656776	452.115725	245.7321882	175.0987761	174.9292222	191.3523349	162.1949293	165.991075	148.7672932	140.6216399	119.2866413	436.9787733	272.5196986	222.8986337	97.54276879	62.97381176	123.270006	NA	NA	NA	NA	NA	NA	123.9294485	90.99507302	122.9719278
EOG70D12B	39.71171482	21.04673797	30.80721496	43.91433333	18.70115507	31.96133672	12.51528813	13.42293957	8.821149846	70.80255513	62.97756374	52.37243373	28.86640145	22.19167244	21.3522637	30.46165958	37.73166875	26.67544694	13.97174904	10.37152246	26.6327484	18.41366458	NA	NA	NA	NA	NA	NA	12.6049554	7.475741306	12.40077338	75.15313259	76.95557876	58.61337321	6.659328185	9.706181046	1.231484164	30.90374407	0.999584314	34.32467572	162.1440128	312.9213225	176.0373949	404.0039575	314.0111647	347.0643601	22.60419514	22.50415784	32.77760839
EOG70D12C	NA	NA	NA	0.174242484	NA	0.828013905	NA	0.113197331	0.513853389	0.50815231	NA	NA	NA	NA	NA	NA	NA	NA	0.080519531	NA	0.600168976	0.807510616	NA	NA	NA	0.602957191	0.377701797	NA	0.151866932	NA	NA	0.394608205	0.618117098	0.374526346	NA	NA	1.477780997	NA	NA	NA	NA	NA	NA	NA	NA	NA	1.169182507	0.489220823	1.34151194
EOG70D12D	35.83334789	20.02006783	32.61940407	30.14394979	45.8909149	51.99927321	NA	NA	NA	NA	NA	NA	31.46070812	25.1881681	21.6252829	30.44355189	15.0926675	36.77143742	1.328572264	3.33053632	1.375387237	3.876050958	28.15898161	39.22491413	34.74170434	18.23945501	16.74477967	22.9438242	NA	NA	NA	NA	NA	NA	NA	NA	NA	NA	NA	NA	14.0874696	13.16553775	17.47889028	20.9268237	14.54980123	17.15432726	10.67853357	5.870649872	4.918877112
EOG70D12F	1.942420834	0.513335073	1.132618197	0.696969937	5.588850941	2.980850057	0.142219183	0.452789326	NA	3.387682064	NA	NA	1.590098385	1.487709884	0.270316036	4.979614435	4.413893325	0.615421547	NA	NA	NA	NA	72.22715647	62.43492249	76.79218223	68.73711972	65.34241088	54.88162748	44.95261201	51.08423226	59.61335637	94.31136092	94.88097462	113.2942198	1.902665196	NA	NA	22.61249566	NA	20.19098572	NA	NA	NA	NA	NA	NA	NA	NA	NA
EOG70D12G	2.374069908	3.336677971	10.64661105	3.484849687	2.257035957	1.490425028	9.244246911	7.471023877	9.677572161	11.85688722	11.92756889	12.65282434	NA	NA	NA	NA	NA	NA	0.281818359	0.038727167	0.050014081	0.080751062	165.5546081	159.2291677	159.291215	308.5603275	343.3397465	249.2580351	4.859741839	6.728167176	8.21737995	6.116427173	5.563053886	3.370737118	NA	NA	NA	NA	109.9542745	NA	NA	NA	NA	NA	NA	NA	14.03019009	13.20896221	15.65097263
EOG70D12H	2.374069908	15.65671971	22.19931666	6.621214405	0.752345319	4.140069523	2.275506932	7.69402262	14.30225266	3.21829796	5.48668169	1.88082524	7.016003334	6.570718656	5.946952797	6.56403721	5.125811603	2.617080128	NA	NA	NA	NA	NA	NA	NA	NA	NA	NA	NA	NA	NA	NA	NA	NA	NA	0.746629311	NA	1.884374639	NA	1.211459143	NA	0.705296665	NA	NA	NA	NA	4.287002527	2.935324936	1.788682586
EOG70D12J	NA	NA	NA	NA	NA	NA	NA	NA	NA	NA	NA	NA	134.7816317	111.5782413	135.1891045	64.3660435	80.15060744	107.2433587	NA	NA	NA	NA	NA	NA	NA	NA	NA	NA	NA	NA	NA	NA	NA	NA	62.78795146	63.94631174	67.59370279	39.29674871	NA	32.30961535	117.1193551	46.54957991	108.2026541	96.49590928	122.1301497	64.39088057	0.389727502	NA	0.447170647
EOG70D12K	97.56348199	76.99512753	51.43219232	95.06321461	65.01445813	69.89099766	116.2712933	105.4444462	124.5289432	49.29077403	48.90541797	39.49733004	109.6128206	102.9730794	95.96489602	95.56785486	76.74621423	112.8621575	93.74003294	87.19305358	96.17632825	89.36154733	141.7457472	130.0518662	134.1420256	87.85839962	88.58114344	90.12334145	31.28458809	22.42722392	32.27189217	33.3443933	41.4138456	40.63610858	0.634221732	NA	1.477780997	NA	9.995843136	NA	109.6088002	203.5956374	64.92159245	111.4440557	87.29880736	77.03784618	92.56417911	102.8146481	103.7391183
EOG70D12M	NA	NA	NA	NA	NA	NA	NA	NA	NA	NA	NA	NA	0.611576302	0.123975824	0.135158018	NA	0.142383656	NA	0.664286132	1.084360662	0.625176017	0.646008493	NA	NA	NA	NA	NA	NA	0.911201595	NA	2.241103623	5.129906661	4.326819689	2.808947598	NA	NA	NA	NA	NA	NA	NA	NA	NA	NA	NA	NA	NA	NA	NA
EOG70D12N	NA	NA	NA	NA	NA	NA	NA	NA	NA	NA	NA	NA	50.04406563	49.59032948	28.3831838	30.60652109	25.20190705	19.53963411	29.51483673	51.40644082	19.73105524	38.35594676	NA	NA	NA	NA	NA	NA	NA	NA	NA	NA	NA	NA	NA	NA	NA	NA	NA	NA	NA	NA	NA	NA	NA	NA	NA	NA	NA
EOG70D12P	3.237368056	3.850013044	1.359141836	2.439394781	8.275798508	7.452125142	1.564411016	1.805497437	11.47605902	3.048913857	2.1469624	0.683936451	6.72733932	4.711081301	4.595372616	7.016729432	8.258252028	7.846624721	51.6043636	47.53488599	18.1351059	19.62250798	8.33404837	13.07497138	12.11454244	6.934007691	14.73037008	11.93078858	41.76340643	31.77190055	38.84579613	12.43015845	11.12610777	10.11221135	1.902665196	1.493258623	12.56113847	1.130624783	2.998752941	0.403819714	13.53501981	11.99004331	9.155609192	13.66056547	14.99070429	15.41403319	NA	NA	NA
EOG70D12Q	NA	NA	NA	14.81061117	NA	NA	5.68876733	2.150749298	0.342568926	250.6783097	204.0329934	206.3077206	NA	NA	NA	NA	NA	NA	NA	NA	NA	NA	0.12627346	NA	NA	0.452217893	0.629502995	0.183550594	293.4114695	311.7134933	353.5116855	59.78314301	50.99466063	62.57211669	0.634221732	15.18146266	NA	5428.318021	NA	6433.65569	NA	NA	NA	NA	NA	NA	72.87904296	30.33169101	56.79067211
EOG70D12R	NA	NA	NA	NA	NA	NA	0.142219183	1.018775983	0.342568926	0.50815231	NA	NA	43.29960217	75.74922828	38.65654476	104.3557426	69.62560761	25.92155555	NA	NA	NA	NA	NA	NA	NA	NA	NA	NA	NA	NA	NA	NA	NA	NA	1.58555433	NA	NA	NA	NA	NA	NA	NA	NA	NA	NA	NA	NA	NA	NA
EOG70D12S	NA	NA	NA	NA	NA	NA	NA	NA	NA	NA	NA	NA	NA	NA	NA	NA	NA	NA	13.50715135	6.389982474	18.53021714	14.13143579	NA	NA	NA	NA	NA	NA	NA	NA	NA	NA	NA	NA	13.37890743	5.226405179	0.246296833	5.668198913	375.9236687	2.422918286	392.2200138	297.6610536	284.6229199	391.6949161	486.1220861	517.5261642	NA	NA	NA
EOG70D12T	NA	NA	NA	NA	NA	NA	NA	NA	NA	NA	NA	NA	NA	NA	NA	NA	NA	NA	NA	NA	NA	NA	NA	NA	NA	NA	NA	0.367101187	NA	NA	NA	NA	NA	NA	NA	NA	NA	NA	NA	NA	NA	NA	NA	NA	NA	NA	NA	NA	NA
EOG70D12V	NA	NA	NA	NA	NA	NA	NA	NA	NA	NA	NA	NA	0.366945781	0.247951647	NA	0.452692221	NA	NA	NA	NA	NA	NA	NA	NA	0.100120185	0.301478595	NA	NA	1.21493546	0.872169819	2.091696715	1.183824614	0.927175648	0.936315866	NA	NA	NA	NA	NA	NA	NA	NA	NA	NA	NA	NA	NA	NA	NA
EOG70D12W	3.453192593	15.93648733	6.116138263	2.439394781	3.224337081	3.974466742	NA	NA	NA	NA	NA	NA	5.871132497	4.463129653	5.946952797	4.640095269	5.011904679	4.154095441	0.281818359	0.1161815	0.125035203	0.565257431	4.545844565	4.949147449	3.804567046	0.753696488	0.755403594	2.202607123	NA	NA	NA	NA	NA	NA	NA	NA	NA	NA	NA	NA	NA	NA	NA	NA	NA	NA	NA	NA	NA
EOG70D12Z	663.4467853	435.7367763	422.0747015	697.4212254	701.4674294	719.2592463	453.534131	476.8822459	74.75624747	308.7482618	406.9686505	333.3608852	387.159601	411.4745191	578.7479851	467.0731215	480.8281813	498.9607118	NA	NA	NA	NA	NA	NA	NA	NA	NA	NA	NA	NA	NA	NA	NA	NA	1420.003431	823.6018157	257.6264871	1295.454801	134.9438823	984.1046058	1219.709691	832.9553616	1127.388423	987.7489851	1256.132839	1083.345489	222.9241314	184.925471	220.0079581
EOG70D13F	NA	NA	NA	NA	NA	NA	0.568876733	0.226394663	NA	NA	NA	0.170984113	NA	NA	NA	NA	NA	NA	NA	NA	NA	NA	NA	NA	NA	NA	NA	NA	1.518669325	0.996765508	1.494069082	6.116427173	15.74653308	4.11978981	1.902665196	2.986517245	NA	2.261249566	18.99210196	NA	NA	NA	NA	NA	NA	NA	16.3685551	15.1658455	18.78116715
EOG70GW8M	72.40049921	12.82311011	18.80146207	29.79546482	41.85511965	52.17978024	38.03083179	50.71806437	45.93335445	131.1862941	239.9516744	110.7840263	27.1539878	28.01853616	23.38098555	55.0021049	57.66538054	63.5422747	57.59541931	58.93267836	138.8868533	94.05399152	1.641554982	2.862567698	2.302764265	8.096207676	16.73344861	14.68404749	44.34514428	71.14289214	56.17699748	19.53310613	18.8525715	18.35179097	101.792588	149.6070926	618.2050503	1034.095808	192.1700843	1066.952258	10.49654597	7.993362206	24.13751514	11.33536284	12.78618896	23.86689009	21.04528513	17.12272879	20.12267909
EOG70GW8N	318.550542	317.7569766	302.99802	475.2150124	245.8685998	297.5782612	0.284438366	0.113197331	1.198991241	NA	NA	NA	11.00837343	7.189358017	2.703160362	13.6939397	5.55296257	9.077467815	NA	NA	NA	NA	0.25254692	0.696300251	1.001201854	NA	NA	NA	29.9177857	42.48712976	49.60309352	4.340690252	6.799288083	5.805158369	NA	NA	0.492593666	NA	NA	NA	0.276224894	0.470197777	NA	NA	NA	0.497226877	1.55891001	0.978441645	0.894341293
EOG70GW8P	NA	NA	NA	NA	NA	NA	NA	0.339591994	NA	NA	NA	NA	NA	NA	NA	NA	NA	NA	0.161039062	NA	0.250070407	0.161502123	NA	NA	NA	NA	NA	NA	0.303733865	0.124595688	0.274908711	0.986520512	1.236234197	0.56178952	NA	NA	NA	NA	NA	NA	NA	NA	NA	NA	NA	NA	NA	NA	NA
EOG70GW8Q	148.4872815	195.3265618	189.8268098	157.0011905	149.281433	189.5158225	48.49816368	37.01213147	73.05196706	53.86414481	37.45256632	22.91187111	41.31442549	39.97724411	22.43623101	48.89075991	41.14887648	32.92505275	126.5163133	94.30103772	126.9312372	86.47954194	34.2201077	54.54351965	49.4583704	73.25326908	61.74668977	44.97173093	NA	NA	NA	NA	NA	NA	24.10042581	26.38090233	139.1577105	141.7049728	32.98628235	109.8389623	47.23445688	37.85092103	28.71531974	63.07112143	59.08101104	66.37978808	112.3545417	99.80104783	111.2068681
EOG70GW8R	55.46690603	162.7297847	145.9355894	45.32743988	29.24581211	31.34860643	27.58056621	26.87757438	88.89663631	4.065218476	9.78060649	9.655472846	161.4059944	143.0718198	180.2372719	75.29516545	79.74339018	104.9493749	125.8339103	160.3296948	52.88188879	56.10099256	124.095243	106.4751397	124.0038557	44.99869513	31.58468327	24.41589996	117.0894049	173.3126026	138.5002039	52.87749943	59.69465879	58.61337321	NA	0.248876437	0.246296833	0.376874928	13.99418039	1.207420946	24.03156578	31.26815216	24.96984325	15.40446745	16.3134135	18.14878101	14.03019009	17.61194962	8.496242284
EOG70GW8S	NA	0.513335073	0.453047279	NA	NA	1.987233371	2.702164482	7.018234551	4.53903827	4.234602579	3.578270667	9.746094426	1.467783124	0.371927471	0.135158018	3.621537771	1.566220212	NA	34.82469721	16.49777293	21.75612539	10.7398912	NA	0.154733389	NA	NA	NA	NA	15.79416098	9.095485256	5.528055603	6.70833948	4.944936788	9.36315866	6.354901754	8.710675298	10.59076381	28.95906944	6.997090195	36.3437743	2.209799152	1.645692219	4.577804596	7.847558887	24.24966871	16.40848694	6.235640039	9.784416453	8.845035388
EOG70GW8T	13.16529676	13.34671189	16.30970204	15.15909614	34.50040677	25.50282826	59.26842242	74.16462763	75.19473569	104.1204082	76.09788952	97.46949346	NA	NA	NA	NA	NA	NA	107.9108665	205.7609211	160.9770728	212.1136586	22.85549629	29.16724384	21.5428603	29.54490234	28.20173418	24.59577954	NA	NA	NA	NA	NA	NA	59.29973193	95.33958552	67.97792584	186.5530892	58.05585693	125.5879312	30.38473835	44.90388769	42.03256947	54.9241927	41.87256432	41.88639212	140.6916284	110.5639059	145.3304601
EOG70GW8V	NA	NA	0.226523639	NA	9.887967049	0.331205562	139.6592379	134.3867399	13.01933203	158.8822888	273.379879	253.3984551	2.079359426	1.973695113	1.621896217	7.469421653	13.66883094	3.846384667	105.3420922	34.92532057	212.2617619	127.143354	0.37882038	1.392600502	0.700841298	0.452217893	0.251801198	NA	14.73109245	21.18126703	13.44662174	7.497555889	3.399644042	5.430632023	NA	NA	NA	NA	5.997505882	NA	150.584001	81.83087009	181.5723768	279.931145	325.7480043	276.4233377	6.340866465	5.870649872	14.30946069
EOG70GW8W	98.20016438	160.4043768	147.0296986	100.8829136	152.9260086	105.820177	13.10976431	17.77198104	21.66919742	11.51811902	16.93714782	10.94298321	231.2602396	143.7574061	288.4231559	161.49795	209.4178807	540.7247565	NA	NA	NA	NA	33.20992002	43.01588216	42.75131918	21.40498026	25.6837222	34.14041041	1562.604428	1856.313783	1832.669958	423.6079617	468.5482136	541.2448769	25.68598014	82.87585355	100.7354046	97.34679383	0.999584314	99.1256253	3.867148517	2.586087773	6.242460813	1.743901975	3.968127607	1.988907508	804.8691354	627.0930349	763.7316906
EOG70GW8X	0.647473611	0.513335073	0.906094558	0.522727453	2.79442547	3.64326118	3.555479581	3.84870927	26.12088061	3.048913857	3.578270667	2.906729916	42.77609285	36.65221252	52.80353452	70.19898277	76.25214295	120.247216	27.10730275	39.10940364	19.0891245	26.80854495	35.86166268	39.92121438	41.75011733	36.78038862	46.451026	48.4573567	30.98085422	34.01462294	36.15647178	9.865205118	16.99822021	12.92115895	2.219776062	6.470787364	52.95381905	1.507499711	29.98752941	0.807639429	1.933574258	2.586087773	NA	1.162601317	1.76361227	2.680052867	103.2777882	123.7728681	103.2964193
EOG70GW8Z	117.6243727	48.76683189	91.74207395	84.50760491	83.40607684	140.595105	NA	NA	NA	NA	NA	NA	32.04659822	31.61383504	42.43961769	85.55882984	99.66855896	42.7717975	NA	NA	NA	NA	NA	NA	NA	NA	NA	NA	102.057616	125.3432626	111.1602338	72.41060556	91.79038913	106.1782192	NA	NA	NA	NA	NA	NA	108.8326083	128.1288942	211.4113395	145.3251646	195.760962	272.7264559	67.81258543	55.42871921	71.99000238
EOG70GW90	677.6480398	283.6124942	496.4310862	640.2888572	717.7159387	532.076767	38.96805621	35.54283011	38.96721534	288.6305118	283.5707938	374.1679536	NA	NA	NA	NA	NA	1.076987707	67.29137995	99.14077171	110.4911085	115.9052288	NA	0.154733389	0.100120185	0.150739298	0.251801198	2.56970831	135.9330539	157.3643545	149.5249396	696.901766	621.5321955	660.7543614	174.7280871	91.09624227	130.2910245	1633.375937	81.60606336	1913.003018	NA	NA	NA	NA	NA	NA	45.62929599	66.54870851	55.00198952
EOG70GW91	1.726596297	NA	NA	1.045454906	NA	1.987233371	NA	NA	0.513853389	NA	NA	NA	7.094285101	9.546138425	2.568002344	4.753268325	41.71841111	0.92313232	4.549353509	13.70941694	0.550154895	0.646008493	2.525469203	2.707834309	2.002403709	44.81479319	38.27378209	95.62618824	NA	NA	NA	NA	NA	NA	104.6339013	93.57754034	257.8727839	236.3194234	56.97630588	209.5137824	1.104899576	0.235098888	2.080820271	46.794703	37.03585767	62.15335962	143.4119264	125.2356384	155.9731215
EOG70GW92	0.431649074	38.2434629	25.14412397	1.045454906	0.429911611	0.993616686	117.181496	96.10000652	63.20739255	57.42290482	65.21994669	74.37808904	244.9974665	276.5714663	158.9579935	167.4961219	148.5090005	118.1501671	NA	NA	NA	NA	224.7920138	218.7930121	250.0601751	136.4009756	132.4474301	178.5947276	130.6055619	85.33932488	109.5062993	92.1410158	93.02662332	74.90526928	NA	NA	NA	NA	NA	NA	141.4271458	155.4003652	94.4692403	102.6780418	78.03984295	73.83819123	NA	NA	NA
EOG70GW93	86.32981484	50.05016957	80.41589198	82.41669509	84.09608497	57.2985622	112.6617704	107.4163438	164.614646	111.1261347	141.9380698	132.3417033	294.3920381	303.4047936	299.2317426	325.4155399	279.2086534	217.6376758	35.93063297	60.84308948	46.96022155	62.09756639	97.52730694	112.7201793	100.8210267	68.74917886	64.08340489	62.774303	35.5368622	20.80747997	23.90510531	41.43386149	59.03018291	56.55347831	115.7454661	105.7724858	69.45570684	93.46498207	NA	79.95630345	59.11212733	100.6223242	37.87092893	71.20933065	49.8176376	67.12562839	235.005684	262.9464078	215.9834223
EOG70GW94	14.46024398	24.38341594	19.48103299	13.93939875	13.64969364	14.24183916	30.15046685	24.1110316	31.34591316	4.912138992	3.578270667	3.419682255	NA	NA	NA	NA	NA	NA	132.4926742	216.9538468	69.58859253	114.2159166	61.49517509	71.25472567	76.09234213	40.24739247	34.9965895	42.7672883	40.39660404	19.81071446	57.07343893	19.13849793	18.23445441	23.96968617	17.75820849	29.86517245	17.97966879	7.537498554	38.98378823	3.63437743	1.38112447	3.291384438	NA	1.453251646	4.849933742	1.740294069	17.53773761	16.14428715	18.33399651
EOG70GW95	NA	NA	NA	NA	NA	0.993616686	NA	NA	NA	NA	NA	NA	NA	NA	NA	NA	NA	NA	0.060389648	0.309817332	0.175049285	0.242253185	NA	NA	NA	NA	NA	NA	2.126137055	2.990296523	7.022124685	1.183824614	2.472468394	0.749052693	NA	NA	NA	NA	NA	NA	NA	NA	NA	NA	NA	NA	7.794550049	1.467662468	6.707559698
EOG70GW96	0.863298148	NA	1.359141836	0.871212422	6.233718357	5.630494551	2.417726115	9.055786518	2.397982482	12.61742185	29.81892223	14.02069724	1.834728905	3.223371416	1.621896217	3.508364716	3.27482408	2.549383758	NA	NA	NA	NA	46.72118025	46.11596561	47.04347153	65.57159447	86.11600971	65.16046072	107.802742	99.35509388	109.0580786	40.25003688	51.30371918	63.48221571	NA	NA	NA	NA	NA	NA	10.22032108	7.052966652	7.074788921	1.743901975	6.613546012	6.961176278	NA	NA	NA
EOG70GW97	2.158245371	1.796672754	1.585665476	2.439394781	0.107477903	1.987233371	31.14600113	24.22422893	27.83372524	50.02251335	47.71027556	48.04653568	0.733891562	0.619879119	1.486738199	1.244903609	4.556276981	0.769276933	0.140909179	0.1161815	0.325091529	0.242253185	0.25254692	0.232100084	0.600721113	3.620757929	2.895713777	1.835505936	NA	0.872169819	NA	NA	NA	NA	15.8555433	16.17696841	4.679639823	1.507499711	NA	2.019098572	0.276224894	NA	NA	NA	0.881806135	NA	NA	NA	NA
EOG70GW98	441.3611783	392.957998	328.2327535	585.4512625	746.5200166	530.7569129	187.5600811	144.3322575	101.8226183	151.6275676	185.259	160.2052743	128.4310234	200.0969795	77.5807024	211.6041885	135.5492402	177.5383464	NA	NA	NA	NA	371.1467423	384.3577384	400.1733728	395.9951497	398.7372691	708.4208579	99.6247077	125.5924539	116.3058077	293.7858084	269.7772076	267.2245482	292.4872072	175.0397757	110.1340917	217.837477	60.97464313	226.9951379	NA	NA	NA	NA	NA	NA	249.0358741	212.8110579	192.283378
EOG70GW99	NA	NA	0.453047279	NA	0.644867416	NA	NA	NA	0.513853389	NA	NA	NA	NA	NA	NA	0.339519166	NA	NA	0.161039062	0.038727167	0.175049285	0.080751062	NA	0.077366695	0.200240371	NA	NA	NA	1.518669325	0.124595688	0.896441449	0.591912307	1.545292746	0.749052693	NA	NA	NA	NA	NA	NA	0.828674682	NA	0.416164054	0.290650329	NA	NA	0.389727502	NA	NA
EOG70GW9B	159.4943329	98.30366639	103.0682559	155.5985385	186.1517275	185.8096323	69.82961897	77.42697473	34.85638823	48.27446941	84.9242905	72.66653807	83.07530169	101.288248	87.04176366	156.9721595	128.1452901	105.852506	48.85522551	42.93990768	72.87051655	58.78758038	94.31869832	88.12066507	88.20588337	160.1951738	165.4321281	195.6649328	33.73116437	42.73258326	39.59283067	164.2655304	210.7686588	209.180455	NA	NA	NA	NA	NA	NA	141.4271458	257.8517588	96.13389652	177.7036113	101.4077055	132.9360917	84.57086803	127.1974139	101.0605661
EOG70GW9C	32.37368056	8.21336116	7.475280099	35.02273935	18.05628765	19.70673093	0.42665755	0.113197331	0.171284463	NA	NA	0.170984113	56.51331975	32.11469737	82.38016362	118.6721341	153.5365674	50.35379096	3.442209956	0.154908666	10.40292892	3.068540342	NA	NA	NA	NA	NA	NA	2.733604785	1.245956884	1.045848357	2.170345126	3.999217627	3.183473944	27.85501847	11.45080487	10.59076381	87.53673946	74.97881936	142.7300781	23.7166694	24.45028439	23.72135109	15.40446745	27.77689325	19.22279106	NA	NA	NA
EOG70GW9D	0.431649074	NA	NA	0.174242484	0.322433708	NA	2.275506932	1.584762641	3.168762566	1.693841032	NA	0.683936451	NA	0.371927471	0.675790091	1.923941941	0.427150967	NA	0.201298828	0.425998832	0.975274587	0.323004247	NA	NA	0.100120185	NA	0.377701797	NA	5.749682063	1.993531015	3.28695198	1.381128716	0.927175648	1.123579039	1.268443464	0.995505748	2.955561993	4.89937406	NA	8.884033717	NA	NA	NA	0.290650329	1.322709202	0.497226877	NA	NA	0.447170647
EOG70GW9F	302.1543519	189.4206418	157.4339294	276.0000952	232.5080217	173.5484024	142.0698531	113.8312365	139.5052002	137.590707	125.3802187	120.1967017	NA	NA	NA	NA	NA	NA	38.66990742	33.07145111	38.88594826	26.00103433	323.3345593	335.0186763	337.1006595	213.284047	180.5276099	195.4648626	72.13679292	74.88948449	67.08370178	210.5234772	223.8202014	215.165386	366.4850278	284.1148518	184.7201616	115.3764904	57.97589019	88.43651746	321.8020016	538.6115534	262.1916774	398.190951	365.5086429	465.9015837	164.8508363	150.1907926	152.5790963
EOG70GW9G	NA	NA	NA	NA	NA	NA	NA	NA	NA	NA	NA	NA	NA	NA	NA	NA	NA	NA	0.060389648	0.077454333	0.025007041	0.080751062	NA	NA	NA	NA	0.125900599	0.183550594	0.455600797	NA	NA	0.197304102	NA	0.749052693	NA	NA	NA	NA	NA	NA	NA	NA	NA	NA	NA	NA	NA	NA	NA
EOG70GW9H	NA	0.256667536	NA	0.522727453	NA	NA	210.0577336	187.5815619	60.54905768	148.7192426	119.5142403	166.3675417	64.64483825	63.84630945	90.15174966	72.11047568	116.6136378	101.6953335	NA	NA	NA	NA	NA	NA	NA	NA	NA	NA	53.91276103	54.19912447	47.95662939	134.1667896	128.8897774	169.6641802	219.7578301	202.1225096	41.1759045	172.4579669	264.8198722	172.2412228	NA	NA	NA	NA	NA	NA	277.8757093	266.2584327	279.1283893
EOG70GW9J	63.4524139	112.6462483	125.8995735	55.5833525	10.96274608	32.12859553	0.284438366	0.226394663	0.685137852	0.169384103	0.238551378	NA	33.39206608	33.89622996	53.13061692	25.93926429	31.4667879	57.30190022	6.481822256	2.284902824	4.126161712	2.099527602	21.22656865	17.60711234	13.9857887	11.60692592	13.39330572	11.74723799	0.151866932	0.872169819	0.747034541	2.367649228	4.944936788	2.434421252	448.3250001	448.4355194	246.4618516	83.28935902	NA	52.49656287	54.69252902	107.444894	84.06513894	13.9512158	18.51792883	17.90016757	90.44795877	85.61364397	88.53978801
EOG70GW9K	885.1029013	599.9167325	578.3148513	1111.234929	1722.924519	940.9798416	175.3448754	162.5196727	112.5304665	66.13602309	69.3588131	112.9469753	2312.345534	2443.067582	1240.078871	1456.118482	1234.544606	1419.688272	NA	NA	NA	NA	1984.03386	2103.352851	2160.363325	1078.839646	1164.579282	1582.815505	111.1665946	96.06327579	87.40304129	312.5296981	259.6091814	319.1282819	997.592731	684.6665447	2818.300768	109.670604	573.6514417	88.03269774	686.1647348	835.7859523	347.9089877	400.8068039	336.5280843	382.6409432	387.7437895	460.3910396	447.6670059
EOG70GW9M	0.647473611	1.283337681	1.359141836	1.742424843	0.429911611	2.318438933	80.6382769	99.02162965	147.7379879	155.6707662	136.6994815	156.1084949	NA	NA	NA	0.113173055	0.142383656	NA	72.22622072	37.60678958	34.16111799	26.32484609	1.767828442	2.398367531	2.903485378	6.180311203	11.39904023	8.810428492	5.011608772	1.744339638	2.390510531	NA	0.618117098	1.310842212	1.58555433	1.244382185	NA	0.376874928	NA	NA	16.29726875	7.993362206	14.5657419	11.9166635	23.80876564	11.68483161	1.55891001	NA	NA
EOG70GW9N	NA	0.713535751	NA	176.7289246	NA	0.165602781	NA	NA	NA	NA	NA	3.932634593	NA	NA	NA	NA	NA	1.230843094	NA	NA	NA	NA	NA	NA	NA	NA	NA	NA	594.8612558	675.116754	814.7816094	2630.912092	1914.639347	3335.812536	5.707995587	0.248876437	NA	NA	NA	NA	3273.541219	1883.428917	8998.923426	5561.913764	10268.76471	6447.739804	NA	NA	NA
EOG70GW9P	NA	NA	NA	NA	NA	NA	53.4744129	41.42569542	34.770746	23.71377445	17.65280196	33.17091787	53.69395299	40.70250268	48.38657048	41.95664681	45.42038615	30.61722195	8.97792772	15.17950018	6.401802414	10.33613589	NA	NA	NA	NA	NA	NA	3.341072514	3.862466342	5.826869419	24.66301279	25.03374249	24.90600204	NA	NA	NA	NA	NA	NA	16.57349364	11.28474664	4.161640542	12.49796415	14.54980123	9.198697224	56.90021536	45.01320789	51.41568093
EOG70GW9Q	151.8109794	126.7809295	138.351578	165.1574812	308.2154564	277.856626	124.8812426	95.47855317	184.6283791	134.6620559	142.844565	133.4736181	260.4128588	233.1786883	158.2795003	245.3614475	202.3641944	250.7211996	83.92148131	170.9002749	81.79803007	183.5269753	220.4734614	272.5628648	299.4594746	236.7255152	246.0122884	530.4520379	21.26137055	23.54858512	26.59442966	17.36276101	15.76198601	15.16831703	74.83816436	119.9584427	279.3006084	167.7093428	10.10579741	163.950804	6.353172563	15.04632886	5.826296759	12.20731382	13.22709202	27.09886479	NA	NA	NA
EOG70GW9S	NA	NA	NA	NA	NA	NA	NA	NA	0.428211158	NA	0.477102756	NA	NA	NA	0.135158018	0.679038332	0.284767311	NA	NA	NA	NA	NA	NA	NA	NA	NA	NA	NA	0.151866932	NA	NA	NA	0.309058549	NA	NA	NA	NA	NA	NA	NA	NA	NA	NA	NA	NA	NA	NA	1.956883291	NA
EOG70GW9T	NA	0.993303365	1.125822488	5.401517015	0.213881026	0.496808343	142.6586405	170.7876058	45.47602493	113.317965	83.71006399	106.0101499	177.0904803	178.7148691	339.2101328	122.7282564	153.1806083	74.92757332	NA	NA	NA	NA	163.8284499	157.9038762	130.1692567	119.5513369	102.7336298	68.3377215	23.08377374	13.33173866	15.38891154	116.2121163	101.6802627	131.2714844	7.436249807	12.91668708	0.985187331	2.596668252	328.8932267	2.447147469	444.4458545	246.385986	635.1038014	162.7641843	234.5604319	143.2013406	NA	NA	NA
EOG70GW9W	200.500995	153.7438542	141.5772746	243.2425081	83.94024201	100.164842	77.93611242	53.54233779	44.53396039	136.6929713	124.0467165	98.46633084	NA	NA	NA	NA	NA	NA	NA	NA	NA	NA	NA	NA	NA	NA	NA	NA	NA	NA	NA	NA	NA	NA	NA	NA	NA	NA	NA	NA	NA	NA	NA	NA	NA	NA	21.04138786	22.99337867	42.48121142
EOG70GW9X	NA	NA	NA	0.348484969	NA	1.159219466	0.711095916	0.226394663	0.599495621	0.50815231	NA	NA	0.856206823	0.99180659	NA	NA	0.284767311	NA	0.040259766	0.232362999	0.050014081	0.323004247	0.883914221	0.386833473	0.400480742	0.150739298	NA	0.917752968	NA	NA	NA	NA	NA	NA	NA	NA	NA	NA	NA	NA	NA	NA	NA	NA	NA	NA	NA	NA	NA
EOG70GW9Z	NA	NA	NA	NA	NA	NA	NA	NA	NA	NA	NA	NA	NA	NA	NA	NA	NA	NA	NA	NA	NA	NA	NA	NA	NA	NA	NA	NA	NA	NA	NA	NA	NA	NA	1.58555433	0.746629311	NA	NA	NA	NA	NA	NA	NA	NA	NA	NA	NA	NA	NA
EOG70GWB0	NA	NA	NA	NA	NA	NA	6.542082429	6.678642557	5.738885934	3.895834373	2.624065156	4.274602818	NA	NA	NA	NA	NA	NA	0.040259766	0.077454333	0.225063366	0.403755308	NA	NA	NA	NA	NA	NA	NA	NA	NA	NA	NA	NA	NA	NA	NA	NA	NA	NA	NA	NA	NA	NA	NA	NA	NA	NA	NA
EOG70GWB1	NA	NA	NA	0.174242484	0.107477903	0.331205562	NA	NA	NA	NA	NA	NA	2.079359426	0.371927471	1.351580181	1.584422775	0.99668559	2.153975414	NA	NA	NA	NA	NA	NA	NA	NA	NA	NA	NA	NA	NA	NA	NA	NA	NA	NA	NA	NA	NA	NA	NA	NA	NA	NA	NA	NA	NA	NA	NA
EOG70KRHM	0.431649074	NA	NA	0.871212422	NA	0.496808343	0.853315099	0.339591994	0.256926695	1.355072825	2.385513778	0.854920564	82.93219283	50.99001653	68.71974273	23.45851091	26.48620762	47.20590975	120.411725	141.3154306	36.56879587	44.09169467	0.631367301	2.321000836	2.603124821	0.452217893	0.251801198	0.183550594	NA	NA	NA	NA	NA	NA	0.317110866	NA	NA	NA	NA	NA	NA	NA	NA	NA	NA	0.745840315	NA	NA	NA
EOG70KRHN	2.158245371	5.390018261	3.62437823	3.484849687	3.224337081	1.324822247	126.833912	126.6666819	138.713866	120.6760105	112.6129489	106.6940863	11.37531921	7.314573599	7.16337496	11.20413248	5.55296257	12.61614171	52.08103923	35.43535735	14.60411176	9.447874211	2.272922283	1.547333891	1.702043152	2.110350167	2.895713777	0.734202374	3.492939447	5.482210291	2.241103623	7.694859992	3.399644042	3.745263464	3.805330391	21.65225003	63.79087969	19.59749624	72.24995419	20.85728825	38.93942331	18.81496404	43.21031375	24.41462765	14.14417041	17.47503859	213.1809438	207.6742392	226.7155178
EOG70KRHP	9.712104169	14.37338203	21.97279302	4.878789562	21.92549215	7.12091958	27.87495992	27.39375422	64.14431856	4.912138992	5.009578934	9.062157975	35.34911025	36.69188478	28.11286777	17.42751879	15.80458578	29.85102213	101.7591743	133.8658728	51.746069	68.44540735	NA	NA	NA	NA	NA	NA	60.2957282	69.52439415	83.51846168	13.02207076	24.41562539	22.09705444	107.0915105	100.794957	294.0784183	12.81374754	72.96965489	11.306952	41.15750921	62.30120543	30.37997596	21.21747403	12.34528589	21.62936915	63.5255829	84.63520232	76.01900991
EOG70KRHQ	12.08617408	23.10007826	19.25450935	9.757579123	1.074779027	6.955316799	60.45879699	72.21989748	91.38111745	24.44551377	19.1151219	35.48262307	22.87417684	26.28287463	14.46325952	11.54365165	17.79795696	10.30061814	13.56452151	7.788807728	8.959772606	4.800650614	42.82943221	51.21675178	38.54527019	17.48575852	16.36707787	24.04696326	76.84466783	61.67486578	68.27895704	16.3762405	14.52575181	21.53526492	41.85863431	110.0033852	24.38338644	94.21873193	66.97214901	79.95630345	NA	NA	NA	NA	NA	NA	122.3744358	104.6834716	94.80017706
EOG70KRHR	0.431649074	0.770002609	0.453047279	0.871212422	0.322433708	1.324822247	11.94356701	20.26119036	30.22913846	8.299821056	7.187553013	6.497396284	8.439752965	8.66343056	20.00744142	15.16518942	15.51981847	25.53999419	102.9657595	74.04944053	86.84920222	61.29732337	1.010187681	0.464200167	0.200240371	0.452217893	0.377701797	0.367101187	72.74426065	117.992117	100.892991	15.38971998	16.38010311	20.9734754	11.73310204	21.90112646	32.25995916	3.768749277	3.998337254	2.826738001	1.657349364	0.235098888	1.664656217	0.871950987	1.322709202	0.248613438	3.507547522	0.489220823	1.34151194
EOG70KRHS	214.5641218	63.40201481	81.44883977	192.7121877	160.030298	226.7019269	82.20268791	88.63351054	149.5433261	354.9138991	333.9242187	268.8092532	24.0985526	22.07017614	25.54351384	43.39507634	65.08214516	40.46704381	84.79391043	108.3260811	200.4549377	164.2371617	25.16756334	22.33499105	22.92752246	171.72673	197.5090827	73.40555338	NA	NA	NA	NA	NA	NA	72.35201518	81.63644889	214.2733186	590.3293493	101.0379824	476.3215059	99.9906494	98.74153313	101.9601933	228.7447156	334.5837018	330.4047736	9.022191682	11.74129974	13.4151194
EOG70KRHT	14.24441945	39.78346812	36.2437823	15.68182359	19.883412	26.82765051	45.79742139	30.68213669	127.165011	11.34873491	11.21191476	8.891173862	95.77284886	98.93270732	64.2000586	59.64220017	41.4806304	43.23336366	25.70586031	7.164525804	13.12869636	3.068540342	64.14691775	75.12538139	72.09654553	33.8877015	24.56698388	27.71613963	27.18418091	31.89649624	30.03078855	18.74388972	16.68916166	11.23579039	156.0153749	238.7894751	313.2895713	119.846227	327.8936424	106.6043664	1.657349364	0.470197777	NA	0.581300658	NA	1.491680631	16.32958235	40.1405685	38.89043113
EOG70KRHV	12.30199861	17.19672493	16.53622567	7.666669311	23.7526165	8.280139046	27.73274073	27.62014888	64.48431822	18.93714274	18.84555885	20.68907764	82.13102788	77.85557753	53.65773319	62.12974393	41.57602745	24.46300648	88.97045851	104.4119263	65.51969694	59.7477105	80.30992065	94.15526725	114.338253	36.47891003	23.41751141	34.69106219	1.518669325	3.737870653	1.494069082	3.156865638	2.472468394	0.936315866	5.663600066	7.39660771	5.664827154	1.808999653	401.7629232	1.211459143	116.8431302	54.778041	170.2152598	21.79877469	54.67198037	34.80588139	55.34130535	47.4544198	67.96993827
EOG70KRHW	1.294947223	NA	NA	0.522727453	0.752345319	1.490425028	0.142219183	NA	1.027706778	NA	NA	NA	24.70034368	6.074815362	29.01031701	9.053844428	7.119182783	12.61614171	NA	NA	NA	NA	NA	0.309466778	0.200240371	NA	0.251801198	0.183550594	2.42987092	1.370552573	0.149406908	NA	0.309058549	0.374526346	NA	NA	NA	NA	NA	NA	1.104899576	0.940395554	NA	1.162601317	0.881806135	1.988907508	NA	NA	NA
EOG70KRHX	42.94692464	46.30282354	32.16635679	29.79546482	38.90700078	20.03793649	NA	NA	NA	NA	NA	NA	NA	NA	NA	NA	NA	NA	52.20040943	71.05815419	52.4617705	45.55813395	NA	NA	NA	NA	NA	NA	NA	NA	NA	NA	NA	NA	9.830436844	8.461798861	26.87098446	1.884374639	154.9155769	8.076394288	83.6961429	88.1738381	49.52352245	86.34639979	68.78087853	82.0424347	35.07547522	40.11610746	29.50431926
EOG70KRHZ	135.5378093	83.16028175	49.83520066	128.068226	103.7161761	133.4145684	109.0920689	79.35359331	113.1890553	57.25182687	62.97756374	55.39714268	98.34146933	125.5875094	79.74323069	67.79066015	50.83096507	62.61914238	56.86691886	64.70573707	36.28521603	36.09572455	94.23914604	95.31576767	100.420546	48.24109742	29.46074017	48.4573567	41.6115395	53.57614603	35.40943724	103.9792619	93.64474042	91.94621804	474.0078091	360.3979685	153.9355205	50.12436538	119.9501176	52.90038259	23.47911599	14.57613108	7.907117029	7.847558887	7.918619092	8.698984213	88.85787056	90.01663137	86.75110542
EOG70KRJ0	3.884841668	12.83337681	8.381374657	5.053032046	7.738408995	8.114536265	41.95465906	53.08954846	70.74904745	60.41422808	53.91261139	64.63199461	39.01856806	35.70503723	27.30191966	15.61788164	8.970170306	17.53951408	69.62926454	105.921124	30.40856147	43.68632434	NA	NA	NA	NA	NA	NA	95.82955306	59.43214339	79.18566134	63.33461685	66.13852954	72.84537437	9.830436844	13.4393276	123.3922502	NA	417.8262431	NA	NA	NA	NA	NA	NA	NA	167.9725536	177.5871586	202.5683029
EOG70KRJ1	NA	NA	NA	NA	NA	NA	12.37306894	11.54612781	18.49872201	27.10145651	17.41425058	29.84698672	NA	NA	NA	NA	NA	NA	NA	NA	NA	NA	NA	NA	NA	NA	NA	NA	54.52022876	52.8285719	55.13114912	32.16056868	39.5594943	37.26537147	28.55266237	28.61083521	15.51670046	0.376874928	0.999584314	1.211459143	24.86024046	28.4469655	13.73341379	10.46341185	7.495352147	5.47695405	23.38365015	26.41792442	29.51326267
EOG70KRJ3	665.9028685	397.6909474	356.9355638	571.3428486	607.0685126	666.0990976	770.3102953	771.9820292	1684.908134	329.2471259	433.6864049	349.1615271	704.626413	713.7697291	442.7290104	614.4391521	568.4824074	408.1460313	871.4206126	727.474332	908.2482154	687.6065949	516.5493689	610.3125855	622.9798322	598.7922637	541.5689806	665.8316137	548.6208122	443.8085963	444.8321759	265.2378778	228.8207687	275.4809815	1577.515569	1581.009965	3975.723475	383.5833014	889.9299144	365.897005	33.14698729	49.60586546	43.28106163	18.60162107	32.18592393	19.64046164	1203.412274	1105.125377	1146.563424
EOG70KRJ4	5.611437964	NA	NA	2.787879749	7.201019481	0.993616686	7.110959162	7.471023877	3.340047029	35.57066167	20.75396987	37.44552069	NA	NA	NA	NA	NA	NA	0.161039062	0.077454333	1.45040836	0.565257431	0.12627346	NA	NA	NA	0.125900599	0.734202374	NA	1.370552573	NA	0.591912307	0.309058549	NA	NA	NA	NA	NA	NA	NA	NA	0.940395554	NA	NA	0.440903067	1.491680631	NA	NA	NA
EOG70KRJ5	NA	NA	NA	NA	NA	NA	35.12813826	30.67647683	49.75813651	23.03623803	33.39719289	25.81860102	NA	NA	NA	NA	NA	NA	207.0298054	247.8364384	254.3966249	275.2504912	NA	NA	NA	NA	NA	NA	120.7342113	126.7138151	154.6256915	110.569219	95.80815027	128.2752736	139.208499	117.1710266	215.017135	77.25936018	101.9576	66.22643316	101.3745361	123.5256579	72.41254543	147.2550828	84.44175549	97.08852	159.788276	121.326764	157.4040676
EOG70KRJ6	NA	NA	NA	NA	NA	NA	113.9033439	109.8636701	127.6891415	360.1597247	289.4343867	334.9818146	NA	NA	NA	NA	NA	NA	28.36219964	65.83579579	21.53831407	52.81119431	NA	NA	NA	NA	NA	NA	NA	NA	NA	NA	NA	NA	6.342217319	3.982022993	10.34446698	1.51126846	12.99459608	0.807639429	86.73461673	90.98091883	96.55006057	82.34123825	61.28552638	64.60966039	16.75828261	10.27363728	18.33399651
EOG70KRJ8	1.726596297	3.080010435	2.944807312	1.568182359	6.233718357	7.452125142	NA	NA	NA	NA	NA	NA	0.244630521	NA	0.405474054	1.244903609	0.284767311	NA	1.751299802	0.387271665	0.775218261	1.130514863	0.25254692	0.386833473	3.404086305	1.507392976	1.25900599	1.651955342	1.063068527	0.747574131	1.398448661	NA	1.236234197	0.56178952	NA	NA	NA	NA	NA	NA	NA	NA	NA	0.290650329	1.322709202	NA	NA	NA	NA
EOG70KRJ9	3.261108755	4.620015653	2.265236394	7.840911795	4.191638206	6.624111237	NA	NA	NA	NA	NA	NA	1.834728905	0.619879119	0.540632072	1.244903609	1.139069245	3.077107734	5.898055655	1.858903992	7.852210774	5.975578561	1.389008062	1.005767029	0.300360556	5.72809331	7.050433544	5.322967214	NA	NA	NA	NA	NA	NA	NA	0.248876437	0.738890498	NA	1.999168627	NA	0.828674682	0.235098888	2.080820271	4.069104608	0.881806135	1.491680631	1.55891001	1.467662468	2.235853233
EOG70KRJB	0.431649074	1.283337681	0.453047279	1.045454906	0.322433708	NA	NA	0.226394663	NA	0.169384103	0.477102756	NA	NA	NA	0.270316036	2.263461107	0.142383656	1.38469848	13.84935935	13.51307021	0.575161936	0.807510616	0.25254692	NA	0.400480742	2.261089464	0.125900599	NA	NA	NA	NA	NA	NA	NA	NA	NA	NA	NA	NA	NA	NA	NA	NA	0.581300658	0.440903067	0.248613438	NA	NA	NA
EOG70KRJC	286.014993	251.7523529	218.5749249	225.4767444	214.3603778	226.4220582	23.18172687	20.488717	10.36271001	11.00996671	0.238551378	2.906729916	269.223227	315.8271711	318.4958149	219.6847447	249.8847395	256.4769296	NA	NA	NA	NA	1.389008062	1.70206728	0.700841298	6.783268393	4.910123361	1.835505936	53.45716023	26.66347733	42.5779807	34.72354897	39.25043575	33.70737118	203.264894	160.2191839	62.80569236	1.130624783	NA	6.057295716	96.04063341	264.2511506	67.83474083	81.09144184	62.16733252	71.60067028	107.5647907	99.80104783	107.3164835
EOG70KRJD	2.589894445	3.593345508	2.944807312	4.704547077	8.168320606	0.331205562	48.63896067	54.44565249	36.82615955	9.654893881	14.79018542	10.00257059	68.25069213	93.10460384	29.19413191	16.41009303	20.64563007	12.61614171	NA	NA	NA	NA	68.56648886	71.25549933	75.09013907	17.33501923	10.44974972	31.75425269	156.5748074	143.9067742	155.6819983	71.22678095	88.08168654	89.88632314	93.86481632	143.3528278	59.50777777	10.39421051	265.8894274	17.76806743	NA	NA	NA	NA	NA	NA	70.93040545	94.41961878	84.46606342
EOG70KRJF	5.827262501	6.673355943	4.756996427	6.446971921	4.514071914	8.776947389	NA	NA	NA	NA	NA	NA	0.978522083	1.859637356	0.675790091	2.942499439	2.420522146	3.230963121	79.85041382	50.33950738	60.31248086	41.55691885	0.631367301	0.154733389	0.400480742	0.150739298	2.643912579	0.734202374	98.56163917	165.5826861	66.48607414	177.2402482	146.5092053	162.5444343	1.58555433	2.737640808	1.231484164	2.261249566	NA	3.63437743	2.209799152	0.705296665	3.745476488	4.941055596	2.645418405	1.243067192	NA	NA	NA
EOG70KRJG	598.9130904	376.7879432	370.1396267	578.833533	306.7419343	377.0775322	139.9436763	151.2440866	116.4948454	118.230104	113.5504558	106.8787492	NA	NA	NA	NA	NA	NA	NA	NA	NA	NA	NA	NA	NA	NA	NA	NA	51.78662397	51.7072107	41.83393429	176.3898675	131.9680005	149.0614859	187.8437926	109.2567559	76.10572133	79.14373482	95.96009411	71.87990916	228.7142123	340.4231904	209.7466833	251.4183477	213.4103118	231.2104978	141.4710834	148.7231301	166.7946511
EOG70KRJJ	NA	NA	NA	NA	NA	NA	4.977671413	3.509117276	14.30653477	4.403986683	1.192756889	0.512952338	NA	NA	NA	NA	NA	NA	NA	NA	NA	NA	NA	NA	NA	NA	NA	NA	NA	NA	NA	NA	NA	NA	NA	NA	NA	NA	NA	NA	NA	0.705296665	NA	0.290650329	NA	0.248613438	0.389727502	NA	1.788682586
EOG70KRJM	290.1350835	192.7085529	236.2890735	233.4622775	174.7117795	204.6154841	NA	NA	NA	NA	NA	NA	140.8973947	165.1320779	263.4189226	147.2868094	164.8033861	127.4799578	59.25995932	52.25340395	74.78205474	88.82536028	NA	NA	NA	NA	NA	NA	NA	NA	NA	NA	NA	NA	318.5822604	231.883154	87.18661583	107.8766793	584.7668193	100.9549286	NA	NA	NA	NA	NA	NA	113.0209757	137.960272	108.2152965
EOG70KRJN	NA	NA	NA	NA	NA	NA	NA	NA	0.428211158	NA	NA	NA	NA	NA	NA	0.679038332	0.142383656	0.307710773	5.817536124	2.052539825	9.977809232	6.969624129	NA	NA	NA	NA	NA	NA	0.60746773	2.865700834	1.942289806	6.70833948	13.90763472	8.239579621	NA	NA	NA	0.376874928	NA	1.211459143	NA	NA	NA	NA	NA	NA	NA	1.467662468	NA
EOG70KRJP	188.4148209	130.3871084	145.1087781	220.8366671	141.0432517	197.3985149	198.6830434	202.127419	72.35569572	146.796733	172.9497489	139.5264557	NA	NA	NA	NA	NA	NA	NA	NA	NA	NA	144.3570824	142.0313252	117.93457	158.3214843	148.3109056	126.949097	NA	NA	NA	NA	NA	NA	285.2539084	165.7517071	69.58378119	216.8877521	104.3466065	196.6602009	386.1789754	485.9564553	291.0151998	771.9701808	703.0904856	819.3950874	121.5949808	140.4063761	121.1921886
EOG70KRJQ	3191.57009	1270.216837	1255.774569	3886.827098	1479.347348	2226.678432	0.140796991	0.113197331	1.11334901	0.338768206	NA	NA	446.584024	653.8980845	646.7162493	1063.536997	1443.713315	792.184462	109.2311855	83.61272703	235.8313979	277.135221	713.4273715	775.3535393	579.355465	1203.568878	1429.676842	1109.179717	94.0056312	113.5141479	83.9666824	1395.1452	1206.255518	1195.862624	1191.23331	648.2409894	447.0287515	1229.366014	1.999168627	1584.951997	1183.529755	1251.673535	1242.391198	2579.812322	2165.715868	2023.340469	78.76392825	74.25882867	75.12466861
EOG70KRJR	32.3801553	34.90678493	31.26252747	55.0362311	147.1630435	69.0596717	26.3105489	25.24526886	33.99996591	85.4644431	91.12662632	64.76194254	NA	NA	NA	NA	NA	NA	0.181168945	0.038727167	0.250070407	0.161502123	90.9131031	111.7043546	122.2487488	52.30653628	44.41521331	127.0133397	NA	NA	NA	NA	NA	NA	88.78152914	82.16406694	45.56491406	57.95582638	78.9971483	41.18961087	42.26240879	39.73171214	21.22436676	36.62194147	11.02257669	23.61827666	43.25975277	67.51247353	46.50574724
EOG70KRJS	NA	NA	NA	NA	NA	NA	NA	NA	NA	NA	NA	NA	NA	NA	NA	NA	NA	NA	NA	0.077454333	NA	0.080751062	NA	NA	NA	NA	0.251801198	NA	NA	NA	NA	0.591912307	NA	NA	NA	NA	NA	NA	NA	NA	NA	NA	NA	NA	NA	NA	NA	NA	NA
EOG70KRJT	114.8186537	186.3406313	145.6547001	138.4844417	69.32324725	118.0747828	88.46033198	84.33201195	20.6397778	48.95200582	42.93924801	49.92736092	217.4789792	217.303584	375.2486667	191.7151558	222.0031721	156.1570633	64.75139134	17.69831509	64.96854176	35.85347136	166.0496001	160.9227246	152.674272	190.2360084	191.8788079	144.4543171	46.33308243	58.57243314	51.39298828	119.9608942	91.17227203	88.20095458	365.6637106	294.2366565	32.51118193	102.0614992	NA	91.19056791	507.4223681	459.383228	510.2629085	280.1869173	325.8273669	295.4895023	75.21740797	94.9088396	70.2057915
EOG70KRJV	NA	NA	NA	1.916667328	NA	NA	193.9613665	211.2703675	39.05285757	328.1512108	276.7195983	416.1291647	NA	NA	NA	NA	NA	NA	NA	NA	NA	NA	NA	NA	NA	NA	NA	NA	42.21900723	42.61172545	49.58665876	64.51844147	73.86499327	67.04021601	10.78176944	6.221910927	1.970374662	2.638124494	196.9081139	2.019098572	187.5484163	299.7557847	161.055489	512.1840101	271.1553865	425.1215214	90.4908288	68.96056716	71.38632201
EOG70KRJW	NA	NA	NA	NA	NA	NA	NA	NA	NA	NA	NA	NA	NA	NA	NA	NA	NA	NA	NA	NA	NA	NA	NA	0.232100084	NA	NA	NA	NA	0.455600797	NA	0.896441449	NA	NA	NA	NA	NA	NA	NA	NA	NA	NA	NA	NA	NA	NA	NA	NA	NA	NA
EOG70KRJZ	9.280455095	0.770002609	1.585665476	10.10606409	6.556152065	10.92978354	6.684301612	6.791839888	1.969771325	210.0362879	187.7399343	110.6267209	NA	NA	NA	NA	NA	NA	0.261688476	NA	0.775218261	0.403755308	0.505093841	0.85103364	NA	7.235486286	8.057638336	5.13941662	0.60746773	0.996765508	0.298813816	36.10665073	29.05150363	30.7111604	6.025106453	1.991011497	NA	33.95266224	NA	11.78749746	9.115421504	3.996681103	0.416164054	18.60162107	41.00398528	40.0267636	1.169182507	NA	6.707559698
EOG70PMRJ	4.963964353	0.513335073	2.265236394	0.522727453	1.289734832	0.993616686	72.38814208	81.43755618	120.9799291	69.77947515	55.78762521	60.87205397	0.978522083	1.363734061	0.810948109	1.358076664	0.284767311	0.153855387	112.545772	147.5284299	65.31839026	85.40474531	26.12092797	20.94780621	24.01582888	31.20303461	19.51207483	29.73519616	167.9648273	104.2853453	92.93109689	27.81987843	25.96091814	43.44505618	61.83661886	97.80843977	242.8363623	36.55686799	3.998337254	17.36424772	58.55967754	58.32568323	57.87593501	48.84960082	48.0496163	42.26428454	8.184277552	8.805974808	3.130194526
EOG70PMRK	133.811213	91.88697798	89.47683755	168.4924824	355.0586255	177.5261812	0.42665755	0.565986657	0.428211158	NA	0.477102756	NA	44.04694841	81.69262927	45.27523291	92.60498427	80.67030778	171.6718405	70.09889471	36.86826251	159.1468075	184.9425414	0.25254692	0.232100084	0.700841298	NA	NA	NA	182.9996536	153.8756752	177.9436277	82.07850658	72.31970052	92.69527073	590.8663343	244.8969029	1062.27824	458.2799121	103.9567686	472.0652461	179.5461811	183.8473307	335.424066	87.48574908	85.53519509	78.56184656	1.55891001	3.424545759	1.34151194
EOG70PMRM	11.43870047	7.700026088	5.889614624	14.11364123	45.67810865	17.55389478	105.653209	115.6616374	96.9555703	51.32338326	46.2789673	71.29524549	0.12231526	NA	NA	0.113173055	NA	0.46156616	97.47976256	58.74949886	78.97123419	52.89194537	131.450672	105.2187046	128.4541979	65.57159447	53.00415218	61.48944885	70.01065587	81.61017593	72.16353665	56.02449986	39.86855285	44.72406365	85.5438272	95.30474282	129.7984309	33.16499364	44.98129411	37.15141373	52.48272987	31.26815216	39.11942109	22.08942502	29.09960245	26.10441104	1.948637512	0.489220823	NA
EOG70PMRN	14.46024398	26.95009131	24.46455305	14.28788372	16.44411911	17.22268922	45.51440521	40.52577664	58.9338452	52.84784019	37.21401494	35.05174311	NA	NA	NA	NA	NA	NA	86.14865155	107.7746062	54.31204144	50.52674677	34.76687178	38.60598057	39.56449368	23.06461993	15.73757487	13.37900277	72.30536522	73.13766911	69.02599158	17.1654569	33.99644042	28.46400233	63.73928406	95.08075402	163.0485033	59.16936365	3.998337254	70.66845002	3.038473835	6.112571099	NA	1.162601317	3.086321472	0.745840315	5.456185034	2.935324936	5.813218405
EOG70PMRP	NA	NA	NA	NA	NA	NA	2.844383665	3.395919944	24.75060491	0.338768206	0.238551378	0.854920564	NA	0.123975824	NA	0.339519166	NA	NA	34.17953447	23.58290804	8.177302303	14.21218685	NA	NA	0.100120185	NA	0.251801198	NA	6.226544231	9.344676633	1.045848357	2.367649228	1.545292746	1.685368559	NA	NA	NA	NA	3.998337254	NA	3.867148517	1.880791107	2.080820271	0.581300658	2.645418405	1.243067192	0.779455005	NA	1.34151194
EOG70PMRQ	NA	NA	NA	NA	NA	NA	45.36791945	36.90572598	68.54204715	54.65008705	40.07663147	43.60094875	NA	NA	NA	NA	NA	NA	90.50838156	63.13999773	101.0006865	131.5830474	NA	NA	NA	NA	NA	NA	112.5349156	141.0136623	142.2921512	30.77943997	33.22379404	50.38690201	0.317110866	0.248876437	NA	NA	7.996674509	NA	NA	NA	NA	NA	NA	NA	7.015095044	4.892208227	5.366047758
EOG70PMRR	3.453192593	4.620015653	3.171330951	2.787879749	3.546770789	1.656027809	96.56682542	98.61525123	194.1209641	82.99821056	89.66430638	70.10348622	17.49108223	12.90712301	8.920429195	14.48615108	9.254937617	22.59366354	206.937208	241.3651289	178.2066737	147.526537	7.323860688	7.740537788	8.410095576	11.0959197	11.10946886	12.66499096	NA	NA	NA	NA	NA	NA	66.59328185	27.12753164	45.0723204	3.391874349	NA	7.268754859	NA	NA	NA	NA	NA	NA	0.779455005	NA	0.894341293
EOG70PMRS	9.927928706	21.04673797	11.32618197	4.878789562	10.96274608	9.273755732	35.70412595	34.1855941	68.42814298	19.30978776	17.65280196	17.95333184	34.61521868	44.25936906	18.51664848	29.08547522	16.94365502	29.84794502	NA	NA	NA	NA	42.55415607	53.63987665	61.23751022	13.41579749	12.0864575	10.64593443	24.14836093	17.19171309	25.40066846	4.123655739	5.563053886	3.745263464	2.536886928	3.484270119	0.985187331	1.130624783	252.8948313	0.403819714	28.72738898	39.73171214	19.9758746	12.49796415	3.968127607	9.198697224	51.44403032	44.02987404	59.03099704
EOG70PMRT	NA	NA	NA	NA	NA	NA	NA	NA	NA	NA	NA	NA	3.180196769	0.743854942	0.135158018	2.829326384	0.427150967	1.230843094	17.81494626	15.68450244	3.801070184	5.087316883	0.37882038	0.618933556	0.600721113	NA	0.125900599	0.183550594	0.151866932	0.872169819	0.597627633	0.197304102	0.618117098	NA	0.317110866	NA	NA	NA	28.98794509	NA	NA	NA	NA	NA	NA	NA	0.779455005	NA	NA
EOG70PMRV	NA	NA	NA	NA	NA	NA	NA	NA	0.428211158	NA	NA	NA	NA	NA	NA	NA	NA	NA	0.020129883	NA	0.100028163	NA	NA	NA	NA	NA	NA	NA	NA	NA	0.448220725	0.197304102	NA	NA	NA	NA	NA	NA	NA	NA	NA	NA	NA	NA	NA	NA	NA	NA	NA
EOG70PMRW	NA	NA	NA	NA	NA	NA	NA	NA	0.428211158	NA	NA	NA	NA	NA	NA	NA	NA	NA	5.757146475	4.531078481	8.002253018	6.621587054	NA	0.154733389	0.300360556	0.301478595	NA	NA	61.20237379	44.48066077	53.63708004	29.38449996	33.37832332	42.88326666	26.00309101	16.17696841	59.11123986	7.537498554	NA	11.306952	NA	NA	NA	NA	NA	NA	0.779455005	0.489220823	0.447170647
EOG70PMRX	20.28966473	21.04673797	22.87888758	13.76515626	3.761726595	21.36275874	47.62778228	44.82614326	54.46845924	48.78262172	41.74649112	45.31078987	95.5991612	58.39261296	68.25479915	61.79248822	50.26000661	52.31083148	102.0593109	118.1132106	96.2020855	87.03349422	56.1967407	64.29172316	56.56490116	39.94591387	23.41751141	26.79838666	76.0838145	41.86415132	63.19912216	66.47964425	55.32148032	68.16379504	19.34376282	22.1500029	66.00755118	238.520373	111.1237881	162.0730424	46.67924485	39.26151436	27.05066352	34.00608851	41.44488834	38.28646953	76.54248148	92.4138134	88.64710896
EOG70PMRZ	43.81238103	61.34354117	58.21657532	66.90911399	31.49210027	51.00234447	39.53693294	52.07869629	77.56959477	65.21287972	40.55373423	46.32814535	62.62541331	43.77214408	69.60637933	54.43623962	69.3408403	58.46350839	81.6737786	39.59814048	94.22827978	38.11450109	43.05924991	45.8003095	40.4405453	50.19618611	62.6984983	35.79236575	75.1726129	120.1139815	129.6866904	235.3837941	284.6614674	231.5958568	11.73310204	24.1410144	41.39018275	4.522499132	224.9064706	6.057295716	146.122969	93.80445648	136.5018098	90.67708969	129.1845988	83.03688845	57.67967036	42.07299075	40.7372459
EOG70PMS0	0.647473611	0.513335073	2.718283673	4.181819624	NA	0.165602781	NA	NA	NA	NA	NA	NA	13.44856288	15.26638293	9.735432045	14.48954628	13.6517449	4.154095441	30.91668177	53.67469096	71.79446359	80.12281837	11.87096799	13.6969996	14.31718652	20.19906588	22.85725375	14.13339571	NA	NA	NA	NA	NA	NA	NA	NA	NA	0.376874928	12.99459608	NA	NA	NA	NA	NA	NA	NA	NA	NA	NA
EOG70PMS1	401.0041482	225.0974293	311.5945921	464.4468269	374.7754467	404.165179	97.27792134	109.5455856	128.5935235	199.8546095	193.7037188	202.9632713	NA	NA	NA	NA	NA	NA	NA	NA	NA	NA	296.582264	290.3556573	275.1613068	395.9921349	349.1878293	254.7682239	173.7357707	202.865454	168.5011111	208.0867715	198.248697	197.5589025	137.660998	175.2911409	143.0565894	310.8389029	233.2729913	273.1355784	243.9397284	313.8805259	312.1230406	425.4597648	373.4448982	456.0167134	189.0178387	158.1014933	168.1361631
EOG70PMS2	285.697731	252.5480223	267.4768481	264.818955	479.9672945	277.5270764	159.2669967	204.4558881	162.9626074	160.244137	201.7953815	197.7824527	22.13906213	22.69253477	17.29482	57.24066793	33.60254273	33.38815747	NA	NA	NA	NA	106.1783017	121.4285744	105.5266754	118.4825953	118.3465631	158.954814	NA	NA	NA	NA	NA	NA	1333.260925	1265.738272	943.8094632	NA	22.99043921	NA	65.74152478	63.71179876	81.56815462	147.0690666	185.3115593	146.5725388	91.97569058	66.98900725	81.83222831
EOG70PMS3	NA	NA	NA	NA	NA	NA	37.11920683	50.59920717	37.68258187	168.8759509	151.0030222	143.9686229	NA	NA	NA	NA	NA	NA	NA	NA	NA	NA	32.57855272	36.90391329	35.44254564	102.5027224	111.6738313	96.18051104	NA	NA	NA	NA	NA	NA	NA	NA	NA	NA	NA	NA	NA	NA	NA	NA	NA	NA	68.59204043	81.69987739	68.66305277
EOG70PMS4	172.9984742	198.7813068	163.6610642	167.5480881	387.3062954	241.5134397	303.6991105	318.3595709	385.2632913	200.073115	234.5294016	242.453762	192.0936701	216.5324544	88.9285696	120.0177617	90.13312554	57.85577961	NA	NA	NA	NA	180.0305976	194.7930898	241.4548452	63.7627229	64.46110669	123.1569418	159.9918134	181.7651741	122.9753321	195.4908777	181.3431944	188.1582912	NA	0.248876437	NA	NA	15.99334902	NA	69.6086733	141.5295308	25.3860073	106.9593211	60.84462331	101.9315098	379.1736817	387.1938201	360.4150694
EOG70PMS5	NA	NA	NA	NA	NA	0.496808343	NA	NA	NA	NA	NA	NA	2.813250988	2.851443945	1.621896217	1.244903609	0.711918278	3.384818507	9.762993149	12.70251061	4.883875045	4.279806266	3.030563043	1.856800669	2.3217871	1.205914381	0.629502995	2.936809497	19.43896736	28.28322128	23.7556984	14.40319947	23.48844974	18.53905415	0.951332598	3.982022993	20.19634029	NA	16.99293333	0.807639429	16.29726875	20.68870218	25.3860073	30.80893489	24.24966871	32.81697388	1.948637512	8.316753985	1.34151194
EOG70PMS6	149.0959067	93.4269832	131.154922	153.1608862	152.3961426	134.0190185	28.01006814	36.67933132	41.91245168	46.84147989	36.22402672	50.38217866	NA	NA	NA	NA	NA	NA	NA	NA	NA	NA	74.50134149	66.92141711	70.17523917	94.36280032	134.5889993	112.8230434	28.5509833	26.95129337	16.73357372	48.53680918	46.36496356	45.50495109	NA	NA	NA	NA	NA	NA	NA	NA	NA	NA	NA	NA	23.77337765	27.88558689	25.92695408
EOG70PMS8	4.100666205	7.443358551	12.91184744	6.098486952	19.56527741	8.94255017	29.7238093	33.28001545	26.37780731	10.6711985	15.26728818	18.97923651	NA	NA	NA	NA	NA	NA	NA	NA	NA	NA	13.89008062	18.10380652	13.11574429	14.8734465	19.26279165	29.00099379	66.21398256	67.14087863	86.05837912	43.60420662	28.74244508	38.76347685	NA	NA	NA	NA	45.98087843	NA	NA	NA	NA	NA	NA	NA	60.79749038	67.02325271	62.60389051
EOG70PMS9	1.726596297	1.026670145	2.947072548	0.522727453	NA	NA	NA	NA	0.171284463	NA	NA	NA	2.201674687	1.735661532	2.027370272	0.452692221	0.854301934	2.76939696	0.462987304	0.309817332	1.800506929	0.726759555	NA	NA	NA	NA	NA	NA	2.885471717	0.249191377	3.28695198	1.183824614	1.236234197	1.498105386	NA	0.497752874	NA	NA	1.999168627	NA	4.143373411	1.175494442	NA	NA	2.204515337	0.497226877	0.389727502	NA	NA
EOG70PMSB	236.7595172	100.3570067	97.85821221	376.9788421	883.4468647	673.9321092	69.26074224	62.3649378	78.63840982	146.178481	144.8006863	103.7326415	110.6953106	143.3160522	64.2000586	231.099379	195.102628	244.6300648	61.76190245	65.63596361	151.537165	158.8712537	137.3766855	170.1061513	154.986047	662.9710271	516.0237491	650.8336947	123.0106966	102.6431741	97.27136757	762.3278063	560.3880521	520.7695215	212.7718777	186.2193053	191.6189359	902.9659455	116.1317056	848.9946058	114.9040314	126.7183009	61.17611596	443.4858983	328.9136883	447.5663426	95.4832381	108.1178018	88.98695865
EOG70PMSC	5.611437964	0.256667536	2.491760033	12.1969739	6.126240454	7.069582718	NA	NA	NA	NA	NA	NA	0.489261041	0.123975824	0.135158018	0.439111455	2.562905802	2.76939696	1.409091795	0.387271665	12.45350626	8.317359348	0.12627346	1.160500418	1.10132204	11.60692592	12.4641593	15.41824986	NA	1.121361196	NA	0.789216409	0.309058549	0.56178952	NA	NA	NA	NA	2.998752941	NA	NA	0.940395554	NA	2.325202633	1.76361227	2.486134385	NA	NA	NA
EOG70PMSD	1.079122685	NA	0.226523639	NA	NA	1.324822247	4.266575497	1.018775983	7.879085299	34.04620474	19.56121298	16.24349071	NA	0.371927471	NA	0.226346111	0.854301934	0.615421547	NA	NA	NA	NA	0.505093841	0.464200167	0.300360556	66.17455166	37.85075608	26.06418429	NA	NA	NA	NA	NA	NA	NA	NA	NA	3.014999422	2.998752941	2.422918286	NA	NA	NA	NA	0.440903067	0.248613438	4.735189155	1.467662468	1.793154292
EOG70PMSF	47.04759084	12.57670928	14.49751292	23.17425042	5.803806746	33.45176175	5.114201829	5.318010632	12.35903043	27.27084061	35.78270667	14.99017716	0.244630521	0.247951647	0.270316036	NA	0.142383656	NA	NA	NA	NA	NA	0.630104566	0.928400334	1.301562411	4.324710449	9.568445524	2.936809497	23.3875076	15.0760783	15.98653918	22.29339052	33.99644042	19.28810684	2.536886928	5.226405179	4.679639823	29.01936943	13.99418039	18.97952658	NA	NA	NA	NA	NA	NA	NA	NA	NA
EOG70PMSG	NA	NA	NA	NA	NA	NA	NA	NA	2.397982482	NA	NA	NA	NA	0.495903295	0.270316036	0.452692221	NA	0.153855387	NA	NA	NA	NA	0.37882038	0.309466778	NA	NA	NA	NA	NA	NA	NA	NA	NA	NA	0.317110866	NA	6.403717652	0.753749855	NA	NA	NA	NA	NA	NA	NA	NA	0.389727502	NA	NA
EOG70PMSH	87.8405866	55.9535229	52.55348434	75.27275324	158.9565938	89.4255017	255.8523107	234.324136	205.7203479	130.4071272	158.0426733	147.5780975	94.91664204	133.6446982	81.22996888	92.73739674	90.41362134	108.1603368	NA	NA	NA	NA	129.7005219	164.7353553	173.4602237	119.3433167	135.0246154	221.2059979	237.8236163	314.3549219	220.3169209	340.9414889	351.4119328	408.7917618	669.4812891	616.1657942	382.5482407	255.325226	138.6823277	216.8633012	259.0354189	276.1259954	261.7755134	156.1286373	125.4060595	162.6453976	295.7564071	272.9754346	285.2948725
EOG70PMSJ	NA	NA	NA	NA	NA	NA	NA	NA	NA	NA	NA	NA	NA	NA	NA	NA	NA	NA	16.71525076	31.12773462	18.93358071	39.27650887	NA	NA	NA	NA	NA	NA	NA	NA	NA	NA	NA	NA	88.4739316	94.32416966	314.0481655	61.43061322	19.02208949	44.8239883	310.7419568	418.2620814	249.6609777	179.0406028	175.1443345	168.8234415	2.338365015	4.892208227	2.683023879
EOG70PMSN	112.6604084	13.09004435	18.57493843	121.7780723	78.99733327	143.2464055	1.706630199	1.697959972	2.226698019	8.807973365	11.45046613	5.984443946	0.978522083	1.611685708	0.810948109	8.940671373	3.986742358	2.923252347	12.93465748	13.74814411	226.4820156	164.8193769	10.48069719	13.84863832	12.81538374	42.96069982	81.33052795	5.690068401	0.911201595	2.990296523	1.045848357	1.381128716	1.236234197	1.310842212	NA	NA	NA	NA	NA	NA	1.38112447	0.940395554	3.329312433	18.60162107	17.19521963	12.68425763	0.389727502	NA	NA
EOG70PMSP	0.215824537	0.513335073	0.226523639	16.55477844	0.134347378	0.200379365	486.6555566	517.2291708	82.53855705	430.8996078	567.0867208	686.8243726	NA	NA	NA	NA	NA	NA	57.08895146	34.92067331	79.91474984	67.11543736	0.25254692	NA	0.200240371	0.602957191	0.377701797	1.101303561	NA	NA	NA	NA	NA	NA	NA	NA	0.246296833	NA	67.97173332	NA	NA	NA	NA	NA	NA	NA	143.4197209	142.3632594	129.6884309
EOG70PMSR	NA	NA	NA	NA	NA	NA	174.5029378	206.4741965	225.2767515	212.6329462	250.0447832	201.5594918	NA	NA	NA	NA	NA	NA	84.14291003	55.99483551	112.5816971	152.5137226	427.4356626	448.2471548	365.2224172	762.6428655	1015.748407	737.517298	NA	NA	NA	NA	NA	NA	181.3874153	151.366649	82.01684531	1104.243538	186.5024412	1241.341802	861.9183481	1911.13297	662.1919197	708.6752586	769.3758528	1165.745927	307.1052719	540.0312973	352.1871295
EOG70SH0F	4.532315279	9.496698842	9.740516493	6.621214405	2.149558054	5.133686209	65.43931278	61.35295366	296.7503322	48.1050853	35.54415529	21.71498232	159.7449532	118.0225047	117.760478	139.9950695	92.98079865	264.400482	425.205527	456.5352024	265.5447636	198.752588	122.4852563	131.8328475	150.2393491	116.6465907	110.3896452	165.5626354	588.5678901	583.6485672	526.5114385	124.1279569	134.7495275	133.7059057	39.9908513	103.2837214	418.7046157	47.10936596	434.1394591	37.95905315	98.10127112	116.6090487	86.14595922	68.87831501	70.5444908	83.78272877	23.0796627	10.27363728	12.07360746
EOG70SH0G	0.431649074	1.540005218	0.226523639	NA	NA	0.828013905	14.07969914	17.31919171	54.8966704	30.82790678	30.0574736	18.12431595	0.856206823	0.247951647	0.135158018	0.792211387	NA	0.615421547	144.5687922	117.6399646	123.8846295	128.3982255	0.883914221	0.85103364	1.001201854	0.904435786	2.516752974	0.550651781	38.87793471	29.40458247	27.78968492	2.959561535	4.944936788	3.932526637	NA	NA	0.492593666	NA	4.198254117	NA	0.552449788	0.235098888	NA	0.581300658	3.086321472	0.497226877	1.55891001	1.956883291	1.34151194
EOG70SH0H	9.064630558	16.17005478	12.91184744	8.886366701	5.051461427	5.29928899	67.2995397	65.31486026	136.5000143	28.28714523	23.6165864	26.50424731	54.08169237	41.40792512	48.90017095	33.61352917	53.48357257	38.74232492	NA	NA	NA	NA	9.975603351	16.49071094	20.11915126	4.220700334	1.25900599	4.772315433	55.88399381	81.62014358	59.94205156	35.28981175	40.7957285	42.74469191	19.6640448	37.57287571	84.23351681	12.05999769	294.2276427	11.306952	7.734297033	10.34435109	4.577804596	5.231705925	10.58167362	12.43067192	1.169182507	2.446104113	4.471706465
EOG70SH0J	20.28966473	33.88011479	28.08893128	11.151519	3.9766824	28.81488388	59.30539941	70.17555367	88.6388532	62.84150228	49.38013521	66.89240458	46.35748368	46.61490971	36.49131331	38.47883882	17.47616989	43.53953588	NA	NA	NA	NA	46.97372717	53.61511931	49.35925142	20.34980518	20.89949943	35.24354947	152.3225333	101.6700818	131.3286723	52.28558712	63.3570026	52.4336885	58.34839933	85.06347743	327.8210844	55.7774893	3.848399607	55.32330087	5.52726013	9.403955537	2.080820271	6.9756079	3.086321472	5.469495647	112.1401916	89.03818973	147.5663133
EOG70SH0K	47.47708167	72.12357769	81.54851018	47.74244071	53.41651765	87.43826833	55.74991983	50.44865472	105.2140507	34.55605089	40.31518285	48.90145624	204.0218543	134.1418412	159.7567774	136.0340125	103.370534	94.7749182	121.866713	216.8926578	44.73759578	122.5332759	NA	NA	NA	NA	NA	NA	54.21649489	68.15384158	42.28215502	10.25981332	7.108346633	7.677790101	1.268443464	5.475281616	70.44335714	NA	496.7934039	1.615278858	11.88043269	6.347669987	10.82026541	9.882111192	16.75431656	5.966722524	215.9090364	171.2272879	223.5853233
EOG70SH0M	15.32354213	16.68338986	17.21579659	11.84848894	15.04690638	16.89148365	7.964274262	11.8857198	15.07303275	8.977357469	11.92756889	12.82380846	49.29794254	43.26756247	25.68002344	28.632783	26.91051092	16.46252638	26.21293206	48.76021353	23.37183029	25.35583335	21.59149895	28.3162102	22.41791072	20.04832658	14.85627068	12.66499096	24.90769559	25.79130751	32.42129908	5.524514866	10.19893213	11.61031674	NA	0.248876437	3.448155659	NA	3.998337254	NA	35.08056154	31.03305327	10.40410135	13.96284181	10.58167362	15.66264662	1.169182507	1.956883291	0.447170647
EOG70SH0N	30.7722625	65.19355421	62.33704032	39.04077104	19.23854458	20.8659504	0.142219183	NA	1.11334901	0.169384103	NA	NA	11.98689552	32.97756911	25.95033948	26.14297579	62.36404118	31.46804224	7.790264636	1.936358325	8.577414954	8.155857225	13.13243986	9.20663665	5.506610199	34.06255909	41.78263179	39.116467	43.58580962	56.19265549	26.59442966	11.24633383	12.36234197	21.34800174	12.05021291	5.97303449	NA	42.96374176	NA	23.82536315	25.41269025	11.51984553	24.96984325	24.41462765	15.43160736	13.42512568	NA	0.978441645	NA
EOG70SH0P	22.92488233	16.68338986	17.21579659	28.05303998	29.34146744	30.80211725	185.0513347	207.4601453	300.1297747	164.6294914	173.1071928	144.6337511	NA	NA	NA	NA	NA	NA	200.0811712	234.3810717	147.8948895	129.2016986	12.24852563	14.69967196	14.91790763	12.20988311	9.064843128	8.443327305	NA	NA	NA	NA	NA	NA	0.634221732	0.248876437	1.724077829	NA	4.997921568	NA	18.23084301	35.02973437	20.39203865	54.06096122	45.85391902	69.36314934	59.23858037	28.86402854	39.79818754
EOG70SH0Q	88.91970928	117.5537316	87.65558749	65.86365908	83.08041879	53.48969824	156.926069	178.1556201	219.5404348	55.58169962	46.99462143	67.17623821	280.9605994	262.2088671	292.6157576	87.93546401	113.4868927	113.8529862	241.3794374	226.642222	118.3340667	89.79518053	250.6528184	232.7313958	228.6745035	83.20809229	66.11669956	65.52756191	27.94351557	26.54511142	23.60629149	17.56006511	13.59857617	11.79757991	12.38317932	18.41685634	11.79515532	13.5674974	670.7610578	19.30258235	139.7697964	155.1652664	158.9621838	43.58301686	32.62682699	35.30310826	249.0748468	175.5568922	229.8546557
EOG70SH0R	0.863298148	0.770002609	1.812189115	1.393939875	NA	1.656027809	1.991068565	1.811157304	2.740551408	3.048913857	8.587849601	9.917078539	0.244630521	NA	NA	3.055672494	1.281452901	2.000120027	NA	NA	NA	NA	1.010187681	0.696300251	0.200240371	2.411828762	1.384906589	0.550651781	0.151866932	2.616509457	0.597627633	4.340690252	6.490229534	2.434421252	NA	NA	NA	NA	NA	NA	8.562971715	7.523164429	4.99396865	23.25202633	22.92695951	28.09331855	3.897275025	5.381429049	9.837754223
EOG70SH0S	64.31571205	115.8391925	106.4593148	62.07214262	26.43956407	13.9106336	NA	NA	NA	NA	NA	NA	286.3852812	274.0708739	215.7676117	109.9691262	109.7806462	122.161177	133.7026814	215.0531174	65.56420947	113.901795	292.3091702	254.2045219	255.9612589	66.24841391	64.74312403	73.78917412	221.7302774	173.6863897	241.5909705	105.8220823	85.91827669	93.62971397	6.320019558	5.475281616	2.462968328	23.36624552	21.9908549	39.57433201	15.19236917	21.39399885	16.23039811	10.75406218	2.204515337	4.97226877	137.9674331	134.5699717	128.3424473
EOG70SH0T	12.08617408	12.0633742	40.09468417	8.363639248	5.15893933	7.286522361	NA	0.452789326	0.256926695	1.016304619	NA	0.170984113	0.611576302	0.743854942	0.675790091	4.752136594	2.135754835	5.846504694	3.683768549	2.207448491	11.47998217	8.801058207	0.37882038	NA	0.200240371	NA	0.881304193	NA	5.619076501	7.600336995	1.494069082	2.959561535	2.163409845	5.617895196	NA	NA	5.664827154	NA	0.999584314	NA	NA	NA	NA	NA	NA	NA	NA	NA	NA
EOG70SH0V	1220.524447	402.8319981	352.7494069	887.7062153	468.6692173	1094.937435	126.8609336	104.4867968	62.02210406	739.642788	739.5760656	645.4718649	41.09792748	23.30745486	13.21980575	24.10586079	27.6224292	16.31944087	136.1987869	177.7294234	443.959996	742.1967351	74.48997687	74.80895161	82.58313375	488.301866	522.5932423	249.9867309	308.3764371	410.4194437	304.6406858	577.8859584	534.6712902	433.8887723	280.9221739	360.3705921	470.1757278	391.2338625	26.98877647	431.2148438	274.2250258	576.6740634	859.67841	883.5799072	1181.950898	2081.707446	367.1388964	253.4163861	385.9082679
EOG70SH0W	13.81277037	22.07340812	21.51974574	10.80303403	4.406594011	6.789714018	88.74903692	103.1046574	74.76566811	90.62727057	48.85770769	68.22608066	6.971969841	13.35467573	5.948304377	7.582594708	4.983427948	7.800468105	19.51733045	43.64551665	9.952802191	17.27588213	23.23431667	22.04950794	17.92151319	13.26505819	11.45695451	7.342023743	288.8509056	298.4677257	345.2225902	37.88238765	47.59501658	48.12663551	0.317110866	0.248876437	NA	NA	3.998337254	NA	17.12594343	24.21518551	10.82026541	13.36991514	3.52722454	6.961176278	130.2820068	119.8297483	137.151709
EOG70SH0X	1.726596297	3.593345508	1.359141836	2.613637265	0.322433708	1.324822247	1.137753466	0.452789326	4.710322733	NA	0.238551378	NA	0.489261041	0.371927471	0.405474054	0.452692221	0.142383656	NA	181.9864196	107.3606128	55.84372269	54.66846872	1.389008062	1.70206728	2.40288445	0.452217893	0.503602396	2.019056529	NA	NA	NA	NA	NA	NA	12.68443464	4.479775868	7.881498649	8.668123337	2.958769568	2.826738001	NA	NA	NA	0.290650329	NA	0.745840315	17.53773761	45.98675733	38.21967516
EOG70SH0Z	183.0192075	128.5776023	100.4179293	154.0286137	296.9410244	198.3838514	997.5438397	1108.138485	2466.90735	441.5504802	434.8767762	401.0603348	301.1988823	346.2867913	237.7537665	264.2421083	207.8146408	228.0306072	142.0767127	148.4319347	121.6152405	125.9716561	335.0047525	369.6108728	374.7578637	206.8761195	213.5034948	248.5366812	NA	NA	NA	NA	NA	NA	451.8924973	316.570828	318.7105646	100.6256057	211.9118745	112.6657003	140.0460213	289.6018637	107.0665262	195.8983219	112.8844124	192.4268014	1076.914521	1163.054015	1221.214092
EOG70SH10	97.94980791	59.54943509	60.48181171	156.6439934	203.7007194	152.9970972	182.036288	193.7530804	179.4247571	231.7682684	186.0820023	216.7326219	140.2209913	136.0027184	117.4523177	159.1020764	134.5554023	149.9459213	119.1803801	125.3102672	131.0849067	139.612933	110.868098	135.16271	129.5825524	187.2920699	231.7842618	189.4242126	166.9397255	101.4208904	126.3115883	107.7675007	87.77262799	104.1183243	NA	NA	NA	NA	NA	NA	54.03235152	55.48568865	22.47285893	65.39632406	63.04913865	71.81945011	206.9453038	182.4793669	177.079576
EOG70SH12	NA	NA	NA	NA	NA	NA	59.69507997	64.53379867	49.66821217	129.4009856	142.1718501	117.1395058	NA	NA	NA	NA	NA	NA	NA	NA	NA	NA	24.49705127	25.76310928	30.43653637	7.084746989	2.51801198	5.13941662	12.45308846	2.990296523	5.976276327	12.43015845	11.43516632	12.5466326	NA	0.248876437	NA	NA	2.998752941	NA	NA	NA	NA	NA	NA	NA	128.4035202	118.3914391	140.411583
EOG70SH13	173.7517018	227.1482029	192.2007775	198.8106746	163.2589342	125.5269079	544.4150334	499.3790836	244.4006618	315.777702	260.7318849	324.3585717	NA	NA	NA	NA	NA	NA	73.80259184	37.77757638	89.57521972	54.91556697	221.5493113	215.9304444	190.3264701	175.9157751	174.874673	175.1054308	55.44357971	50.0426123	47.44416369	130.6508305	124.1889968	116.6687022	453.896638	391.9803884	175.9987908	163.5599499	26.98877647	150.1482462	17.95461811	17.63241663	22.47285893	20.05487271	29.09960245	25.35857073	NA	NA	NA
EOG70SH14	NA	NA	0.679570918	0.696969937	NA	NA	NA	NA	NA	NA	NA	NA	0.611576302	1.859637356	1.757054235	4.074229993	2.562905802	0.615421547	2.073377926	0.464725998	1.10030979	0.646008493	NA	0.077366695	0.200240371	0.301478595	NA	0.183550594	NA	NA	0.149406908	1.578432819	1.854351295	0.936315866	0.951332598	0.497752874	NA	1.884374639	NA	1.615278858	NA	NA	NA	NA	NA	NA	NA	0.489220823	1.788682586
EOG70SH15	NA	NA	NA	0.522727453	NA	NA	2.559945298	2.037551966	12.67505026	6.775364127	13.83597991	9.746094426	0.244630521	0.371927471	0.135158018	1.131730553	NA	0.307710773	NA	NA	NA	NA	0.12627346	0.077366695	NA	0.150739298	NA	0.183550594	0.151866932	0.124595688	NA	NA	NA	NA	NA	NA	NA	NA	NA	NA	NA	NA	NA	NA	NA	NA	40.92138776	35.70333564	38.00950495
EOG70SH16	61.73660883	88.29363247	92.62778138	80.84502788	53.54656591	46.5261013	37.97252193	32.02805297	24.23675152	42.34602579	65.59447236	78.31072363	27.88787936	30.62202846	46.35920021	20.25797691	31.32440424	35.75445331	33.32381315	38.52423615	81.83028915	103.1231433	58.48355307	49.01180099	48.58031638	39.71076057	30.58629152	47.17250255	116.4014477	166.4561019	201.0688289	159.6012614	84.37298394	108.2381141	36.46774958	36.46039803	75.12053399	29.01936943	28.98794509	21.80626458	NA	NA	NA	NA	NA	NA	NA	NA	NA
EOG70SH17	1.726596297	7.186691015	1.359141836	1.393939875	NA	1.656027809	NA	0.339591994	0.342568926	1.693841032	0.477102756	1.367872902	1.223152604	0.743854942	0.405474054	0.565865277	0.99668559	1.076987707	8.474680651	16.47260027	8.927513523	18.70033085	2.146648822	2.398367531	2.603124821	4.371439631	2.266210782	0.734202374	44.64735948	36.13274965	20.61815333	84.44615581	80.65810018	70.78547947	NA	NA	NA	NA	NA	NA	14.36369449	5.642373322	2.080820271	3.48780395	9.699867485	6.961176278	NA	NA	NA
EOG70SH18	20.9349801	1.026670145	4.530472788	18.29546086	8.705710119	15.70079966	4.977671413	1.471565309	10.02014109	44.54801914	29.10326809	14.87561781	0.244630521	0.495903295	NA	2.263461107	0.854301934	0.615421547	NA	NA	NA	NA	1.767828442	2.321000836	1.802163338	14.92319047	14.10086709	11.3801368	12.45308846	5.980593045	9.113821399	35.31546128	42.34102125	53.55726753	0.317110866	NA	NA	0.753749855	NA	NA	NA	0.235098888	NA	1.162601317	0.440903067	1.740294069	10.52264257	2.935324936	8.049071637
EOG70SH19	120.4300917	123.1952841	141.3303638	112.4282206	41.27043986	98.43926107	NA	NA	NA	NA	NA	NA	144.9448067	139.0116116	147.3141303	95.17740782	89.28024744	76.09379715	23.1493652	48.259084	15.62940043	29.31263537	80.43493138	75.66617459	70.16022114	59.99574785	61.18769111	34.323961	NA	NA	NA	NA	NA	NA	NA	NA	NA	NA	47.98004705	NA	142.2558204	177.8382032	73.24487354	89.22965105	108.0212515	111.130207	NA	NA	NA
EOG70SH1B	NA	NA	NA	NA	NA	2.318438933	226.7059112	213.5422379	314.9784248	251.1813804	248.3319843	250.4712071	NA	NA	NA	0.565865277	0.284767311	0.153855387	NA	NA	NA	NA	NA	NA	NA	NA	NA	NA	NA	1.370552573	0.448220725	NA	1.236234197	NA	NA	NA	NA	NA	NA	NA	NA	NA	NA	NA	NA	NA	NA	NA	0.447170647
EOG70SH1C	NA	NA	NA	NA	NA	NA	6.257644063	2.037551966	6.251882901	28.28714523	33.15864152	18.12431595	NA	NA	NA	0.226346111	NA	NA	1.932468747	2.207448491	14.15398503	18.41124205	NA	NA	NA	NA	NA	NA	NA	NA	NA	NA	NA	NA	NA	NA	NA	NA	NA	NA	NA	NA	0.832328108	NA	0.440903067	NA	NA	NA	NA
EOG70SH1D	NA	NA	NA	NA	NA	NA	12.49537744	13.47048244	10.02014109	14.05888056	9.542055112	6.839364509	0.611576302	0.123975824	0.405474054	2.376634162	0.142383656	NA	NA	NA	NA	NA	0.25254692	0.464200167	0.200240371	NA	NA	NA	NA	NA	NA	NA	NA	NA	0.317110866	NA	NA	0.376874928	NA	1.615278858	NA	NA	NA	NA	NA	NA	NA	NA	NA
EOG70SH1F	25.25147084	1.026670145	6.569185542	25.26516023	14.50951687	18.61872066	NA	0.905578652	1.455917936	2.710145651	2.385513778	2.393777578	NA	NA	NA	0.339519166	0.427150967	NA	0.483117187	0.348544499	5.161203126	5.006565821	4.293297645	1.469967196	0.901081669	52.15579698	81.99654211	45.7040978	NA	NA	NA	NA	NA	NA	2.536886928	1.244382185	3.694452492	19.59749624	NA	37.15141373	0.552449788	3.056285549	NA	8.138209217	22.04515337	14.91680631	0.779455005	NA	NA
EOG70SH1G	32.15785603	16.17005478	13.80661582	38.85607401	25.36478504	36.59821458	115.1136291	139.3074279	42.82111576	202.4123095	141.451425	169.1032875	3.669457811	4.463129653	5.271162706	2.150288052	7.261566438	8.154335495	0.42071455	0.542180331	0.800225302	2.584033972	NA	NA	NA	NA	NA	NA	11.08780474	16.81668007	18.44727095	145.5157216	111.1467261	143.7338486	NA	NA	NA	NA	NA	NA	73.19959692	101.5627198	104.3281667	181.1129396	153.4959939	194.7339341	NA	NA	NA
EOG70SH1H	NA	NA	0.679570918	NA	NA	NA	10.23978119	6.339050562	9.59192993	79.61052849	94.70489699	54.54393196	NA	NA	NA	NA	NA	NA	NA	NA	NA	NA	NA	NA	0.100120185	0.301478595	0.125900599	0.183550594	6.530278096	3.364083588	2.988138164	7.892164094	8.34458083	7.865053274	NA	NA	NA	NA	0.999584314	NA	NA	NA	NA	NA	NA	NA	NA	NA	NA
EOG70SH1J	NA	NA	NA	NA	NA	NA	186.1649109	198.3217247	67.4004362	94.85509778	77.52919779	83.78221524	31.91816719	36.20094052	48.56768223	27.84057162	24.62952475	22.4613479	23.06884567	11.46324129	19.93061142	11.06289544	25.12841857	22.51370811	21.62596005	22.76766351	19.26279165	18.53860995	987.3689361	956.41021	1689.582962	124.9960949	113.3286794	159.3366162	NA	NA	NA	NA	NA	NA	69.88213595	67.24533505	68.25090489	49.11990563	70.5444908	65.13672088	47.1570278	52.83584885	47.84725918
EOG70SH1K	NA	NA	NA	2.265152296	NA	NA	NA	NA	NA	NA	NA	NA	NA	NA	NA	NA	NA	NA	NA	NA	NA	NA	NA	NA	NA	NA	NA	NA	NA	NA	NA	NA	NA	NA	NA	NA	NA	NA	19.99168627	NA	NA	NA	NA	NA	NA	NA	75.60713548	78.76455245	93.90583577
EOG70SH1M	807.4341252	227.4074371	311.4903913	602.330132	380.9296314	415.9329127	167.5953521	162.7505953	139.8777439	259.3253681	163.9539765	186.8548581	210.4580833	303.5895176	276.2683953	354.3323873	384.0357722	308.1815709	241.0654112	288.7311644	510.7663052	705.1174626	179.9270534	167.3495759	181.4267868	183.6019719	173.2241161	133.3017831	127.9084052	106.9031007	112.6617732	188.0308095	236.1207316	260.1085476	58.34839933	33.10056613	43.34824257	3.014999422	0.999584314	3.63437743	16.57349364	10.81454887	19.14354649	75.85973591	23.36786258	7.707016593	13.64046259	3.913766581	8.94341293
EOG70SH1P	20.28750649	33.11267885	29.67459676	17.81106675	17.81123804	12.91701691	NA	NA	NA	NA	NA	NA	10.68301484	15.18827816	13.37929221	7.662947578	9.397321273	14.8208894	11.33312401	11.11198589	10.97809086	12.84507137	16.41554982	27.61836261	20.41951182	13.71727608	13.34546349	15.41824986	NA	NA	NA	NA	NA	NA	0.317110866	1.244382185	0.492593666	NA	49.97921568	NA	129.822938	82.27050501	115.6936071	132.2400868	135.3572417	133.7540299	39.36247775	33.37464452	31.7491159
EOG70SH1Q	NA	NA	NA	NA	NA	NA	48.63896067	64.48512382	26.20652284	167.520878	134.8077691	142.6503354	NA	NA	NA	NA	NA	NA	NA	NA	NA	NA	NA	NA	NA	NA	NA	NA	NA	NA	NA	NA	NA	NA	1.902665196	1.244382185	3.694452492	1.884374639	NA	3.230557715	NA	NA	NA	NA	NA	NA	42.87002527	31.79935347	41.58687012
EOG70SH1S	131.005494	73.40691537	92.18832552	156.8182359	125.3192346	148.0488861	105.7285852	105.6991402	19.34315441	52.18554835	58.79575809	60.6651632	NA	NA	NA	NA	NA	NA	27.98234876	47.67314197	34.66025853	41.75314393	113.7951168	133.8227189	120.3674905	101.8485138	89.46622465	207.7792719	22.9319068	21.80424548	16.13594608	126.2746255	105.6980238	115.174342	161.8850971	90.43174218	63.38448991	40.9323859	32.98628235	33.5170363	87.00807938	104.1488076	71.99638137	149.9726633	128.7436957	107.4010054	42.09057027	60.17416119	33.09062784
EOG70WC7C	1.294947223	2.05334029	0.226523639	1.045454906	0.107477903	0.828013905	0.568876733	NA	NA	NA	0.238551378	NA	0.733891562	1.239758237	0.675790091	4.413749159	3.986742358	1.84626464	4.327924798	3.181049457	4.176175794	2.099527602	0.25254692	0.541566862	0.700841298	4.672918227	7.679936539	2.753258904	2.278003987	2.36731808	3.436358888	0.986520512	0.927175648	0.56178952	1.902665196	4.23089943	0.738890498	18.08999653	NA	17.76806743	2.486024046	1.880791107	6.658624867	7.556908558	9.258964417	9.944537539	15.9788276	11.74129974	14.30946069
EOG70WC7D	219.0619051	304.407698	291.5359239	206.1218893	185.1822768	153.5419304	108.5118146	87.72793189	143.3650956	84.5192798	83.01587948	107.0360546	327.5761682	307.9559461	282.3450998	151.5387211	148.0106577	308.7492972	408.1615552	321.0772557	327.9923456	318.3198774	371.6897181	372.7372609	365.2384365	114.4714226	146.70945	134.3590345	448.7683041	542.6952104	483.1774589	1984.800348	1695.186143	2028.266155	102.1096988	155.7966496	940.3613075	75.37498554	35.68516	78.74484431	54.96875392	50.7813599	47.85886623	33.42478785	27.77689325	19.64046164	217.0626298	197.6452124	198.543767
EOG70WC7F	22.87740093	39.95286869	37.10457213	27.53031253	69.55754907	41.23178039	55.00895789	56.41528606	102.2028698	31.33097757	34.58756427	63.3137071	166.1139088	154.4738763	84.59675512	93.48094372	76.60383058	116.9900975	98.3151527	182.7360715	68.46927739	104.77854	93.17592351	137.4937685	129.5835536	45.83379084	39.43584462	53.96387451	89.14588936	114.0050549	76.19752318	20.51962664	17.61633731	19.10084367	NA	NA	NA	NA	7.996674509	NA	139.488047	97.80113758	124.0168881	25.57722897	41.88579141	41.26983079	184.2865468	122.2856368	182.8704359
EOG70WC7G	0.215824537	0.256667536	0.226523639	NA	NA	NA	1.137753466	1.358367978	0.428211158	3.21829796	3.043915581	2.564761691	NA	NA	0.270316036	1.244903609	0.854301934	0.46156616	1.207792967	0.038727167	2.155106766	0.242253185	NA	NA	NA	NA	0.377701797	NA	0.911201595	1.121361196	2.539917439	1.775736921	NA	0.936315866	1.902665196	0.995505748	0.246296833	1.884374639	1.999168627	1.211459143	NA	NA	NA	NA	NA	0.248613438	NA	NA	0.447170647
EOG70WC7H	11.43870047	6.930023479	8.381374657	18.81818831	43.52747582	23.68119767	NA	NA	NA	NA	NA	NA	5.748817237	4.835057124	5.272514287	2.489807218	8.007656794	5.538793921	28.16472549	24.12431383	30.25551838	26.26024524	10.98579103	15.43775023	15.61874893	13.26505819	16.36581886	3.671011872	40.7003379	34.13921863	32.86802573	111.5971733	109.4067264	133.5186425	64.37350579	70.4320317	164.7725811	57.28498901	4.997921568	53.32035509	24.58677782	26.33812847	12.48492163	21.76680315	19.84063804	21.89289939	52.61321283	54.58725939	57.63135292
EOG70WC7J	20.28750649	35.93345508	19.48103299	26.6591001	66.94583604	36.88139534	NA	0.339591994	0.342568926	NA	NA	0.512952338	NA	NA	NA	NA	NA	NA	103.6527924	102.0232347	89.32514931	60.91617836	NA	NA	NA	NA	NA	NA	17.00909644	33.64083588	14.641877	12.62746255	14.21669327	16.66642241	NA	NA	NA	NA	NA	NA	0.276224894	NA	0.832328108	NA	NA	0.497226877	NA	NA	NA
EOG70WC7K	30.64708427	72.38024522	79.05675014	27.87879749	52.81894051	59.94820669	4.83545223	10.75374649	25.86395392	8.299821056	9.78060649	10.25904676	NA	NA	NA	NA	NA	NA	38.32488123	50.70160639	35.59727234	43.60315075	NA	NA	NA	NA	NA	NA	35.68872913	33.3916445	40.23079817	46.36843709	42.0319627	47.36634703	NA	NA	NA	NA	NA	NA	0.276224894	1.175494442	NA	2.325202633	1.76361227	2.734747823	8.963732557	5.870649872	10.28492487
EOG70WC7M	44.80301565	34.90678493	42.81296784	32.2348596	35.03779628	47.02456567	122.9100847	165.1696223	117.0797819	228.6956407	205.4356755	201.1781972	NA	NA	NA	NA	NA	NA	112.7265384	75.26818446	133.0417076	63.30883232	32.45227926	32.4940117	34.04086305	52.90044911	62.1948959	41.48243415	NA	NA	NA	NA	NA	NA	NA	NA	NA	NA	NA	NA	5.524497881	8.93375776	14.98190595	8.719509875	9.699867485	5.469495647	NA	NA	NA
EOG70WC7N	4.316490742	5.646685798	7.475280099	6.446971921	13.75717155	8.280139046	12.08863058	15.60425214	4.196469344	66.85590553	89.93386943	90.85582798	0.366945781	0.619879119	2.432844326	3.39519166	2.420522146	1.692409254	NA	NA	NA	NA	1.136461141	0.464200167	0.600721113	1.658132274	2.266210782	NA	0.759334662	0.622978442	NA	0.986520512	0.309058549	0.56178952	16.17265416	10.95056323	17.00187037	29.01936943	NA	17.36424772	4.143373411	1.41059333	4.99396865	0.581300658	NA	NA	0.779455005	NA	0.894341293
EOG70WC7P	6.906385187	3.850013044	6.569185542	9.060609186	44.81828543	26.66204773	3.128822031	2.263946629	0.942064547	1.693841032	0.477102756	1.196888789	NA	NA	NA	1.47124972	0.569534623	NA	5.112990226	1.239269328	9.577696581	2.907038219	0.25254692	NA	0.400480742	2.713307357	2.643912579	NA	134.7059691	167.8054732	178.3544966	342.2811837	346.8842251	437.4917158	NA	NA	NA	9.044998265	NA	8.884033717	NA	NA	NA	NA	1.322709202	0.248613438	0.389727502	NA	NA
EOG70WC7Q	240.8601834	212.52072	227.9167598	229.8258368	359.4061067	251.0206953	186.7622314	177.8137642	246.4612139	314.5733811	248.0337951	233.8430021	469.7468648	409.7698515	337.493626	348.1780365	252.7409556	338.8895675	320.6066301	389.5294589	237.4828628	245.4048988	483.0666982	563.2945242	520.9153128	481.7688248	436.8461214	374.1954176	313.7570825	302.3775384	307.7797249	253.2102198	294.91603	281.3273377	NA	NA	NA	NA	NA	NA	299.70401	325.3768616	229.7225579	273.8158621	259.3524114	406.7017517	121.9886055	126.7081931	133.2568527
EOG70WC7R	47.04974909	30.80010435	28.3199854	28.22728246	27.9442547	13.41382525	115.0652746	109.0078982	149.1031251	155.8401503	119.2756889	121.8210508	119.5032325	109.5066053	85.78073935	87.25642567	83.47668964	64.64387927	47.08379583	80.04014592	35.71005409	37.70913076	36.87185036	47.03121361	49.53946775	19.2931227	9.908377141	22.57672301	54.82396262	44.2314694	45.12088627	51.3898265	44.81039906	48.67157135	0.317110866	0.248876437	NA	NA	265.8894274	NA	NA	NA	NA	NA	NA	NA	84.43446341	48.92208227	69.31145021
EOG70WC7S	0.647473611	NA	0.679570918	0.174242484	NA	NA	0.142219183	NA	NA	NA	NA	NA	NA	NA	NA	NA	NA	NA	2.274676754	2.284902824	2.100591417	3.633797773	NA	NA	NA	NA	0.629502995	NA	NA	0.872169819	NA	NA	0.309058549	NA	NA	NA	NA	NA	NA	NA	NA	NA	NA	NA	NA	NA	NA	0.489220823	1.34151194
EOG70WC7T	39.28006575	69.40033513	67.54255355	51.75001785	113.819099	52.14665969	243.9272321	257.4299753	253.2483607	399.0079688	361.1739425	515.1101577	57.13345812	47.97988353	29.869922	40.01346545	41.14887648	31.6295904	166.0447602	173.4946078	114.7825668	102.496515	38.26085842	36.03972732	38.50622332	30.43878637	33.49207734	63.32495478	NA	NA	NA	NA	NA	NA	180.7785625	207.3066058	382.5507036	515.1880262	68.0117167	423.2030607	534.49517	212.0591973	249.194874	241.53333	272.7558646	281.4304124	149.5774154	174.1626129	144.0917974
EOG70WC7V	42.73325834	33.42837992	44.45073376	38.68183152	43.11153633	44.21428648	65.37389196	45.95811658	18.49872201	180.9022222	351.7964879	300.6157178	9.785220829	8.926259307	16.75959425	13.24124748	14.52313288	19.0765294	21.63962399	24.42716027	67.32220443	68.32508827	NA	NA	NA	NA	NA	NA	205.0492136	237.5578774	165.7340951	357.7636366	287.1153923	317.6077049	0.951332598	2.239887934	3.940749324	1.507499711	71.83012878	1.211459143	60.36895059	55.71843655	107.78649	109.9878976	84.99288432	79.55381418	8.184277552	17.61194962	10.73209552
EOG70WC7W	140.1327137	106.9199956	159.6402696	137.5748959	136.1992226	119.0948959	50.9144676	44.48655127	49.41556758	109.7608989	140.2682102	79.50761242	124.6392503	119.8833818	129.2718864	123.8396158	126.2971502	157.8433183	148.721587	113.2835457	124.1749612	108.8265907	10.35568647	14.2377928	10.61273966	10.09953294	11.349939	11.5636874	91.31454916	106.0309309	100.2176718	102.3988561	97.65941098	109.5489563	NA	0.746629311	NA	0.376874928	9.995843136	0.403819714	31.76586282	30.09265772	17.19589872	23.25202633	32.62682699	65.38533432	113.8004307	117.4081052	113.5813442
EOG70WC7X	NA	NA	NA	NA	NA	NA	NA	NA	NA	NA	NA	NA	NA	NA	NA	NA	0.284767311	NA	0.744805663	0.425998832	1.375387237	0.646008493	NA	NA	NA	NA	NA	NA	88.24076244	111.2651957	64.11349244	114.0417712	117.1331902	131.4138044	NA	NA	NA	NA	NA	NA	NA	NA	NA	NA	NA	NA	NA	NA	NA
EOG70WC7Z	NA	NA	NA	NA	NA	NA	NA	NA	NA	NA	NA	NA	NA	NA	NA	NA	NA	NA	0.040259766	NA	0.050014081	0.161502123	NA	NA	NA	NA	NA	NA	NA	0.124595688	NA	0.986520512	NA	0.56178952	NA	NA	NA	NA	NA	NA	NA	NA	NA	NA	NA	NA	NA	NA	NA
EOG70WC80	11.87034954	15.14338464	11.77922925	16.7272785	10.74779027	5.796097332	NA	NA	NA	NA	NA	NA	27.52093358	24.54721309	20.94949281	19.23941941	18.50987523	23.078308	16.42598435	5.153424047	17.37764264	6.217831745	37.12439728	34.65641082	35.73189298	16.58132274	19.26279165	25.14643132	18.52776576	5.980593045	8.516193767	27.22796612	27.81526943	23.59515982	NA	NA	NA	0.376874928	18.7921851	NA	55.7974286	65.59258987	33.70928839	45.63210168	33.9495362	40.52399047	110.2928832	99.80104783	116.7115387
EOG70WC81	190.8730624	195.3547952	255.5186652	258.0461496	461.7831081	201.3713256	NA	NA	NA	NA	4.293924801	NA	NA	NA	0.270316036	1.244903609	1.566220212	0.46156616	107.394535	83.04808494	177.1511265	129.7160829	104.3018781	151.2309988	129.8739021	200.6309904	362.6856325	114.3520198	109.6479252	139.6281582	113.1742389	85.81939236	71.08346633	68.53832139	322.2100087	233.5879576	261.283995	366.2960485	205.9143686	304.8636934	326.7630007	190.2020537	349.5736439	279.6521207	235.8831411	284.550511	54.55795307	56.26039461	45.61140594
EOG70WC82	NA	NA	NA	NA	NA	NA	45.58124823	39.73226335	29.76410114	28.67334099	22.18289262	25.81005182	94.93131987	104.7769276	112.7136776	107.8539217	96.5346947	87.54371503	61.59220754	60.60801558	49.9140532	46.16134438	NA	NA	NA	NA	NA	NA	63.63224471	41.86913514	29.58256782	61.55887993	68.61099793	72.47084803	0.634221732	NA	0.246296833	NA	11.99501176	NA	122.9200779	146.9297523	81.56815462	118.0040336	78.51601826	110.8815936	NA	NA	NA
EOG70WC83	NA	NA	NA	5.053032046	NA	NA	261.6832972	239.5232894	361.9292089	58.26813149	64.62356825	156.2145051	NA	NA	NA	NA	NA	NA	NA	NA	NA	NA	105.2552427	163.5524186	175.4546178	77.90357641	82.59079294	184.8354477	NA	NA	NA	NA	NA	NA	NA	NA	NA	NA	NA	NA	887.8807259	331.0192349	426.1519915	867.3470863	834.6427338	501.9505323	3.11782002	1.467662468	2.683023879
EOG70WC84	60.21504585	32.34524292	45.30472788	43.21213612	52.66524711	58.57701567	211.6264112	254.8603959	343.826154	408.2106071	468.2715836	337.6337782	25.90881845	24.0513098	25.00423335	41.42133826	38.72550666	49.69682846	77.58036694	61.36048443	75.82659882	75.12917272	6.818766848	9.588054454	7.704248269	4.219192941	4.513536474	6.424270775	152.1706663	131.7362673	119.3716374	75.27348809	85.91827669	90.822639	NA	NA	NA	NA	NA	NA	105.8466172	104.6260583	120.1132693	103.285501	111.7072012	111.7393099	817.8509585	732.843008	733.180992
EOG70WC85	NA	NA	NA	NA	NA	NA	NA	NA	NA	NA	NA	NA	0.611576302	1.983613179	0.946106127	1.358076664	2.420522146	4.000240054	1.147403319	1.161814995	4.576288445	1.938025479	NA	0.386833473	1.001201854	0.753696488	1.25900599	0.367101187	75.02226464	56.19265549	48.55724516	11.64094204	13.90763472	16.1046329	1.58555433	NA	NA	NA	NA	NA	1.933574258	1.41059333	0.832328108	2.325202633	2.204515337	0.497226877	NA	NA	NA
EOG70WC86	30.21543519	71.61024262	87.89117208	49.31062307	56.96328843	58.62338445	52.60972026	84.67160394	53.61203693	63.69011664	94.70489699	87.68920222	77.91482085	66.07911403	68.93058924	60.11186835	66.35078353	97.07813334	NA	NA	NA	NA	55.41384525	66.38062391	69.88388943	63.30899761	66.09781447	84.24972245	104.3325826	134.7016447	110.5611121	66.09687429	75.41028602	63.66947889	7.610660783	2.239887934	60.83531769	1.884374639	40.98295686	10.09549286	80.38144417	34.08933882	120.2714117	62.48982077	86.69477016	53.20327584	101.7188781	127.2805814	123.4190984
EOG70WC87	621.9178278	713.9566856	656.1959438	783.5841339	457.7827806	543.447054	396.0974916	403.2315342	71.33997885	441.4149729	569.6368351	600.8330426	613.7204883	633.87103	932.3794785	546.3440564	793.1111341	571.8035446	126.0505078	61.5672875	174.8232211	141.0454568	485.0643443	499.3107205	444.0940957	844.5500776	791.7007367	595.6106631	56.49449888	86.46940778	66.38597151	578.9198319	392.0933097	489.3261621	571.7508913	350.9157763	144.5762408	77.63623511	1.999168627	44.8239883	80.38144417	136.1222564	52.43667083	168.5771909	136.9621289	140.2179793	NA	NA	NA
EOG70WC88	66.47395742	60.83020609	54.13914981	91.40063759	64.79197887	65.74099197	60.75461289	49.02916018	48.05985106	80.02213187	80.87130259	84.43366471	62.013837	56.49826238	64.08517429	59.64220017	64.49979601	43.07950827	25.9828475	35.36681027	32.28408952	35.1259043	42.46323918	38.75607196	34.53846037	61.80311203	46.07584221	35.42526456	34.32800142	36.50653671	35.85765796	101.6116127	81.591457	80.52316448	76.74082956	104.0303507	43.5945394	153.0036831	11.99501176	131.2414072	25.41269025	48.43037101	5.826296759	63.68148712	34.39043926	61.65613274	154.332091	104.6785794	121.6483027
EOG70WC8B	NA	0.256667536	0.453047279	NA	NA	NA	0.284438366	NA	0.428211158	NA	NA	NA	2.690935728	3.223371416	1.081264145	3.055672494	3.986742358	1.84626464	NA	NA	NA	NA	1.389008062	1.083133723	1.802163338	0.150739298	0.125900599	0.550651781	NA	NA	NA	NA	NA	NA	NA	NA	NA	NA	NA	NA	NA	NA	NA	NA	NA	NA	NA	NA	NA
EOG70WC8C	NA	NA	NA	NA	NA	NA	NA	NA	NA	NA	NA	NA	NA	NA	NA	NA	NA	NA	0.744805663	0.348544499	1.325373156	1.292016986	NA	NA	NA	NA	NA	NA	2.278003987	2.616509457	1.494069082	0.789216409	NA	NA	NA	NA	NA	NA	NA	NA	NA	NA	NA	NA	NA	NA	NA	NA	NA
EOG70WC8D	62.5437926	10.01260059	13.81567677	51.96085126	77.60656921	56.0482612	0.142219183	NA	0.256926695	28.6242196	14.79018542	13.84971313	57.16770639	90.23456353	69.70774784	225.1079975	388.1122162	166.3776766	98.5891204	43.97818301	337.0123852	231.9646921	64.08378102	50.98542537	113.4922374	152.4999326	203.5296493	299.6206469	NA	NA	NA	24.28418892	20.40713601	12.82003684	NA	NA	NA	NA	3.998337254	NA	68.17782835	129.5394875	40.36791326	81.09144184	49.36791647	111.1227486	NA	NA	NA
EOG70WC8F	NA	NA	NA	6.446971921	NA	NA	NA	NA	NA	NA	NA	NA	NA	NA	NA	NA	NA	NA	NA	NA	NA	NA	NA	NA	NA	NA	NA	NA	NA	NA	NA	NA	NA	NA	13.0015455	8.959551735	2.216671495	3.014999422	384.8399607	2.422918286	NA	NA	NA	NA	NA	NA	NA	NA	NA
EOG70WC8H	88.26576093	14.8867171	11.04982313	89.35851567	78.24391317	67.15027164	218.3064463	149.6389484	19.35514432	330.2990012	280.7702007	192.3571268	3.669457811	7.810476893	4.32505658	34.17826272	42.7150967	19.38577872	NA	NA	NA	NA	37.12439728	32.88084518	19.12295542	120.5914381	144.6220181	147.5746772	12.45308846	12.21037747	19.87111879	167.708487	135.3676446	120.035694	25.36886928	18.39694623	15.27040363	48.38697197	NA	69.49333465	13.27260616	17.63241663	7.074788921	71.7906313	33.06773006	38.28646953	14.03019009	22.99337867	24.14721491
EOG70WC8M	0.431649074	NA	NA	NA	0.107477903	0.331205562	NA	NA	NA	NA	NA	NA	NA	0.247951647	NA	NA	0.142383656	0.153855387	0.281818359	0.658361831	0.775218261	1.211265924	NA	0.309466778	NA	0.452217893	0.881304193	NA	NA	NA	NA	NA	NA	NA	NA	NA	NA	NA	NA	NA	NA	NA	NA	NA	NA	NA	NA	NA	NA
EOG70WC8N	1.079122685	NA	NA	0.174242484	NA	0.165602781	NA	NA	NA	NA	NA	NA	0.489261041	0.247951647	1.081264145	0.452692221	0.99668559	0.153855387	NA	NA	NA	NA	1.010187681	0.928400334	1.601922967	2.56256806	4.280620366	2.936809497	NA	0.747574131	NA	NA	0.309058549	NA	NA	0.995505748	NA	0.753749855	NA	NA	NA	NA	NA	NA	NA	NA	NA	NA	NA
EOG7107GC	NA	NA	NA	NA	NA	NA	NA	0.226394663	NA	0.50815231	0.954205511	NA	NA	NA	NA	NA	NA	NA	0.241558593	0.425998832	0.600168976	0.583022665	NA	NA	NA	NA	NA	NA	NA	NA	NA	NA	NA	NA	NA	NA	NA	NA	NA	NA	NA	NA	NA	NA	NA	NA	0.389727502	0.489220823	NA
EOG7107GD	2.374069908	9.240031305	12.88919508	6.272729436	5.911284649	11.2609891	40.81690559	38.05354692	66.28708719	71.81716591	41.26938836	53.00507495	7.338915622	5.083008772	2.83831838	3.055672494	3.417207736	3.077107734	37.38803648	35.9117015	56.84100347	25.68368266	12.24852563	15.16387213	18.62235449	14.62171187	17.87788506	16.70310402	76.2372001	56.69103824	102.7919528	44.19414589	48.83125078	45.88135007	1.268443464	3.235393682	18.96485612	6.406873771	8.996258822	11.71077172	1.657349364	4.701977768	4.577804596	9.300810533	11.46347975	8.950083785	0.779455005	0.489220823	1.788682586
EOG7107GF	90.67652101	124.7404226	96.27254674	81.54548267	82.12816457	89.62091298	79.36968178	88.47163836	93.2061534	80.28806491	70.41082467	74.37979888	284.9957798	218.8396445	296.0190365	78.76844652	83.57920587	115.3792316	267.9287398	285.193825	171.7248488	163.0856516	26.89624701	25.91784267	23.92872432	14.75436245	14.85627068	10.64593443	218.9921166	243.957112	257.5775097	170.0820553	160.7104456	154.1494263	0.317110866	NA	NA	0.376874928	30.98711372	NA	38.39526027	58.69243749	44.93739457	59.12408996	44.09030675	42.46566143	120.3946201	112.0315684	118.0530507
EOG7107GG	4.748139816	2.566675363	3.62437823	4.356062109	8.920665925	10.43794328	0.142219183	NA	0.342568926	0.50815231	0.477102756	0.170984113	NA	NA	NA	NA	NA	NA	183.74557	166.9419712	111.3010866	154.8014002	10.73324411	17.33013958	11.0132204	8.29066137	9.064843128	9.911732053	173.7357707	151.9930344	127.2946858	34.52821791	28.43338653	33.89463435	91.64186915	101.787974	151.9626829	80.2743596	0.839650823	60.57295716	0.276224894	0.235098888	NA	0.290650329	0.440903067	0.497226877	6.235640039	9.784416453	5.813218405
EOG7107GH	1.726596297	0.256667536	NA	0.348484969	0.214955805	NA	0.142219183	0.226394663	0.256926695	0.846920516	0.238551378	NA	0.856206823	0.495903295	NA	0.113173055	1.139069245	NA	1.670780271	2.052539825	5.651841264	6.967201597	NA	0.077366695	NA	1.055175083	0.251801198	NA	0.60746773	0.747574131	1.64347599	0.789216409	0.618117098	0.56178952	NA	0.497752874	NA	1.884374639	NA	NA	0.552449788	1.41059333	NA	0.290650329	1.322709202	0.745840315	NA	0.489220823	1.34151194
EOG7107GJ	136.3665755	171.4539142	152.2737209	163.5335413	204.8539573	145.5648444	851.614158	773.2509713	1158.747957	492.015086	401.4771978	603.8457827	NA	NA	NA	NA	NA	NA	242.0235937	389.022133	89.10058609	98.97899877	135.0532538	119.0688902	157.0885709	49.89470752	29.71254136	56.35003223	241.4684226	141.9244568	259.6692064	52.28558712	27.81526943	40.63610858	996.8506915	1329.02755	26595.3783	77.25936018	422.8241647	92.0547421	NA	NA	NA	NA	NA	NA	284.5010768	216.8275608	270.5382411
EOG7107GK	78.12848243	108.5703678	86.75855388	73.00760094	103.3002366	105.820177	6.115424879	2.603538624	23.41116041	3.551984644	3.790581393	2.417715354	0.366945781	0.495903295	0.270316036	0.452692221	1.993371179	NA	121.967765	153.2410742	91.40073369	94.43917409	NA	NA	NA	0.301478595	0.629502995	0.550651781	50.72355545	70.89494672	60.65920472	115.0282917	84.68204249	104.4928506	0.317110866	0.497752874	0.492593666	1.507499711	42.98212548	NA	0.276224894	NA	NA	NA	2.204515337	1.243067192	4.67673003	4.402987404	0.894341293
EOG7107GM	NA	NA	NA	NA	NA	NA	NA	NA	NA	NA	NA	NA	NA	NA	NA	NA	NA	NA	0.50324707	0.038727167	0.475133773	0.323004247	NA	NA	NA	NA	NA	NA	NA	NA	NA	NA	NA	NA	NA	NA	NA	NA	NA	NA	NA	NA	NA	NA	NA	NA	NA	NA	NA
EOG7107GN	NA	NA	NA	NA	1.18225693	NA	NA	NA	0.085642232	1.524456929	0.477102756	NA	0.12231526	NA	0.270316036	0.565865277	0.711918278	NA	0.402597656	0.271090166	4.076147631	2.261029726	NA	NA	NA	0.150739298	NA	0.367101187	0.151866932	0.124595688	NA	2.170345126	0.618117098	0.374526346	NA	NA	NA	2.638124494	NA	NA	NA	NA	NA	0.290650329	0.881806135	NA	0.779455005	NA	2.674080466
EOG7107GP	44.46632938	44.91681885	34.6626473	33.80478439	62.69723454	63.67923735	23.70936004	18.9062183	27.40551408	15.41395339	12.16850578	14.19168136	55.27181985	64.70050288	55.95001318	50.56911632	52.10672262	40.31011131	0.080519531	NA	0.125035203	0.161502123	67.50579179	71.18200097	74.80479655	39.79366718	33.99316173	39.64692821	131.0611627	116.2477773	150.3182903	122.5258476	144.639401	146.0634025	19.97798455	34.34494832	46.55010139	17.7131216	25.98919215	20.19098572	19.05675544	35.73503104	15.81423406	18.23249515	19.84063804	34.06004107	46.37757279	46.47597815	50.53028305
EOG7107GQ	2.374069908	2.566675363	2.491760033	0.871212422	10.64031237	1.490425028	9.386466094	11.54612781	35.28459938	4.065218476	7.497669805	4.958539269	21.52748582	23.18347903	12.97516974	16.41009303	11.81784342	7.846624721	90.2271671	72.50500113	37.11044837	30.60465236	13.00616639	20.50217405	19.82379672	5.878832608	11.33105391	11.3801368	32.64379713	49.72863117	57.02861685	8.286772299	7.108346633	6.741474235	0.634221732	0.497752874	0.985187331	0.753749855	5.997505882	NA	10.74238613	6.112571099	7.074788921	4.069104608	1.76361227	4.723655331	2.338365015	0.978441645	4.024535819
EOG7107GR	2.374069908	0.513335073	1.585665476	2.787879749	0.107477903	3.64326118	0.284438366	NA	0.256926695	1.016304619	2.385513778	0.854920564	5.504186716	2.35554065	2.83831838	4.187403048	5.980113537	0.46156616	2.838313472	2.440198762	6.776908025	8.075106163	0.631367301	0.309466778	0.700841298	6.481789798	6.043228752	8.810428492	46.1660288	33.0103817	49.00546589	43.80151072	61.17504924	69.10011091	62.15372973	147.3672047	117.8604234	79.14373482	3.998337254	58.55385859	NA	1.41059333	6.658624867	5.522356254	10.58167362	4.723655331	NA	2.446104113	NA
EOG7107GS	49.63964353	68.78689972	70.18155395	51.57577537	138.4358378	137.2847054	59.1859353	55.59686935	83.1586068	71.81885975	72.75817023	71.81332735	97.72377727	101.3204817	79.33775663	104.4157243	88.27359499	105.7001892	0.483117187	0.193635833	1.800506929	1.534270171	96.0221273	105.8701321	108.530281	96.17167189	102.98669	143.169463	40.54847097	34.5130057	37.94935468	58.20471019	49.44936788	46.25400378	84.62420569	83.12224122	133.4928834	103.4747802	46.98046274	88.33556253	122.45602	131.4202786	114.8071776	115.7282416	128.3204288	146.3090085	41.69304821	69.95857764	50.08311241
EOG7107GT	104.8648261	43.10987939	55.81768998	116.0507218	86.78303254	77.16592783	11.23531548	14.03420516	16.27202399	65.75829654	67.86071045	59.24599506	16.75719067	19.31171406	9.994935439	23.48793591	32.60443331	29.53254148	39.83804452	79.33569876	66.42945308	81.14351179	366.9910827	337.3590189	367.8655901	564.7010642	545.645642	513.6681716	33.71445901	45.5085752	45.28672794	116.4113934	91.48133058	89.35636836	78.00927302	63.46349146	64.28347335	427.3950118	23.99002353	368.8610417	2.486024046	3.056285549	1.248492163	9.010160204	10.58167362	7.209789716	23.39534197	23.97182031	20.12267909
EOG7107GV	102.5878772	87.80853083	118.2453398	85.20457484	53.27464681	65.0818929	4.693233047	2.829933287	14.76386429	3.557066167	5.248130312	4.274602818	110.9252633	103.6053561	134.7525441	90.20005684	121.037498	52.3000616	137.831723	268.3389876	172.2855066	317.7731927	152.6822916	140.1110838	144.8789143	150.8900369	135.4363104	96.2319052	93.65633726	156.6180263	104.4354288	125.6827132	117.1331902	145.1270866	26.63731274	42.10491563	268.7443261	74.24436076	297.7561753	78.3410246	NA	NA	NA	NA	NA	NA	7.794550049	10.27363728	12.5207781
EOG7107GW	NA	NA	NA	NA	NA	NA	86.4891741	77.28095017	100.0318393	23.03962571	46.75607005	52.49041277	NA	NA	NA	NA	NA	NA	144.4339219	101.7029611	114.5827605	94.98262873	NA	NA	NA	NA	NA	NA	31.28003208	27.03477248	17.48060826	32.42692922	33.06926477	30.89842358	87.20548814	61.47247996	66.00755118	13.94437233	NA	13.72987029	NA	NA	NA	NA	NA	NA	31.1782002	34.29437967	40.24535819
EOG7107GX	73.90047974	95.98082518	76.27957032	81.71972516	98.44331021	78.16120054	86.83192233	76.07426661	140.3393555	48.4269151	38.18491905	36.59060012	150.0441299	140.8414948	167.7986795	93.70728983	85.57257705	111.7159348	58.91533573	109.8197879	40.2503324	71.86925236	64.32496333	53.38301923	61.81420249	37.64713958	35.12626712	48.63723629	NA	NA	NA	NA	NA	NA	194.07185	165.4381228	175.0801036	61.43061322	44.46151027	60.57295716	149.6199761	204.2468613	184.3357062	207.8033593	156.520589	227.3992538	119.7905424	124.9372137	148.0090123
EOG7107GZ	7.122209724	48.76683189	30.80721496	7.492426827	0.107477903	NA	35.30306786	29.65770085	84.01502912	20.32609238	3.101167912	12.31085612	130.9715113	140.5885841	97.82061561	29.74527414	30.32771865	89.69307478	71.09713559	92.44213372	9.077555767	10.32806078	141.43764	128.8758924	137.7513583	24.87499889	2.895713777	2.019056529	42.21900723	37.509532	34.9955801	35.51473842	27.19715233	30.33663406	124.8750879	132.1533881	67.23903535	2.261249566	NA	1.615278858	19.61196748	17.39731774	2.080820271	13.66056547	3.52722454	5.966722524	51.44403032	57.72805708	60.77943427
EOG7107H0	26.11476899	15.74398667	7.701803739	45.47728841	127.5719714	52.82728711	5.830986513	0.905578652	4.453396039	86.72466083	78.24485192	38.47142537	14.1885702	13.52824188	12.43453767	35.58387206	58.23491516	54.36018523	4.242775394	4.190279416	15.87421935	25.19675376	9.470509511	11.06343732	4.905889086	300.8590567	177.5790179	181.1681069	51.63475704	77.87230527	70.81887448	118.1733191	99.23560958	101.8393315	7.293549917	9.457304609	2.70926516	550.9911443	1.999168627	292.7692929	26.79381472	26.30051265	16.64656217	213.0030937	153.3064056	180.9905832	17.14801011	7.33831234	9.390583577
EOG7107H1	1214.461936	750.8167104	1363.479764	1067.249156	171.8442691	866.1538811	10.09756201	6.678642557	12.5037658	36.41758218	63.93176925	31.29009263	0.366945781	1.735661532	0.405474054	4.86644138	1.281452901	4.461806214	NA	NA	NA	NA	80.40715122	42.08825549	64.97599794	268.4501078	331.873979	70.85052912	NA	NA	NA	NA	NA	NA	0.317110866	0.248876437	NA	1.884374639	1.999168627	0.403819714	15.46859407	14.34103219	29.45193011	83.50093307	41.88138238	76.82155249	1.55891001	3.913766581	3.130194526
EOG7107H2	122.2840245	84.13048503	85.62593569	108.8632194	65.40997681	104.3247839	127.8365572	121.0498304	68.77071191	193.5399701	120.5447822	117.3173293	NA	NA	NA	NA	NA	NA	NA	NA	NA	NA	NA	NA	NA	NA	NA	NA	NA	NA	NA	NA	NA	NA	410.9947089	394.6856753	253.2448664	224.6174569	63.03378682	146.8450009	65.74152478	141.7646297	46.61037407	80.80079151	49.38114356	67.87146871	81.88174827	62.11636786	78.25486314
EOG7107H3	NA	NA	NA	NA	NA	NA	4.124356314	5.886261236	29.2596684	1.524456929	2.862616534	1.709841127	5.966538401	7.934452717	7.974323069	4.86644138	1.708603868	8.154335495	NA	NA	NA	NA	3.156836504	2.321000836	2.803365192	0.301478595	NA	1.651955342	44.95261201	45.71291213	33.91536816	5.524514866	7.726463731	11.43428936	23.14909321	25.88314946	45.31369129	5.276248988	11.99501176	0.807639429	1.104899576	0.470197777	2.080820271	1.162601317	NA	1.243067192	4.287002527	12.23052057	7.601900991
EOG7107H4	437.6921612	432.2281311	482.4953519	679.1884918	1557.591262	934.985021	1763.005883	1988.390365	895.8605628	1271.829008	1955.644195	1481.531171	926.6432884	797.6902039	834.3304458	1746.531859	1242.738785	1700.625131	1057.587808	531.220543	948.3470052	995.6848152	800.3376059	958.2484052	822.3191214	919.1795965	1212.347228	2118.540951	249.669237	143.9017904	195.5736428	637.793403	614.2693196	594.3527128	1508.746907	1023.628786	721.8886279	5890.592808	4210.638967	6244.829592	957.3954828	536.1994388	1108.656879	226.1259561	404.612336	567.4477427	762.7395923	1175.142662	849.0384348
EOG7107H5	13.81277037	18.22339507	24.46228782	17.07750589	18.27124346	6.955316799	10.09756201	11.54612781	5.224176122	12.70380774	15.74439094	7.52330096	10.42982225	16.61276038	8.109481087	6.449732424	8.115868372	6.000360081	NA	NA	NA	NA	17.4257375	19.57454738	21.82620042	16.43058344	23.29161081	12.39700709	10.93441914	11.08901627	6.723310868	15.78432819	12.67140052	11.23579039	0.634221732	0.248876437	1.231484164	0.376874928	NA	0.807639429	16.84971854	13.40063664	7.907117029	12.78861448	9.699867485	13.17651224	1.55891001	0.978441645	2.683023879
EOG7107H7	281.5841153	167.6116012	166.9547179	189.3510502	194.0782228	173.6577002	NA	NA	NA	0.169384103	2.385513778	0.512952338	203.7772238	258.0742734	286.983723	248.3175277	248.9350405	223.7349648	36.0284642	13.89220917	44.98941668	21.16243072	145.1942754	120.4042394	123.7455456	146.1538082	145.6141148	97.48004924	137.0462385	114.9183413	190.6910251	78.10282892	80.65810018	82.20853303	NA	NA	NA	NA	NA	NA	472.0683439	385.3270781	396.6958997	286.2905742	336.4090405	283.9165468	130.9484408	122.3052057	136.3557452
EOG7107H8	120.2142672	99.58700407	89.71921785	149.5000516	82.65050718	138.4439249	NA	NA	NA	NA	0.477102756	NA	NA	NA	NA	NA	NA	NA	NA	NA	NA	NA	NA	NA	NA	NA	NA	NA	90.36841817	72.20195549	78.4386268	143.0454742	131.9680005	154.1175915	NA	NA	NA	NA	NA	NA	NA	NA	NA	NA	NA	NA	81.83108369	60.49215472	91.66998253
EOG7107H9	3.669017131	3.080010435	4.530472788	5.750001983	4.406594011	8.776947389	NA	NA	NA	NA	NA	NA	NA	NA	NA	NA	NA	10.30831091	3.160391597	0.154908666	10.7090151	1.292016986	0.505093841	0.386833473	0.400480742	NA	NA	0.550651781	21.56662308	20.30909722	21.06637405	110.8849055	118.0603658	139.511064	NA	NA	NA	NA	NA	NA	3.038473835	NA	NA	NA	NA	NA	NA	NA	NA
EOG7107HB	1.51077176	1.283337681	2.265236394	0.174242484	NA	NA	0.284438366	NA	NA	0.338768206	1.431308267	NA	NA	0.99180659	NA	0.565865277	NA	NA	NA	NA	NA	NA	0.37882038	0.232100084	0.200240371	0.150739298	0.755403594	NA	NA	NA	NA	0.197304102	0.309058549	0.187263173	0.317110866	3.999444344	4.679639823	16.95937175	NA	13.32605058	NA	NA	NA	0.290650329	NA	3.2319747	NA	NA	0.447170647
EOG7107HC	38.20094306	11.80670667	14.49751292	30.84091973	6.34119626	27.65566441	NA	NA	0.685137852	6.097827714	7.63364409	2.735745804	1.957044166	2.35554065	3.649266489	10.18557498	14.95028384	20.00120027	NA	NA	NA	NA	4.672118025	5.338301923	4.305167974	19.73780363	31.97875214	17.2537558	0.759334662	5.482210291	NA	12.43015845	17.30727876	12.73202315	NA	NA	NA	NA	NA	NA	1.38112447	3.996681103	0.832328108	11.04471251	8.377158282	21.13214227	0.779455005	0.489220823	0.894341293
EOG7107HD	169.2064371	141.760047	158.5642823	122.654512	50.74246743	97.70564075	NA	NA	NA	NA	NA	NA	245.2237497	244.6043002	381.7686895	340.4607659	400.1920456	140.6022837	30.43638277	55.8937576	16.05452012	32.30042465	301.9046904	242.9167212	242.1566877	140.1875468	110.9171687	117.2888293	NA	NA	NA	NA	NA	NA	393.9087755	346.1074835	68.47051951	22.61249566	NA	11.306952	181.7559803	524.9687649	145.6241258	185.43491	139.7662724	234.6910859	57.28994286	82.18909821	86.30393477
EOG7107HF	NA	NA	NA	1.568182359	NA	NA	NA	NA	NA	NA	NA	NA	NA	NA	NA	NA	NA	NA	95.82689789	49.47201885	81.84729394	43.52482222	210.0369599	241.0753938	229.1771069	113.5383464	110.1768732	109.1813996	NA	NA	NA	NA	NA	NA	5.419424699	5.027304029	1.482706933	3.3881056	960.3206418	1.211459143	322.6306762	393.0735865	275.5006039	202.3216941	199.7290896	201.1282717	319.5804493	292.1969208	306.9960639
EOG7107HG	1087.986599	759.635807	570.1486741	1319.158485	1114.846789	1133.655365	839.2993989	838.1130422	182.7605221	1129.360039	1270.524638	1157.035812	NA	NA	NA	NA	NA	NA	77.17636019	25.60175523	68.77061223	32.21967359	693.9054946	789.333701	709.9171928	1625.406772	1610.495282	1305.58803	NA	NA	NA	NA	NA	NA	NA	NA	NA	NA	572.7618117	NA	1017.165025	952.0682135	826.0814859	1041.269337	1313.384103	1254.060879	682.798687	725.5095878	660.0238742
EOG7107HH	NA	NA	NA	NA	NA	NA	NA	NA	NA	NA	NA	NA	NA	NA	NA	NA	NA	NA	0.100649414	0.193635833	0.700197139	1.130514863	NA	NA	NA	NA	NA	NA	NA	NA	NA	NA	NA	NA	NA	NA	NA	NA	NA	NA	NA	NA	NA	NA	NA	NA	NA	NA	NA
EOG7107HM	NA	NA	NA	NA	NA	NA	10.95087711	7.471023877	12.24769553	15.41395339	30.53457636	17.61136361	NA	NA	NA	NA	NA	NA	NA	NA	NA	NA	NA	NA	NA	NA	NA	NA	29.30576196	18.56475758	19.27349116	11.44363794	11.43516632	6.554211062	0.634221732	0.248876437	NA	NA	23.99002353	NA	16.29726875	7.758263318	13.73341379	10.17276152	7.495352147	14.91680631	19.09664762	20.05805373	16.09814327
EOG7107HQ	NA	NA	NA	NA	NA	NA	NA	NA	NA	NA	NA	NA	NA	NA	NA	NA	NA	NA	NA	NA	0.050014081	0.080751062	NA	NA	NA	NA	NA	NA	NA	NA	NA	NA	NA	NA	NA	NA	NA	NA	NA	NA	NA	NA	NA	NA	NA	NA	NA	NA	NA
EOG7133Q8	1.726596297	10.78003652	8.607898296	2.613637265	3.116859179	2.318438933	82.77156465	71.08792416	206.4834202	30.83129446	27.9105112	34.02583843	63.5158684	43.88744159	57.98954767	43.23210714	41.86079476	56.12029085	214.0611735	137.0178769	78.42383007	41.97520935	35.86166268	39.99858107	44.05288159	24.41976622	41.92489947	28.6338926	70.31438973	60.67810027	88.15007583	25.84683741	34.92361607	23.40789665	1.268443464	3.484270119	10.34446698	2.261249566	435.8187607	2.422918286	19.33574258	19.27810885	22.88902298	21.50812436	18.07702577	8.701470347	45.98784529	43.54065322	42.92838206
EOG7133Q9	23.74069908	89.06363508	75.6679565	38.50758904	64.16430792	45.54076475	333.5366951	307.4224448	285.683643	212.7938611	274.3770237	354.8228111	113.0193006	87.65338688	109.6131527	76.24808258	74.32426825	90.46850593	112.1153951	129.2689582	48.96353558	62.88327422	85.73967944	93.76843378	93.71249356	76.11731573	70.37843484	69.19673827	202.1348871	165.9377838	245.3261432	141.0724332	125.2768829	125.9869177	69.44727964	87.10675298	83.98721997	18.46687146	265.8894274	23.42154344	1.933574258	0.705296665	NA	1.453251646	0.440903067	NA	32.73711021	38.15922417	40.24535819
EOG7133QB	418.0327041	26.1800887	55.50508736	498.2899446	459.9656568	572.6577285	38.82583702	43.37042558	78.6375534	1183.34614	774.8101041	573.449937	61.4022607	69.05577356	57.03668364	411.8639099	518.8104453	129.4785392	77.64095789	24.4991928	1037.567125	583.8043352	38.51340534	31.07588019	14.91790763	633.5738493	773.3884945	295.0502372	188.0112624	127.7105807	93.22991071	279.1833318	379.832957	329.2086585	0.317110866	0.248876437	NA	21.10499595	NA	13.72987029	60.21978915	47.48997546	110.3001209	545.7948141	1197.889544	1121.532513	76.38659048	32.2885743	79.03741177
EOG7133QC	130.3256467	224.0887259	183.0786706	157.0987663	66.20638807	80.82409326	116.3367141	97.57609973	76.22158605	62.33165613	79.91471157	126.0152911	137.6095605	154.7565412	246.8444948	144.3182802	167.5271854	100.3414061	54.49159269	113.6049811	16.85474542	19.46100585	140.9350716	115.0110071	126.7611656	140.748297	134.2478087	85.16747542	115.991407	97.30923267	103.5404814	120.2647425	106.0070824	120.0113498	0.317110866	0.492775345	0.492593666	NA	549.481493	NA	598.9992072	357.5148796	479.9994585	434.2780958	475.3155519	468.3330232	248.6461466	192.2637833	278.9137473
EOG7133QD	4.100666205	2.310007826	0.226523639	14.81061117	31.38462237	11.75779745	NA	0.79238132	1.370275704	1.355072825	0.238551378	NA	2.446305207	0.867830766	2.297686308	1.923941941	3.417207736	6.154215468	9.419778647	8.279480928	21.83739828	20.87414943	2.116343192	1.160500418	0.600721113	7.838443477	8.687141331	0.183550594	0.151866932	3.239487899	0.896441449	0.394608205	0.618117098	2.996210771	2.536886928	1.991011497	4.43334299	9.421873193	156.9347372	11.306952	8.562971715	4.948831601	8.739445138	15.69511777	25.13147485	20.88352883	17.92746511	20.54727455	16.09814327
EOG7133QF	34.2448793	19.73516686	20.92172333	18.97849139	7.52345319	30.12314585	286.7721833	268.0422251	276.738312	98.24277984	62.97994926	95.40913491	NA	NA	NA	NA	NA	NA	79.21008225	70.61162996	56.44089082	45.13984345	23.36059013	18.80010677	22.82740228	16.27984414	29.33483957	84.24972245	161.2826823	98.80438093	122.8124785	13.21937486	17.61633731	14.60652751	56.12862327	68.93877307	119.4539639	56.53123916	0.999584314	54.91948116	74.58072139	75.93694096	125.5192404	37.49389246	28.21779632	42.51289798	99.6806033	80.23221492	112.1906435
EOG7133QG	290.0444371	141.9371476	176.5910336	194.0573397	101.7815739	186.7386639	50.34559087	58.29662571	56.95208396	247.6310896	256.9198339	322.8197147	149.8361939	161.3433767	149.8942968	101.7278643	147.0168198	111.6605469	4.911691399	3.020718988	4.830860119	7.590599793	138.9008062	148.2345867	147.9776341	78.53668146	88.50812109	76.90769871	194.3896736	310.3753356	237.7482249	254.37826	265.4812938	264.0392016	354.5299481	306.1180176	293.5858247	471.4667658	254.8340249	437.7365322	224.294614	292.2279183	250.5307606	430.7466943	308.6321472	249.8565057	257.6098791	214.2787203	270.1089573
EOG7133QH	NA	NA	NA	NA	NA	NA	0.142219183	NA	NA	2.201993341	5.725233067	1.025904676	0.244630521	NA	NA	NA	0.142383656	NA	NA	NA	0.025007041	NA	0.505093841	0.077366695	0.800961483	0.452217893	NA	0.183550594	NA	NA	NA	NA	NA	NA	NA	NA	NA	NA	NA	NA	NA	NA	NA	NA	NA	NA	NA	0.489220823	NA
EOG7133QJ	0.647473611	NA	NA	1.393939875	NA	0.496808343	NA	NA	0.085642232	NA	NA	NA	NA	NA	NA	0.226346111	NA	NA	13.57116437	16.96211166	14.26626664	26.7286014	0.25254692	0.154733389	0.500600927	NA	NA	NA	45.56007974	42.83599769	56.47431723	36.50125893	30.28773783	34.25417964	0.634221732	NA	NA	0.753749855	6.997090195	1.615278858	NA	0.470197777	NA	NA	0.440903067	0.994453754	4.287002527	3.913766581	3.130194526
EOG7133QK	66.25813289	45.94348899	59.34919352	65.34093163	47.39775509	40.12886587	0.995534283	0.339591994	0.085642232	NA	0.477102756	0.170984113	1.223152604	0.371927471	0.270316036	1.358076664	0.569534623	5.231083148	91.71355764	99.34486388	80.61419676	129.7677635	19.57112359	20.67624911	20.42451783	30.14785953	33.78164872	20.92476767	81.40067581	82.35775006	55.28055603	81.88120248	70.46534923	63.10768937	NA	NA	NA	NA	NA	NA	1.38112447	0.470197777	NA	NA	0.440903067	0.497226877	NA	NA	NA
EOG7133QM	0.431649074	0.256667536	NA	0.174242484	0.537389514	5.133686209	0.42665755	1.811157304	2.997478103	14.73641698	19.56121298	13.67872902	NA	NA	NA	1.131730553	NA	0.46156616	25.38378219	22.84902824	92.21971427	73.56502466	NA	NA	0.100120185	0.301478595	2.014409584	NA	NA	NA	NA	NA	NA	NA	NA	NA	NA	NA	NA	NA	12.71186962	15.98437342	23.04300368	144.9182541	263.7790782	173.4675406	1.55891001	0.978441645	1.34151194
EOG7133QN	36.00600752	58.7768658	48.92910611	41.46971127	41.70142625	70.54678467	78.14090804	70.23894418	150.2952649	93.38823145	56.22417424	37.76355114	65.92792534	55.1766801	63.23232719	164.5536225	126.2943026	148.3196699	0.181168945	0.038727167	0.150042244	0.646008493	0.883914221	0.232100084	1.601922967	1.959610869	NA	0.917752968	0.455600797	4.485444784	2.988138164	6.313731275	5.563053886	4.868842503	2.536886928	1.493258623	12.8074353	NA	11.99501176	0.403819714	2.76224894	0.940395554	0.832328108	0.290650329	3.086321472	2.734747823	2.338365015	4.402987404	1.34151194
EOG7133QP	203.0908894	113.7037186	184.5941137	231.9219739	614.0083608	236.2704556	111.9279194	86.88574374	135.7386548	161.2519724	184.5385748	229.1323898	186.0133785	230.123924	150.511969	231.1559655	201.0741985	202.4075311	290.049468	256.610078	236.7671613	220.0458354	228.8075098	274.1009147	263.813685	220.2361434	303.7981454	242.2757705	121.0379452	111.3885455	121.1704966	149.3592055	122.6962441	128.0880105	141.4314462	153.5567617	285.704326	166.955593	9.995843136	113.06952	180.9134944	167.6772292	246.3066955	179.0028182	92.14433207	110.1108919	85.74005054	70.93701929	70.22815003
EOG7133QQ	NA	NA	NA	NA	NA	NA	10.52421956	6.855230394	72.03710662	1.693841032	2.1469624	2.735745804	NA	NA	NA	NA	NA	NA	73.91652697	125.1406422	55.56664468	102.6337918	71.21823152	67.80494476	71.58292898	53.96466855	44.44291145	51.57404578	165.0793556	158.36112	166.5214695	91.74640759	88.08168654	96.62779737	27.27153447	11.19943967	32.01858826	4.145624205	2.998752941	0.403819714	10.22032108	23.27478995	2.080820271	18.60162107	9.258964417	16.65710038	75.21740797	72.40468176	72.88881538
EOG7133QR	102.3008306	78.0294977	162.8704967	124.4091338	211.9808171	200.5549039	48.49958587	61.57934832	28.77578979	242.7274199	249.2861898	404.5535403	10.02985135	15.00107467	37.80640083	73.97217244	71.19040399	53.89554196	1.328572264	2.594720156	11.24241528	46.59336256	1.136461141	1.70206728	2.302764265	7.687704179	10.95335211	10.46238383	28.24724944	27.32134256	20.46874642	33.7390015	28.43338653	33.69426275	8.879104247	10.95056323	24.38338644	176.7543411	20.3215491	112.2618806	26.79381472	29.38736105	52.43667083	53.18901024	51.14475583	71.84928372	NA	NA	NA
EOG7133QS	1.942420834	1.026670145	0.226523639	0.871212422	0.537389514	0.662411124	6.826520796	10.52735183	3.083120335	6.097827714	0.715654133	1.709841127	NA	0.247951647	NA	0.452692221	0.569534623	NA	0.221428711	0.077454333	0.600168976	0.242253185	NA	0.232100084	0.200240371	0.150739298	NA	NA	0.151866932	NA	NA	2.367649228	5.559963301	0.749052693	NA	NA	NA	NA	NA	NA	0.552449788	0.470197777	NA	1.162601317	0.881806135	0.745840315	NA	NA	NA
EOG7133QT	535.6786593	852.6675222	551.1320146	595.0973265	625.3042884	415.3251504	1494.296958	1245.974347	319.0173124	533.8986932	505.0896033	560.3440047	1099.315741	1561.946608	1649.576579	1263.011298	1085.827725	700.1281685	121.7052713	73.9309354	89.55046275	51.07262395	175.5049568	168.2717869	159.5274987	74.46370564	77.80657018	58.29933953	94.76496586	64.22160165	76.19901724	219.79677	194.0887689	221.9049876	364.6774958	265.6009337	229.3023513	22.98937059	31.98669804	28.67119972	NA	NA	NA	NA	NA	NA	54.17212284	69.46935682	75.12466861
EOG7133QV	NA	NA	NA	NA	NA	NA	NA	NA	NA	NA	NA	NA	1.834728905	1.363734061	0.810948109	0.905384443	0.854301934	0.46156616	NA	NA	NA	NA	NA	NA	NA	NA	NA	NA	NA	NA	NA	NA	NA	NA	NA	NA	NA	NA	NA	NA	NA	0.470197777	NA	0.290650329	NA	NA	NA	NA	NA
EOG7133QW	202.4088839	93.67595071	103.7410311	221.6399249	404.7521086	277.0981652	NA	NA	NA	NA	NA	NA	NA	NA	NA	NA	NA	NA	NA	NA	NA	NA	NA	NA	NA	NA	NA	NA	NA	NA	NA	NA	NA	NA	8.879104247	11.94606898	7.14260815	1.130624783	20.99127059	NA	126.7568416	201.8888194	78.23884219	140.2591293	96.93694842	142.7065998	193.6010341	188.8685908	205.9623281
EOG7133QZ	123.6760927	135.2637916	153.3157296	116.916707	165.0054501	94.18823768	151.7478685	152.2538067	156.821203	153.1300046	107.5866714	118.8322485	NA	NA	NA	NA	NA	NA	93.34065607	116.619891	80.52117057	100.2104525	193.2047077	178.2079915	189.8609112	138.0771966	128.8718531	146.0824109	NA	NA	NA	NA	NA	NA	196.2535727	222.9932876	207.6233041	120.1816457	163.5020062	101.762568	239.763208	408.5383914	181.5307604	233.0289014	183.8565791	182.763197	31.1782002	26.41792442	25.9358975
EOG7133R1	115.0344783	79.56436956	108.8332825	149.883385	144.0096418	134.4528978	0.142219183	0.113197331	NA	0.169384103	0.238551378	NA	38.04126913	37.31672294	64.9501856	52.51229768	61.08258827	67.5378991	NA	NA	NA	NA	190.9254717	175.4676632	170.6658693	145.2734907	143.8854996	139.3809787	0.455600797	0.498382754	0.747034541	6.905643582	3.943587088	1.325823266	3.488219525	0.746629311	2.955561993	25.62749508	21.9908549	20.51807969	243.4950064	320.4821027	124.0168881	351.9775486	229.2784132	272.4803286	NA	0.978441645	NA
EOG7133R2	NA	NA	NA	NA	NA	NA	NA	NA	NA	NA	NA	NA	NA	0.247951647	NA	NA	0.142383656	NA	NA	NA	NA	NA	NA	NA	NA	NA	NA	NA	NA	0.996765508	NA	0.591912307	0.309058549	0.56178952	NA	NA	NA	NA	NA	NA	NA	NA	NA	NA	NA	NA	NA	NA	NA
EOG7133R3	38.4167676	6.416688406	10.655672	17.59849092	23.53766069	13.74503082	1.706630199	0.79238132	0.085642232	10.33243029	13.35887716	17.2369084	NA	NA	NA	NA	NA	NA	6.461692373	4.647259981	20.80585785	15.18119959	10.60697065	20.42480736	13.01562411	22.76163394	22.66210782	10.09528265	0.759334662	0.249191377	1.045848357	4.340690252	2.781526943	3.183473944	71.98416657	54.23764193	82.75573581	9.79874812	NA	16.96042801	4.972048093	6.817867764	NA	11.9166635	9.258964417	7.955630032	NA	NA	NA
EOG7133R4	NA	NA	NA	0.522727453	NA	NA	89.88252381	82.06806532	43.98499368	114.842422	114.4855772	111.8270294	NA	NA	NA	NA	0.142383656	0.307710773	NA	NA	NA	NA	375.9539729	362.3561979	364.9550963	871.8444422	640.7094073	560.4019883	NA	NA	NA	NA	NA	NA	394.5937349	132.651141	113.5428399	237.0543295	55.97672156	166.7775421	NA	NA	NA	NA	NA	NA	NA	NA	NA
EOG7133R5	0.647473611	NA	NA	0.174242484	1.397212735	0.331205562	0.568876733	0.339591994	NA	0.50815231	NA	0.512952338	NA	0.123975824	NA	0.226346111	0.711918278	0.307710773	NA	NA	NA	NA	NA	NA	NA	NA	NA	NA	1.670536257	1.993531015	0.298813816	2.367649228	3.708702591	1.498105386	NA	NA	NA	NA	NA	NA	NA	NA	NA	NA	NA	NA	0.389727502	NA	NA
EOG7133R6	491.3461411	383.4766992	313.6650182	632.224915	238.1742567	355.0059935	119.0815443	114.2511986	39.48106873	129.2959675	239.9278193	272.5418363	48.31208154	41.21204332	55.82431622	62.47152655	62.79261598	51.11075946	24.1629048	9.829729403	89.17785784	59.83976671	NA	NA	NA	NA	NA	NA	23.8431084	21.5550541	23.00866386	81.28929017	71.70158343	59.54968908	123.682751	59.47649093	91.12982812	302.9999044	12.99459608	441.0559303	129.8146512	170.4490451	279.678891	224.6727044	164.8977472	273.4747823	5.066457532	14.70597793	5.366047758
EOG7133R7	106.6173213	80.59360638	57.76352804	101.4108683	83.40607684	57.2985622	46.36345374	44.71294593	30.22571277	33.02990012	27.67195983	23.76679167	58.09974867	89.40020623	55.9554195	76.16546625	83.86397318	98.63053419	21.11624704	35.46982453	27.42097032	52.4607347	73.48862834	70.93365388	63.17583701	80.19330634	76.29954001	63.50850538	16.09789484	13.45633435	9.412635216	26.83335792	33.99644042	31.08568675	72.29810633	82.1391793	16.99448146	30.90374407	65.9725647	17.06138293	19.05951769	33.87304784	9.571773246	29.9369839	20.73126223	19.14323476	55.34130535	35.22389923	61.70954922
EOG7133R8	0.431649074	NA	NA	NA	1.074779027	1.490425028	NA	NA	0.171284463	0.846920516	0.954205511	0.170984113	NA	NA	NA	0.565865277	0.427150967	NA	NA	NA	0.100028163	0.161502123	0.25254692	0.309466778	NA	NA	0.125900599	NA	NA	0.124595688	NA	NA	NA	NA	NA	NA	NA	NA	NA	NA	NA	NA	NA	NA	NA	NA	NA	0.489220823	NA
EOG7133R9	136.8327565	97.27699624	68.63666273	155.251796	83.94024201	90.75032395	126.974709	118.8209749	42.64983129	121.9565543	99.9530273	70.6181484	154.517199	164.1452303	166.6525395	156.0588529	163.6030919	118.5763465	32.31047485	23.65765148	35.38496256	33.51169058	111.2544948	123.5522902	111.8342471	118.02887	112.4254579	109.5797044	28.70285024	16.1974395	21.06637405	78.52703274	70.15629068	92.32823491	22.19776062	14.68370979	2.70926516	3.391874349	467.8054588	4.038197144	NA	NA	NA	NA	NA	NA	NA	NA	NA
EOG7133RB	502.2042736	276.7492043	294.9383089	557.9157227	281.738275	336.5015388	NA	NA	NA	NA	NA	NA	NA	NA	NA	NA	NA	NA	19.3031485	9.836700293	108.3725121	140.1499275	90.78809238	99.88040264	108.8296404	185.5600754	372.3812377	437.2835921	NA	NA	NA	NA	NA	NA	35.19930612	3.235393682	7.388904983	18.79852139	2795.8973	11.71077172	169.6020849	119.6653342	163.1363092	380.4612809	252.1965546	314.7446131	471.2000368	526.4016052	437.7800629
EOG7133RC	0.647473611	NA	0.226523639	1.916667328	NA	NA	NA	NA	NA	NA	NA	NA	NA	NA	NA	NA	NA	0.769276933	NA	NA	NA	NA	NA	NA	NA	NA	NA	NA	NA	NA	NA	NA	NA	NA	NA	NA	NA	NA	NA	NA	247.2212802	230.3639968	175.6753322	492.0535683	469.3677695	497.9826618	NA	NA	NA
EOG7133RD	0.863298148	1.026670145	0.455312515	6.272729436	0.537389514	1.006864908	912.5948994	842.1881461	183.7025866	1417.57556	1738.688874	1731.162846	NA	NA	NA	NA	NA	NA	NA	NA	NA	NA	NA	NA	NA	NA	NA	NA	NA	NA	NA	NA	NA	NA	1789.773727	927.562481	141.1280852	1442.752598	1883.596689	984.9162834	NA	NA	NA	NA	NA	NA	549.9094032	673.167852	541.5236529
EOG7133RF	146.2686053	278.4919769	200.2627539	148.4580815	105.5078328	101.6801075	871.015699	980.9839221	367.7280444	418.0484359	400.6732797	650.3773991	291.1445679	245.4981659	486.7675475	219.8952465	241.0953964	238.7866373	223.3410495	126.8547066	182.8434792	67.45136178	272.6256632	247.8449796	225.8781467	122.4967828	108.2858462	108.6766354	262.2787484	315.0563957	401.168007	366.7883263	352.9448632	366.0995036	114.1599117	125.8742356	44.9319312	46.86816601	1999.168627	44.02442526	270.1589954	320.1200504	321.6740057	214.2993942	154.2014388	135.1736126	408.6643618	296.4824952	420.8188803
EOG7133RH	NA	NA	NA	NA	NA	NA	NA	NA	NA	NA	NA	NA	NA	NA	NA	NA	NA	NA	NA	NA	NA	NA	NA	NA	NA	NA	NA	NA	NA	NA	NA	NA	NA	NA	NA	NA	NA	NA	NA	NA	NA	NA	NA	NA	NA	NA	NA	NA	NA
EOG7133RJ	18.56091019	12.32004174	18.34841479	21.43182557	16.55159702	12.58581135	4.68043332	6.225853231	0.942064547	4.747836412	13.07977205	11.11396733	NA	NA	NA	NA	NA	NA	NA	NA	NA	0.080751062	NA	NA	NA	NA	NA	NA	1.366802392	0.124595688	0.149406908	0.197304102	0.927175648	0.374526346	9.513325978	10.20393392	1.970374662	50.41832783	NA	26.42596211	NA	NA	NA	NA	NA	NA	2.728092517	1.956883291	0.447170647
EOG715ZZ5	355.598982	421.9280628	426.6731314	401.3013505	309.1483646	269.4291005	349.1082735	380.7822394	374.3935793	370.4786043	345.8064628	285.6272505	433.9451881	415.5384466	431.6217245	358.1870615	358.33837	486.5876616	537.1337142	490.983017	281.1241499	236.7346573	386.0066031	359.5415975	372.1597449	275.4112485	285.1787058	330.4277786	335.4816472	403.5579591	374.1148981	156.0616258	176.1633731	214.041807	0.634221732	0.248876437	7.881498649	0.376874928	0.999584314	0.403819714	185.7004718	122.8438712	231.8117015	65.17252331	91.271344	67.86898257	1030.54864	959.6751346	1073.218495
EOG715ZZ6	18.34508565	22.84341073	29.9011204	21.43182557	25.57974084	10.10176964	NA	NA	NA	NA	NA	NA	NA	NA	NA	NA	NA	NA	201.7517502	132.4937693	158.2860651	68.60367943	39.87842145	42.24221522	38.64639158	25.02272341	28.07583358	39.09627643	611.7215227	678.2154488	639.2688321	74.58095069	78.13927301	75.09253245	NA	NA	NA	NA	NA	NA	74.85694629	46.07938213	52.43667083	45.05080102	52.02656196	46.23215502	NA	NA	NA
EOG715ZZ7	0.431649074	1.796672754	NA	0.174242484	NA	NA	NA	0.226394663	0.599495621	0.677536413	0.477102756	0.854920564	0.244630521	0.867830766	0.135158018	1.810768886	1.708603868	0.615421547	2.979222652	1.355450828	4.02613355	1.857274417	2.146648822	0.928400334	1.902283523	2.110350167	1.007204792	0.550651781	0.151866932	1.495148261	0.149406908	NA	NA	0.187263173	5.390884721	1.493258623	8.620389147	12.81374754	0.999584314	12.92223086	2.486024046	2.821186661	1.248492163	8.428859546	5.29083681	1.243067192	0.389727502	0.489220823	0.447170647
EOG715ZZ8	3.021543519	15.91338725	11.77922925	8.886366701	12.14500301	7.286522361	42.40264948	42.79877906	75.28209077	19.03030399	15.0287368	18.46628418	49.90462623	63.51777352	42.43961769	25.23759134	28.61626711	31.44650249	82.85459753	83.17239915	69.64335795	54.8719614	0.37882038	0.618933556	0.901081669	0.904435786	0.629502995	0.550651781	94.0056312	97.80761543	81.42676496	13.81128716	27.19715233	23.96968617	0.317110866	NA	0.492593666	0.753749855	8.996258822	NA	13.53501981	10.79103898	36.17714123	24.12397732	18.9588319	13.67373912	3.507547522	8.805974808	6.260389051
EOG715ZZ9	NA	NA	NA	NA	NA	NA	NA	0.679183989	NA	NA	0.954205511	0.683936451	0.733891562	NA	NA	NA	NA	NA	0.120779297	0.1161815	0.050014081	NA	0.12627346	0.309466778	0.100120185	NA	NA	NA	NA	NA	NA	0.986520512	2.163409845	0.374526346	1.58555433	NA	3.201858826	3.391874349	NA	6.461115431	NA	NA	NA	NA	NA	NA	NA	NA	NA
EOG715ZZB	NA	NA	0.679570918	NA	NA	NA	5.830986513	8.263405197	4.53903827	204.9971109	154.345127	138.5638151	0.12231526	0.743854942	0.140564339	1.47124972	0.711918278	1.38469848	0.986364256	1.394177994	13.13044685	16.55396763	NA	NA	NA	2.411828762	2.266210782	NA	5.315342637	17.94177914	11.50433193	45.77455175	43.57725544	47.00305647	1.58555433	0.497752874	NA	4.89937406	0.999584314	4.845836573	NA	NA	NA	NA	NA	NA	2.728092517	1.467662468	1.788682586
EOG715ZZC	52.11515097	36.44679015	60.70833535	42.68940866	17.73385395	65.67971894	0.142219183	0.339591994	0.856422315	8.469205159	4.293924801	3.76165048	30.0210575	21.82222449	30.81737971	22.51464763	22.35423394	27.44164677	NA	NA	NA	NA	1.515281522	3.40413456	3.604326676	1.356653679	0.251801198	2.936809497	15.64229404	36.6311324	3.735172705	4.143386149	6.490229534	4.494316157	0.634221732	1.74213506	NA	32.41124378	NA	25.03682229	27.07003962	35.02973437	39.11942109	45.34145135	50.26294969	85.27192327	75.60713548	71.92035314	68.07725922
EOG715ZZD	82.22914863	111.6503783	164.4561622	77.36366305	29.55642324	92.90481613	9.686548571	13.24408778	38.45336195	33.28736396	19.3226616	33.17091787	0.12231526	0.495903295	0.544686813	2.942499439	4.413893325	1.709333346	33.71795626	62.75466242	71.01674462	52.08443475	52.78230634	62.8209823	65.2793621	111.5440655	90.75544679	50.47824874	17.00909644	11.96118609	16.28535299	30.97674407	38.64159041	38.38895051	1.58555433	0.995505748	NA	0.376874928	NA	1.615278858	109.385058	101.092522	101.9601933	1038.29889	379.7013127	658.770917	NA	NA	NA
EOG715ZZF	NA	NA	0.226523639	NA	1.719646443	0.170570864	2.559945298	1.358367978	3.682615955	4.234602579	2.624065156	6.326412171	NA	0.247951647	NA	0.339519166	0.427150967	0.615421547	NA	NA	NA	NA	0.883914221	1.392600502	1.501802781	0.602957191	0.251801198	1.101303561	NA	NA	NA	NA	NA	NA	0.317110866	0.497752874	2.216671495	NA	NA	NA	14.63991938	7.523164429	19.9758746	13.66056547	20.94289571	13.42512568	72.49711001	64.1026044	59.02652534
EOG715ZZG	34.96357501	16.17005478	11.09965833	34.92690599	7.738408995	32.62540387	21.75953504	27.05416222	20.27494189	62.06064156	65.12929717	58.62874242	9.051329267	5.663215627	2.432844326	16.52326608	11.67545976	6.308070854	NA	NA	NA	NA	NA	NA	NA	NA	NA	NA	38.50130472	16.44787683	28.38731256	38.27699586	35.23267461	30.52389723	0.634221732	0.995505748	0.246296833	5.653123916	10.24573921	7.672574574	26.51758983	22.56949329	42.44873353	19.47357205	25.57237791	18.14878101	35.07547522	27.31809074	26.39201156
EOG715ZZH	41.43831112	56.67475868	61.75034409	46.52274332	154.874583	77.00529313	100.9258434	123.7835459	87.35507615	81.93278455	56.21940321	73.03586375	177.9332324	154.3003102	88.14600467	181.5737183	114.5006644	101.0137541	NA	NA	NA	NA	136.8185568	149.3006998	181.6810921	58.67376421	64.35031416	97.32953775	41.1559387	33.64083588	42.87978265	28.21448664	34.61455752	31.64747627	NA	NA	NA	NA	NA	NA	NA	NA	NA	NA	NA	NA	0.779455005	1.956883291	1.34151194
EOG715ZZJ	14.46024398	40.55347073	39.18858961	12.54545887	12.46743671	7.948933484	135.7254553	170.6925201	120.8274859	56.90289562	33.63574427	85.49205637	143.4733541	145.9344216	120.5379753	104.5719031	93.26129445	127.6691999	45.73509368	119.0368535	20.10566071	66.37414262	NA	NA	NA	NA	NA	NA	92.93345066	86.39465036	86.69784068	59.58978499	45.91682866	47.0049291	988.8658399	997.5390688	567.5639585	246.110634	80.55649983	257.9640718	115.7382306	131.6553775	175.1759353	67.7215267	73.19431823	61.15890587	79.114683	104.6932561	108.2152965
EOG715ZZK	NA	NA	NA	NA	NA	NA	7.822055078	5.288579326	7.022662984	1.693841032	NA	1.709841127	NA	NA	NA	0.113173055	NA	NA	7.548706043	3.562899319	3.410710279	3.633797773	NA	NA	NA	NA	NA	NA	NA	NA	NA	NA	NA	NA	NA	NA	NA	NA	3.998337254	NA	NA	NA	NA	NA	NA	NA	NA	NA	NA
EOG715ZZM	41.43831112	35.16345247	55.04524437	43.73486357	120.2666984	92.9031601	46.99064033	46.30110449	57.68175577	64.36765305	68.45470338	53.36756127	135.0446095	96.57716667	60.1426149	90.99453169	58.51968247	58.9266131	49.26688161	75.52998011	70.50084937	84.00775194	42.93297645	47.81261722	61.7701496	60.59719765	52.88958263	110.6810079	NA	NA	NA	NA	NA	NA	41.54152344	50.02416385	43.82605842	68.96811177	6.997090195	76.72574574	3.314698729	15.98672441	5.826296759	18.60162107	8.377158282	12.18205849	91.58986035	74.36156505	107.3209552
EOG715ZZN	NA	NA	NA	NA	NA	NA	NA	NA	NA	NA	NA	NA	0.244630521	0.495903295	NA	0.113173055	0.142383656	NA	0.100649414	0.038727167	1.025288668	0.646008493	0.25254692	0.154733389	0.100120185	NA	NA	NA	NA	NA	NA	NA	NA	NA	NA	NA	NA	NA	NA	NA	NA	NA	NA	NA	NA	NA	NA	NA	NA
EOG715ZZP	186.9752712	81.73064357	102.8372018	158.98407	88.6660454	103.9687379	17.35074036	17.65878371	14.98739052	17.61594673	17.1756992	15.04660192	99.52303475	97.56897326	127.6229586	96.87613538	136.2611585	98.14435117	8.998057603	7.396888803	8.777471279	4.683561575	NA	NA	NA	NA	NA	NA	NA	NA	NA	NA	NA	NA	120.2262426	125.4337243	74.13534666	152.615502	12.94461686	142.1445395	76.23807076	59.00982099	91.13992787	147.0719731	122.1257407	94.9703335	4.287002527	3.424545759	1.788682586
EOG715ZZQ	173.3071033	443.7422367	403.8825881	202.6039335	155.735481	182.6598674	25.74167217	31.80845014	39.05713968	36.92912218	53.19695725	36.59060012	98.09683881	90.00644801	97.98956313	75.93912014	86.9964136	224.9811934	237.4440453	227.008581	153.7835474	140.0425286	72.86357471	74.34552511	84.14300624	89.27836381	89.91065377	72.7924944	180.568264	166.4660695	114.2977788	72.60199054	56.86677306	74.54197872	25.68280903	33.10056613	104.1835603	30.89997532	NA	33.11321658	61.58710238	64.18199654	84.89746705	66.26827505	62.16733252	83.28550189	0.389727502	NA	NA
EOG715ZZR	291.6976531	146.3004957	143.842511	249.980465	289.5336473	236.4857392	98.13123644	103.714791	74.02914492	176.2153641	146.9452632	155.7374594	NA	NA	NA	NA	NA	NA	NA	NA	NA	NA	NA	NA	NA	NA	NA	NA	NA	NA	NA	NA	NA	NA	168.3826987	292.1809371	270.4339224	444.4787522	44.18162666	382.4172695	156.0781141	153.754673	126.9966228	215.6015077	159.0910538	168.3112979	281.4261268	247.1983895	311.1726378
EOG715ZZS	NA	NA	NA	NA	NA	NA	NA	0.565986657	NA	0.338768206	1.192756889	0.170984113	NA	NA	NA	NA	NA	NA	NA	NA	NA	NA	NA	NA	NA	NA	NA	NA	NA	NA	NA	NA	NA	NA	NA	NA	NA	NA	NA	NA	NA	NA	NA	NA	NA	NA	NA	NA	NA
EOG715ZZT	NA	0.256667536	NA	NA	NA	0.496808343	49.35005658	46.07131391	69.37020753	12.70380774	7.872195468	7.010348622	0.244630521	0.619879119	0.135158018	1.018557498	0.569534623	0.153855387	2.878573238	0.387271665	1.250352034	0.888261678	NA	NA	0.100120185	NA	NA	0.183550594	10.02321754	5.108423226	3.28695198	1.578432819	1.854351295	0.374526346	0.634221732	NA	5.664827154	NA	NA	NA	NA	NA	NA	NA	NA	NA	NA	NA	NA
EOG715ZZV	NA	NA	NA	NA	NA	0.331205562	NA	NA	NA	NA	NA	NA	7.461230882	8.668389593	9.873293223	2.716153328	3.27482408	7.538913948	NA	NA	NA	NA	NA	NA	NA	NA	NA	NA	NA	NA	NA	2.959561535	2.163409845	0.936315866	NA	NA	NA	NA	NA	NA	NA	NA	NA	NA	NA	NA	NA	NA	NA
EOG715ZZW	165.9669108	134.2371215	141.3348943	270.8390328	886.7012956	328.2793607	125.2851451	118.1780141	173.2653678	317.5765612	258.5896935	270.6627209	81.32497031	152.3179368	72.28115651	128.790937	142.0974645	125.3629076	115.7013325	37.60407868	284.3650624	263.2815688	230.6094321	248.3439948	227.3829531	300.1430451	399.0658696	1019.788743	NA	NA	NA	NA	NA	NA	114.7941335	88.03008456	173.3929703	222.9705135	NA	223.740351	9.391646398	7.052966652	8.739445138	4.359754937	2.645418405	4.475041893	1.55891001	0.489220823	1.788682586
EOG715ZZX	107.9122685	21.7731071	56.40438621	88.07609098	49.57203307	89.09429614	104.9734013	110.1410035	56.09566164	35.59776312	28.62377982	34.68925679	0.366945781	2.232804585	0.810948109	18.32611285	22.67744484	18.14878141	5.273626691	2.362357157	61.64235528	49.74184645	14.9002683	8.123502926	1.10132204	31.35377391	26.06142399	91.22464501	NA	0.872169819	0.597627633	1.381128716	0.927175648	NA	NA	0.995505748	0.246296833	0.753749855	8.996258822	7.208181902	1.104899576	2.586087773	0.832328108	36.87771376	52.02656196	27.60603621	3.11782002	2.935324936	1.788682586
EOG715ZZZ	99.5663337	128.5468022	82.41383048	100.8863984	76.10187857	73.20636534	245.4703103	215.6205409	66.3872886	127.0194451	104.7240549	141.1935508	NA	NA	NA	NA	NA	NA	50.20433025	44.96456394	55.65717016	47.5623753	1571.359565	1485.811895	1508.080317	4756.985533	4935.794493	2146.458996	24.14684226	26.66347733	16.88298063	95.10057733	101.3712042	115.1443799	475.7043522	353.6459508	79.07606113	56.53123916	1.999168627	67.84171202	161.591563	255.5571937	112.3642946	135.7337037	99.18555406	134.4998702	73.87674537	65.56048245	74.44944094
EOG716000	9.496279632	11.55003913	11.09965833	9.060609186	18.81723121	21.6939643	55.89213901	53.24123288	69.50637868	184.335638	253.6063553	238.536516	NA	NA	NA	NA	NA	NA	45.75602876	20.81081747	22.58135774	8.963367841	NA	NA	NA	NA	NA	NA	30.98085422	33.39289046	19.87111879	22.09805946	21.63409845	19.28810684	25.36886928	25.38041905	43.13889026	14.32124725	76.96799215	16.96042801	NA	NA	NA	NA	NA	NA	NA	NA	NA
EOG716001	NA	NA	NA	NA	NA	0.828013905	NA	NA	NA	NA	NA	NA	NA	NA	NA	NA	NA	0.615421547	NA	NA	NA	NA	NA	NA	NA	NA	NA	NA	95.97990132	136.5568745	156.4290329	242.0921336	231.4848534	229.9591767	1.268443464	0.497752874	1.231484164	1.130624783	604.5485929	2.172550064	NA	NA	NA	NA	NA	NA	253.7126041	290.1079478	260.2533163
EOG716002	80.71837687	65.70688928	59.8022408	112.9091299	56.53337682	60.61061782	195.4347572	184.8569022	46.50201887	112.0865426	104.9626062	80.88232469	76.20240721	71.53405028	116.4724221	66.20623738	65.35409794	33.38815747	17.51299802	20.40921675	20.33197443	22.85255044	63.01045661	59.98936128	54.67162846	90.74505717	74.52056455	44.78634483	12.75682233	16.89268344	9.263228308	123.315064	103.534614	130.3351685	663.0756496	381.5002016	50.98344438	61.80748814	61.97422744	59.76531773	247.2102312	201.2469995	207.2580223	194.1980174	241.1739779	248.3424498	65.47422041	70.42822963	76.37227472
EOG716003	7.553858798	5.133350725	7.475280099	4.704547077	3.009381276	1.82163059	8.959808544	12.56490379	2.055413556	10.33243029	14.79018542	8.891173862	2.813250988	2.107589003	2.297686308	2.150288052	3.851477885	4.000240054	NA	NA	NA	NA	NA	NA	NA	NA	NA	NA	1.518669325	NA	0.149406908	NA	0.618117098	NA	NA	NA	NA	NA	3.998337254	NA	NA	NA	NA	1.743901975	0.440903067	0.248613438	4.287002527	4.402987404	5.813218405
EOG716004	1547.392867	869.2148782	851.2554497	1744.533177	1552.24961	1322.997305	2079.244459	2119.438916	530.4619871	1970.68241	2167.468277	1157.909541	673.8983733	984.6990557	813.3687888	1024.759382	1074.327397	1566.309379	NA	NA	NA	NA	820.406247	880.2008837	734.8861659	944.3816996	984.4457407	1130.100814	296.4913309	242.7884045	265.1808273	914.2638034	785.5619299	987.8357102	NA	NA	NA	NA	3386.061875	NA	2187.546475	2153.529328	1978.423105	1529.006748	1729.221831	1695.257745	NA	NA	NA
EOG716007	91.83549878	23.61341334	20.61138595	90.46321302	80.04739238	110.1109451	0.42665755	0.679183989	1.11334901	28.45652933	20.99967779	8.720189749	NA	NA	NA	NA	NA	NA	NA	NA	NA	NA	23.61313705	28.39357689	17.92151319	259.2414441	195.4103197	56.90068401	1.670536257	1.61974395	2.838731256	43.20959841	52.53995337	52.05916215	NA	NA	NA	7.537498554	NA	1.211459143	NA	NA	NA	NA	NA	NA	0.389727502	NA	NA
EOG716008	NA	NA	NA	NA	NA	NA	163.7483232	190.7669348	164.2087019	267.0069372	220.4214731	245.3228754	NA	NA	NA	NA	NA	NA	6.964939442	15.49977385	6.176739048	15.9887102	NA	NA	NA	NA	NA	NA	NA	NA	NA	NA	NA	NA	NA	NA	NA	NA	NA	NA	78.44786991	80.87401761	53.90989158	83.12599414	84.21248589	83.32528004	NA	NA	NA
EOG71600G	NA	NA	NA	NA	NA	NA	37.8900348	59.44897454	32.46868281	46.07586375	44.84765903	37.45236005	NA	NA	NA	NA	NA	NA	NA	NA	NA	NA	NA	NA	NA	NA	NA	NA	NA	NA	NA	0.394608205	NA	0.187263173	NA	NA	NA	NA	NA	NA	2.486024046	NA	NA	2.325202633	1.76361227	0.248613438	NA	0.978441645	NA
EOG71600H	NA	NA	NA	NA	NA	NA	NA	NA	NA	NA	NA	NA	NA	NA	0.270316036	NA	NA	NA	NA	NA	NA	NA	NA	NA	NA	NA	NA	NA	NA	NA	NA	NA	0.309058549	0.187263173	0.317110866	NA	1.724077829	NA	NA	NA	NA	0.235098888	NA	NA	NA	0.497226877	NA	NA	NA
EOG718V64	5.611437964	33.11011218	23.33193486	7.666669311	6.233718357	5.630494551	262.1839087	250.8826417	253.2440786	88.95883715	81.58457121	117.621681	4.647979894	8.182404365	2.83831838	5.319133601	4.27150967	0.769276933	219.5385146	212.3840411	76.39650928	39.5680202	202.6689035	207.7233855	202.7834236	95.5687147	83.22029594	67.73016903	75.17413157	58.93376063	86.50958798	14.00859127	16.38010311	11.79757991	0.317110866	2.239887934	0.985187331	1.503730962	153.9359843	1.510285732	235.3436097	309.8697389	218.4861284	97.36786027	79.36255215	78.06461968	177.7157411	116.5764298	152.4851905
EOG718V65	0.431649074	0.513335073	0.906094558	0.522727453	1.612168541	2.484041714	16.78186362	23.77143961	43.33496915	29.98098626	16.93714782	22.91187111	6.482708799	7.810476893	2.027370272	3.847883882	2.562905802	2.461686187	127.6238594	157.8376016	64.01802414	64.70582568	3.156836504	9.593470122	7.509013907	2.864046655	5.266422056	2.202607123	95.28890678	114.6330172	98.01391991	54.06132404	39.5594943	37.82716099	41.49712792	91.83540528	186.4467024	47.86311582	32.98628235	44.01634887	14.91614428	15.28142775	4.577804596	7.266258229	3.086321472	5.966722524	87.29896055	76.80277695	83.60302407
EOG718V66	6.906385187	3.336677971	5.210043706	8.537881733	8.275798508	7.948933484	NA	NA	NA	NA	NA	NA	0.12231526	NA	NA	0.565865277	0.284767311	0.153855387	2.395456051	1.161814995	8.679193609	6.863840239	NA	0.154733389	0.200240371	2.110350167	1.510807188	NA	1.670536257	3.737870653	2.838731256	14.00464518	17.92539586	12.35936943	NA	NA	NA	NA	NA	NA	3.314698729	0.940395554	2.080820271	3.48780395	11.90438282	8.20424347	0.779455005	NA	NA
EOG718V67	11.87034954	46.7134916	39.64163689	13.24242881	18.70115507	11.09538632	NA	NA	NA	NA	NA	NA	140.2968268	123.8518479	87.91488446	60.77393072	49.26474486	68.53180489	198.4784299	380.4123093	63.11451976	100.4567432	86.01116738	100.3631708	95.5156581	46.27696437	20.14409584	51.21061561	1.063068527	NA	1.045848357	NA	0.309058549	0.749052693	0.951332598	0.248876437	NA	NA	78.96716077	NA	23.47911599	30.09265772	3.329312433	11.62601317	3.52722454	6.463949401	44.81866278	26.90714525	46.95291788
EOG718V68	50.0712926	45.17348638	43.49253876	51.143654	34.07049516	72.37007129	60.86981043	77.64657755	121.9870817	77.58977614	64.51860564	71.30550453	65.43866429	67.73419128	42.5747757	69.26190987	48.41044292	51.23384377	136.017618	151.6792076	152.3964069	113.2129884	41.92278877	59.19403166	49.75973216	34.98960577	43.30980605	32.76194545	121.341679	110.0179929	160.584039	92.1410158	98.28061866	95.31695516	40.90730171	34.59382475	313.0432745	45.22499132	237.9010666	37.15141373	4.419598305	7.993362206	2.080820271	9.010160204	7.495352147	13.17651224	167.2008931	108.1178018	159.6265057
EOG718V69	45.10732825	128.3363348	94.92020061	38.33160413	29.12651163	26.82765051	131.4204807	137.8041674	127.3208799	56.48282305	56.77522792	65.09536156	166.764626	171.5751015	119.647284	24.10586079	34.17207736	40.25010771	144.4546557	320.2357144	9.602703622	26.08259291	198.9337346	207.0108382	241.0874041	64.66715868	36.76297491	23.31092538	1.518669325	0.747574131	1.792882898	0.394608205	1.545292746	0.936315866	280.6209186	417.9307345	53.73950594	4.974749046	2525.449768	4.845836573	80.93389396	107.4848608	68.66706894	27.9024316	17.6361227	12.43067192	714.2419019	613.0475051	667.1741329
EOG718V6B	21.15080463	22.58674319	18.80146207	15.15909614	36.2103802	31.92987219	14.64857587	17.9983757	27.06294516	31.8442114	41.03083698	23.76679167	1.957044166	2.107589003	2.432844326	1.810768886	1.281452901	0.769276933	NA	NA	NA	NA	22.35040245	30.74861908	30.93513489	26.83159498	36.23293339	33.77330922	46.7750152	41.36576856	46.31614154	9.470596913	8.34458083	7.490526928	1.268443464	NA	8.374092314	NA	8.996258822	NA	28.58927653	17.39731774	23.30518703	19.76422238	21.60425031	33.5056331	29.61929019	28.28674797	25.9358975
EOG718V6C	NA	NA	NA	NA	NA	NA	3.413260398	5.546669242	0.856422315	0.677536413	NA	NA	NA	0.495903295	0.405474054	0.565865277	1.708603868	1.076987707	NA	NA	NA	NA	NA	0.232100084	0.100120185	NA	0.251801198	NA	0.60746773	0.996765508	2.091696715	1.578432819	1.236234197	0.56178952	NA	NA	NA	NA	6.997090195	NA	1.104899576	1.41059333	0.832328108	0.290650329	NA	0.994453754	NA	NA	NA
EOG718V6D	NA	NA	NA	NA	NA	NA	180.3637904	134.0154527	73.82360357	313.529975	246.4259588	315.1117509	NA	NA	NA	NA	NA	NA	NA	NA	NA	NA	NA	NA	NA	NA	NA	NA	467.5982851	586.5965012	492.2957625	63.33461685	72.62875907	98.31316593	0.317110866	NA	NA	0.753749855	268.3284131	NA	NA	NA	NA	NA	NA	NA	NA	NA	NA
EOG718V6F	700.1261653	76.74359334	161.3573188	795.765426	604.9931143	3640.760578	94.19176506	45.61852458	62.94704016	785.0292584	692.7388881	521.4656372	12.23152604	52.3177976	31.49181822	132.8425324	108.4963456	98.29051379	105.7175145	96.94261774	218.3337214	269.1174481	1.894101902	1.856800669	2.40288445	12.662101	33.99316173	18.90571114	93.24629654	58.55997357	68.57777086	535.8680768	433.315539	379.3951889	77.69216216	81.13371849	121.1780417	226.8787065	112.9530274	180.1035926	124.6160987	110.4964776	297.4366112	528.1116481	737.5779235	653.1497672	159.3985485	182.4793669	173.4038333
EOG718V6G	16.18684028	27.26065903	18.57493843	21.78031054	21.33328891	22.68923701	228.4068527	215.4145218	155.5245796	235.9452804	271.1303395	359.1948748	116.5468727	98.06487655	58.42610807	71.64193923	58.30610699	98.74746429	NA	NA	NA	NA	34.97774846	36.82732027	40.94915584	31.30704472	45.5684628	20.13917113	117.2336785	98.93645236	98.01690805	78.92164094	74.27913173	69.47089199	NA	NA	0.492593666	NA	10.99542745	NA	21.54554174	23.03969106	23.72135109	18.02032041	18.5135198	16.65710038	4.67673003	0.489220823	4.918877112
EOG718V6H	51.60364682	18.22339507	26.05021853	46.17600078	57.50605184	40.2315396	60.87123262	53.08275662	117.6852724	90.03950773	64.88597476	69.13742598	14.31210862	17.94798	24.32844326	32.30298519	47.486373	27.36010342	NA	NA	NA	NA	15.98243185	15.31860552	11.91430207	42.96069982	40.16480909	23.49264047	193.3995012	208.3464183	220.059941	73.00251787	69.22911503	54.11905705	NA	0.497752874	NA	NA	55.97672156	NA	6.353172563	0.705296665	11.65259352	6.103656912	11.02257669	4.723655331	33.12683771	28.37480772	33.09062784
EOG718V6J	21.79827825	34.13678232	23.10541122	11.67424645	0.429911611	2.649644495	28.15939828	21.05470365	45.56166717	6.94474823	0.477102756	5.813459833	109.3498428	104.759571	116.9116857	61.22662294	49.1223612	44.92577291	63.48965029	82.21235269	23.356576	32.84791685	135.9965166	129.2023799	143.5723459	27.88677006	17.57824163	24.59577954	59.22810366	20.93332161	41.83393429	9.470596913	10.81704922	14.98105386	999.7046893	1329.286382	26596.11719	77.25936018	76.96799215	92.0547421	38.11903538	72.87830442	14.98190595	11.63473268	4.409030675	8.950083785	55.48550453	68.00169435	57.23784275
EOG718V6K	0.215824537	NA	NA	0.174242484	0.967301124	0.993616686	1.137753466	0.679183989	5.138533891	8.469205159	10.49626062	5.813459833	NA	NA	NA	NA	NA	NA	3.571443803	2.269799229	8.202309344	9.528625272	NA	NA	NA	NA	0.755403594	NA	5.770943434	0.747574131	6.424497052	8.286772299	11.12610777	6.741474235	0.951332598	0.746629311	0.246296833	14.69812218	72.16998744	15.34514915	NA	NA	NA	NA	0.440903067	0.248613438	15.9788276	11.74129974	15.65097263
EOG718V6M	8.330827132	20.27673536	19.25450935	9.23485167	10.31787866	18.38190868	NA	NA	NA	NA	NA	NA	93.32654366	93.1058436	63.11879446	62.14332469	38.32256092	31.69420966	69.55820605	48.90815131	34.80980063	19.62250798	82.7091164	104.3676709	120.4445831	29.99712023	19.51459284	33.03910684	45.56311708	44.61397816	51.58871133	29.44369119	30.28773783	19.66450582	0.317110866	0.248876437	NA	NA	32.98628235	NA	NA	NA	NA	NA	NA	NA	NA	NA	NA
EOG718V6N	114.3870047	35.42012	26.50326581	73.70457088	122.1486364	106.1513826	34.98591908	46.21847044	32.45583648	43.02356221	37.45256632	45.99301648	110.5729954	128.0670259	102.0470068	129.2436292	91.41030693	65.37930802	90.09893974	102.8241125	109.8741849	110.6572173	108.5951757	130.5152927	130.7569622	103.1056796	112.6810361	110.6810079	79.90782386	77.90470015	49.90190733	142.2207431	159.7090959	154.0820115	94.18192719	101.7904628	78.32239282	100.6256057	NA	56.1309403	97.78361249	130.714982	49.9396865	99.11176224	97.88048098	152.4000378	67.42285793	63.59870695	55.89633081
EOG718V6Q	588.98732	467.7945516	554.8719199	470.4669047	84.90754314	259.8307633	78.9316467	84.33201195	68.10355892	139.0914502	201.4041573	114.3080089	66.6618169	68.81278095	85.13738719	45.26130003	64.46562393	517.5956763	NA	NA	NA	NA	253.5028104	254.1557809	242.7273728	295.9163152	330.0975215	228.5002984	13.51615699	18.56974141	16.58416681	40.44734098	42.6500798	45.13229737	NA	NA	NA	NA	NA	NA	NA	NA	NA	NA	NA	NA	26.89119767	11.74129974	25.48872685
EOG718V6R	NA	NA	1.132618197	0.348484969	NA	NA	NA	NA	NA	NA	NA	NA	NA	0.743854942	0.270316036	1.131730553	0.427150967	0.307710773	NA	NA	NA	NA	0.25254692	0.386833473	0.200240371	0.904435786	1.762608386	NA	1.21493546	NA	0.448220725	NA	0.927175648	NA	NA	0.248876437	0.246296833	16.95937175	10.99542745	14.94132943	NA	NA	NA	0.290650329	NA	NA	4.287002527	0.978441645	3.130194526
EOG718V6S	0.863298148	1.283337681	0.679570918	0.174242484	3.224337081	1.656027809	66.84301612	68.82397753	153.8871001	46.24186017	45.32476178	58.30558244	20.671279	27.52635214	13.24548577	15.50470858	12.38737804	7.385058561	72.68296776	106.9229958	44.66457522	67.26482683	186.3796272	182.8948659	207.7343667	107.7785978	78.23589122	99.66797231	NA	NA	NA	NA	NA	NA	77.05794043	41.71417962	53.20011588	6.406873771	283.7619949	5.249656287	217.6652165	278.5616199	202.6718944	163.1478428	159.6069104	161.7155833	156.670456	140.8955969	198.9909377
EOG718V6T	0.215824537	NA	1.585665476	1.21969739	NA	0.662411124	0.711095916	0.679183989	1.027706778	0.677536413	1.192756889	0.512952338	NA	NA	NA	NA	NA	NA	9.561694321	9.371974295	14.27902023	12.51641455	3.156836504	4.10043481	4.905889086	3.316264548	2.769813178	1.468404749	NA	NA	NA	NA	NA	NA	9.513325978	14.68370979	39.39271543	19.59749624	0.999584314	23.42154344	NA	NA	NA	NA	NA	NA	5.456185034	15.65506633	6.707559698
EOG718V6V	29.99961066	3.593345508	12.23227653	37.44470988	31.06111388	19.87233371	9.67090446	12.2253118	10.44835224	40.48280066	66.31728303	104.7619659	NA	0.371927471	NA	0.113173055	0.142383656	0.769276933	NA	NA	NA	NA	0.631367301	0.386833473	0.400480742	17.03354063	28.32763477	0.917752968	26.42484625	29.65377385	19.87111879	32.16056868	21.3250399	26.21684425	24.41753668	15.18146266	66.74644168	27.51186972	55.97672156	17.76806743	NA	NA	NA	NA	NA	NA	8.963732557	8.805974808	17.88682586
EOG718V6W	54.67482998	56.27435732	53.22852478	42.16668121	14.41816065	34.11417287	39.96359049	50.3728125	38.01658657	75.88407822	45.08143938	53.51802729	50.51620253	40.2921427	60.68595013	22.84850814	32.7482408	72.01509085	40.26016816	85.17459366	19.68054102	33.75394376	NA	NA	NA	NA	NA	NA	NA	NA	NA	NA	NA	NA	0.317110866	NA	0.246296833	NA	1.999168627	0.403819714	53.02413066	56.65648112	60.15235239	37.78454279	36.15846056	52.96460693	9.353460059	22.01493702	16.54531392
EOG718V6Z	5.611437964	1.283337681	0.453047279	7.840911795	13.64969364	7.783330703	6.399863246	2.829933287	19.09821763	6.097827714	3.339719289	1.538857015	7.828176663	7.066621951	2.16252829	3.258252263	5.410578915	4.461806214	12.70195603	15.63648075	6.801915065	5.396593449	4.293297645	10.36713707	13.21586448	10.25027224	6.188014441	9.440007028	31.74018889	19.06314033	33.31774053	15.98163229	12.98045907	7.865053274	0.634221732	0.248876437	1.231484164	10.55249798	68.97131764	6.864935145	4.695823199	2.350988884	0.416164054	6.9756079	5.29083681	3.729201577	4.287002527	3.424545759	5.366047758
EOG718V70	NA	0.256667536	0.679570918	NA	NA	NA	NA	0.339591994	0.428211158	NA	NA	NA	NA	0.123975824	NA	NA	NA	0.307710773	1.670780271	1.123087829	0.300084488	0.323004247	NA	NA	NA	NA	NA	NA	0.303733865	0.996765508	0.149406908	0.394608205	0.309058549	0.374526346	2.536886928	1.991011497	NA	NA	NA	NA	NA	NA	NA	NA	NA	NA	NA	NA	NA
EOG718V71	18.34508565	19.76340029	16.98927295	27.18182756	24.18252811	22.52197821	179.6242506	211.1775457	239.6209688	158.3741365	181.5375985	225.449392	NA	NA	NA	NA	NA	NA	77.13328224	78.88646363	41.81177202	41.23149207	28.79034891	25.60837589	28.13377211	22.91237324	25.1801198	27.34903844	NA	NA	NA	NA	NA	NA	260.9822427	401.4078278	393.488746	291.731344	128.9363806	283.021085	148.0565432	128.1288942	159.5531367	131.7314487	154.9245199	151.164429	375.7129015	367.4390833	355.1876445
EOG718V72	172.0121561	100.0900724	97.64301475	109.1228407	75.98687721	116.004748	315.171932	286.3632132	258.8048287	293.7086472	286.4000132	327.7252489	31.06807613	45.87105477	29.73476398	55.11527795	26.48335995	142.4700881	78.44715969	81.63105792	77.90843496	97.45926379	118.1919587	104.2129375	90.90912837	53.51245066	69.74893184	19.82346411	21.86883828	21.5550541	21.8134086	114.2390753	90.24509638	120.0394393	180.4297405	170.4679156	23.15190228	181.7215526	18.99210196	172.0393129	90.87799014	128.8953166	44.94571785	90.97355303	52.9083681	86.42051735	192.1356587	226.5092409	180.7374319
EOG718V73	32.5895051	43.8901487	34.43159319	83.97093805	49.86974686	35.77020068	144.8317496	119.8295631	23.5490444	1395.904557	1216.189791	1058.340363	97.85220829	168.6071202	152.3230864	321.7555233	410.1859544	158.1371821	159.8564316	73.57503274	687.3935343	691.8153403	497.7131568	475.1104185	347.8155218	538.63221	894.6030732	1725.294817	70.6181236	67.03248038	46.61495535	98.06013887	80.9733399	94.14281506	6.342217319	1.991011497	1.724077829	6.783748699	26.98877647	6.864935145	133.8337234	172.79063	208.0986737	569.4246859	224.3094356	296.2104813	206.1658488	168.7811838	209.3205796
EOG718V74	0.863298148	4.620015653	6.569185542	1.742424843	2.042080151	1.159219466	1.137753466	1.018775983	1.027706778	0.338768206	NA	NA	0.12231526	0.123975824	NA	0.226346111	1.139069245	NA	0.040259766	0.038727167	NA	0.242253185	1.010187681	0.85103364	1.10132204	2.713307357	4.910123361	2.936809497	1.670536257	0.747574131	0.747034541	2.170345126	3.708702591	1.310842212	0.317110866	0.995505748	NA	NA	NA	NA	0.552449788	0.235098888	NA	0.871950987	3.52722454	1.491680631	7.404822547	1.956883291	7.154730344
EOG718V75	NA	NA	NA	NA	NA	NA	NA	NA	NA	NA	NA	NA	NA	NA	NA	NA	NA	NA	NA	NA	0.100028163	0.080751062	NA	NA	NA	NA	NA	NA	NA	NA	NA	NA	NA	NA	NA	NA	NA	NA	NA	NA	NA	NA	NA	NA	NA	0.994453754	0.389727502	0.489220823	NA
EOG718V79	NA	NA	NA	NA	NA	NA	24.03361978	27.51147944	6.508809595	8.469205159	9.542055112	13.83432456	NA	NA	NA	NA	NA	NA	NA	NA	NA	NA	NA	NA	NA	NA	NA	NA	NA	NA	NA	NA	NA	NA	NA	NA	NA	NA	3.998337254	NA	NA	NA	NA	NA	NA	NA	33.90629271	35.71312006	39.35101689
EOG718V7C	1.079122685	NA	0.226523639	88.68942453	NA	0.828013905	NA	NA	NA	NA	NA	NA	NA	NA	NA	NA	NA	NA	3.40195019	2.246175657	2.850802638	2.98778928	NA	NA	NA	3.617743143	0.755403594	15.41824986	NA	NA	NA	NA	NA	NA	NA	NA	NA	NA	NA	NA	NA	NA	NA	NA	NA	NA	NA	NA	NA
EOG71CQF2	0.431649074	1.283337681	3.397854591	1.742424843	0.107477903	1.656027809	NA	NA	0.513853389	0.169384103	NA	NA	NA	0.123975824	NA	NA	NA	0.92313232	0.523376952	0.232362999	0.650183058	0.565257431	NA	0.154733389	0.100120185	0.150739298	NA	NA	90.66455869	87.96455604	135.3626588	24.07110049	25.34280104	32.77105531	0.634221732	0.248876437	NA	NA	0.999584314	NA	NA	0.235098888	0.832328108	NA	NA	0.248613438	1.169182507	NA	3.130194526
EOG71CQF3	42.30160927	52.05474303	59.80450603	37.11364916	89.63657086	24.17800602	174.4915603	206.1334726	214.3496591	96.54893881	73.2376585	118.8117304	3.669457811	NA	10.94779947	1.358076664	2.420522146	0.46156616	198.3634883	202.5880043	142.4531074	112.2205579	NA	NA	NA	NA	NA	NA	48.29368453	74.63281738	38.69638922	42.27043089	45.62631363	47.00305647	1.58555433	2.653022819	2.462968328	1.880605889	43.02210886	3.230557715	88.67095324	48.90056879	84.47714136	27.04210663	42.32669448	24.86134385	21.82474014	10.27363728	12.07360746
EOG71CQF4	54.81943242	31.57010696	34.65811682	33.97728445	35.02059982	45.04395641	7.110959162	12.2253118	18.15615308	50.64584685	32.204436	46.16571044	NA	NA	NA	NA	NA	NA	12.8976185	9.100884129	15.20378059	12.75866774	NA	NA	NA	NA	NA	NA	30.52525343	17.194205	18.07823589	22.49266767	19.16163005	18.1645278	NA	0.248876437	3.201858826	NA	2.998752941	0.807639429	28.70252874	34.32443771	27.89131491	66.01250276	51.5856589	61.90474618	28.45010768	24.95026196	35.77365172
EOG71CQF5	NA	NA	NA	NA	NA	NA	0.284438366	0.339591994	0.342568926	NA	1.192756889	1.196888789	NA	NA	NA	NA	NA	NA	0.342208007	0.038727167	0.425119692	0.403755308	NA	NA	NA	NA	NA	NA	NA	NA	NA	NA	NA	NA	NA	NA	NA	NA	NA	NA	NA	NA	NA	NA	NA	NA	NA	NA	NA
EOG71CQF6	1.51077176	3.593345508	1.359141836	1.742424843	5.696328843	0.828013905	1.991068565	1.358367978	6.680094058	8.469205159	15.0287368	7.52330096	8.072807184	1.983613179	3.108634417	4.187403048	3.701975047	7.846624721	15.34782783	11.46324129	28.72558763	26.89010352	1.641554982	1.547333891	1.501802781	2.261089464	6.924532945	3.854562465	7.289612759	8.352894953	8.665600675	5.721818968	8.34458083	7.116000582	NA	0.248876437	0.492593666	4.522499132	7.996674509	8.884033717	15.46859407	18.34006429	19.55971055	29.9369839	36.15405153	51.46298177	5.066457532	7.33831234	4.024535819
EOG71CQF7	67.98472918	88.80696755	101.7091141	65.02555273	61.04207484	85.89319438	NA	NA	NA	NA	NA	NA	170.8744187	142.4432624	145.1597115	148.0303564	141.1007789	137.269776	199.230885	218.11024	161.9913583	119.5115712	137.3842619	129.2031535	155.8590951	102.3263574	107.7709127	120.4091894	351.3077002	325.1586141	379.1768041	182.0603874	188.8162301	193.6731916	0.634221732	0.497752874	5.418530321	0.376874928	0.999584314	NA	268.8027311	228.638371	260.1025339	187.4694623	225.5748274	182.4822638	1.948637512	1.956883291	NA
EOG71CQF8	NA	NA	NA	NA	NA	NA	9.813123644	8.037010534	20.98234672	12.36503953	8.110746846	10.7719991	NA	NA	NA	NA	NA	NA	54.9698787	57.04434172	52.58455507	39.56398265	31.24889318	28.77576837	26.8322097	24.72124481	17.75198446	7.525574337	13.97023912	22.6764153	13.89484246	14.79780768	10.50799067	15.3555802	NA	NA	0.246296833	NA	NA	NA	6.629397457	5.407274433	1.248492163	4.650405267	3.968127607	9.447310662	15.20716715	14.67662468	21.91136168
EOG71CQF9	NA	NA	NA	NA	NA	NA	NA	0.339591994	0.171284463	NA	NA	0.341968225	0.12231526	0.371927471	NA	NA	NA	NA	NA	NA	NA	NA	NA	NA	0.200240371	NA	0.251801198	0.734202374	NA	NA	NA	NA	NA	NA	NA	NA	NA	NA	NA	NA	NA	NA	NA	NA	NA	NA	NA	NA	NA
EOG71CQFB	21.15080463	19.50673276	15.17708384	12.71970136	33.42562774	21.6939643	306.105459	345.5257985	687.834726	339.2560326	304.377245	211.1978662	119.5423734	123.6435685	86.72684548	104.5662445	119.3402848	130.7770787	374.37556	374.2488808	128.5231854	143.3331344	43.69061721	58.25712098	56.76814514	25.6256806	48.34583001	37.62420067	NA	NA	NA	NA	NA	NA	NA	NA	NA	NA	NA	NA	308.2669818	286.3857109	304.2159236	226.9979071	303.3677646	276.7539936	1283.750701	1274.190309	1327.497611
EOG71CQFC	127.9839505	89.57697015	166.5424449	162.9167229	0.537389514	1.324822247	0.568876733	0.339591994	4.196469344	1.185688722	0.238551378	1.367872902	619.5011075	1022.438536	719.5812884	1418.013114	1690.179423	887.053232	186.6700394	37.4480082	1187.084221	1250.632067	623.5711773	117.2151842	459.1221355	126.0180528	59.53461625	10723.90672	27.79620465	20.75016595	56.62820634	39.06621227	50.37654353	596.3395751	NA	NA	NA	4.522499132	5.997505882	0.807639429	0.276224894	1.41059333	0.832328108	26.15852962	6.172642945	62.6505865	25.72201516	10.27363728	25.48872685
EOG71CQFD	NA	NA	NA	0.348484969	1.289734832	NA	NA	NA	NA	NA	NA	NA	NA	NA	NA	NA	NA	NA	7.725647713	2.478538656	6.276767211	5.173720519	NA	NA	NA	NA	NA	NA	NA	NA	NA	NA	NA	NA	NA	NA	NA	NA	NA	NA	0.552449788	0.470197777	NA	NA	0.440903067	0.994453754	NA	NA	NA
EOG71CQFF	7.338034261	36.44679015	10.42008741	7.666669311	10.64031237	2.484041714	18.06183627	10.52735183	25.76203966	4.234602579	4.055373423	6.497396284	133.9364333	126.8272677	62.44300437	62.81104572	40.57934186	74.92757332	83.58652007	128.2891609	35.63653339	61.53230896	105.3120658	122.4714774	100.6197852	22.46015535	17.50018326	37.44432109	13.21242313	1.61974395	6.57390396	1.183824614	2.781526943	1.872631732	23.46620408	9.457304609	80.53906432	4.145624205	10.99542745	0.807639429	17.40216833	14.81122997	17.47889028	3.778454279	7.05444908	6.468921669	16.75828261	13.20896221	15.65097263
EOG71CQFG	27.40971621	85.47028957	60.48181171	50.00759301	56.96328843	49.5152315	NA	NA	NA	NA	NA	NA	247.2064801	174.8108705	196.3846003	178.5882131	131.4201142	220.0778222	121.0079722	107.5863922	60.81762308	57.73700907	119.3486236	166.1078405	189.8278716	77.78147758	63.83160369	172.7211086	40.82638746	38.59974428	39.44342376	16.5735446	17.92539586	16.29189607	NA	NA	NA	NA	NA	NA	42.02761763	30.30894869	35.37810625	16.27641843	25.57237791	24.86134385	61.18721789	64.59182522	67.52276762
EOG71CQFH	4.532315279	0.770002609	2.265236394	9.23485167	9.995444952	15.89786697	1.279972649	0.905578652	0.942064547	10.16304619	18.84555885	18.7501178	1.590098385	1.363734061	2.432844326	4.526922214	4.129126014	2.923252347	0.281818359	0.271090166	1.600450604	1.857274417	3.156836504	1.083133723	2.102523894	3.467003845	5.03602396	8.810428492	2.733604785	13.58093004	7.171531593	4.143386149	8.34458083	6.366947889	4.439552123	5.226405179	0.985187331	75.75186047	9.995843136	68.64935145	1.104899576	0.235098888	1.248492163	2.325202633	0.440903067	0.994453754	2.728092517	0.489220823	1.34151194
EOG71CQFJ	NA	NA	NA	NA	NA	NA	0.711095916	0.113197331	NA	1.693841032	1.669859645	2.222793466	NA	NA	NA	NA	NA	NA	0.543506835	0.851997663	0.625176017	1.174927947	NA	NA	NA	NA	NA	NA	0.455600797	0.747574131	0.149406908	0.394608205	NA	0.187263173	NA	NA	NA	NA	NA	NA	NA	0.235098888	2.496984325	NA	NA	NA	NA	NA	NA
EOG71CQFK	25.70470237	45.32492023	53.44825271	27.07728207	22.27801967	41.23674848	0.284438366	NA	1.541560167	NA	NA	NA	NA	NA	NA	NA	NA	NA	46.040464	49.46156252	16.45463277	24.38682061	18.43592518	22.90750458	27.09352338	30.75081672	38.52936031	26.26058342	34.01819287	33.26704881	29.283754	5.129906661	5.872112436	5.24336885	0.951332598	0.497752874	8.620389147	5.653123916	NA	2.422918286	344.176218	458.6779313	353.323282	442.6604513	399.0172761	520.3479267	188.0552118	217.4146258	190.4946954
EOG71CQFM	133.811213	69.55690233	123.9084307	121.9627693	105.2219415	99.56204792	26.45276808	30.67647683	23.97982482	30.01825077	33.63574427	34.31309174	67.72840597	66.52666676	77.72126673	71.58874789	63.21834311	81.38642245	NA	NA	NA	NA	115.5288514	118.2054779	104.3262344	98.59103761	94.82581315	172.1704568	156.2710735	185.149193	155.133675	249.7869936	212.9227969	189.8848576	50.42062769	42.53796063	11.82224797	51.99366503	21.05124564	56.94665613	140.5929466	204.7711318	170.5981307	244.7246707	196.6427681	268.2688169	22.99781992	31.79935347	36.22082237
EOG71CQFN	10.14375324	12.06080753	4.756996427	9.060609186	36.22757667	12.75141413	NA	1.471565309	2.312340251	0.169384103	0.477102756	1.025904676	3.914088332	13.88529225	2.16252829	8.374806096	1.281452901	0.615421547	123.0757137	119.1491623	132.1969698	112.3578347	14.268901	33.57714543	15.49960591	11.15470802	3.902918569	5.690068401	7.906192505	1.868935327	0.149406908	15.58702409	19.77665657	13.67021164	270.8285351	165.7517071	140.6428804	0.376874928	2.998752941	2.422918286	35.08056154	10.81454887	28.29915568	73.729269	69.2217816	72.07552195	NA	2.446104113	NA
EOG71CQFP	31.68951678	73.65588288	74.88418471	35.19698184	18.72694977	32.45152095	62.43422144	75.73241067	51.38705175	40.82156887	51.73702282	48.21580995	NA	NA	NA	NA	NA	NA	375.5974438	304.58839	285.0177462	268.2986323	7.702681069	8.757909821	7.406891318	13.11431889	20.26999644	20.92476767	147.5341689	105.2833567	150.0060299	243.1851983	220.3587456	217.9743336	NA	NA	NA	NA	91.96175685	0.403819714	7.734297033	14.1059333	14.14957784	15.11381712	16.75431656	12.9278988	42.48029777	40.60532828	41.12628436
EOG71CQFQ	101.653357	81.11464148	50.74356046	120.7482992	107.7992616	123.6092277	43.0611243	41.08270751	24.57932044	65.72103203	82.53877672	36.07764779	4.281034113	7.883622629	2.432844326	14.6163001	10.10923955	11.36222031	NA	NA	NA	NA	15.69074016	20.86734485	15.57369484	85.56414751	92.17056952	42.94900339	63.48037777	87.21698191	49.90190733	70.2146109	79.42804716	83.33211207	NA	NA	NA	NA	5.997505882	NA	237.7053326	292.6981161	387.1199648	270.1623875	183.3892219	239.8846207	9.353460059	15.1658455	12.07360746
EOG71CQFR	NA	NA	NA	NA	NA	NA	NA	NA	NA	NA	NA	NA	NA	NA	NA	0.113173055	NA	0.153855387	2.033118161	1.54908666	1.675471726	0.807510616	NA	NA	NA	NA	NA	NA	NA	NA	NA	NA	NA	NA	NA	NA	NA	NA	NA	NA	NA	NA	NA	NA	NA	NA	NA	NA	NA
EOG71CQFS	26.7622426	58.52019827	42.35992056	20.73485564	16.33664121	29.31169222	81.23133089	103.6763039	100.960201	146.8238345	100.9096183	137.036927	151.9754878	110.5046107	181.0968769	119.6782426	143.6793469	58.51735777	84.76291041	134.6868888	79.4756262	109.8432466	NA	NA	NA	NA	NA	NA	3.644806379	2.799665119	5.677462511	9.667901015	8.962697928	9.36315866	NA	NA	NA	NA	NA	NA	37.0141358	70.05946875	66.17008461	57.25811485	56.87649571	69.86037621	40.53166026	72.40468176	45.3028582
EOG71CQFT	70.35879909	41.0565391	46.21082243	49.83335052	42.56124947	48.04136675	121.1707441	133.1596809	73.16330196	117.5745875	82.53877672	105.912689	61.04510014	72.77504827	62.23350944	57.88462262	44.56466038	27.06316252	51.64019479	77.82262837	53.2459913	62.42057064	60.7034405	70.93597488	63.60034659	59.98821088	60.07850683	55.38455611	28.24724944	11.96118609	21.51459478	71.23467311	90.86321348	90.26459475	251.1454636	165.4854093	100.9817014	85.92748352	31.89673545	97.5588048	113.2522066	152.5603707	70.75205085	134.4054317	123.4528589	155.8806259	107.9545182	103.7148144	122.5247571
EOG71CQFV	2.805718982	4.363348116	0.226523639	5.924244468	1.934602249	1.82163059	NA	NA	NA	NA	NA	NA	0.12231526	0.495903295	0.270316036	0.679038332	0.284767311	NA	33.09352729	26.56683622	45.31850933	39.64877126	1.515281522	1.005767029	1.10132204	5.426614715	4.406520965	4.405214246	33.86632594	34.88679276	31.37545072	138.1128716	110.0248435	136.8893796	NA	NA	NA	0.376874928	8.996258822	NA	2.486024046	1.41059333	0.416164054	24.70527798	32.62682699	26.10441104	143.8094484	162.4213131	141.3059243
EOG71CQFW	220.5705187	63.39688146	80.51329714	181.1320322	307.8607793	188.2903619	201.9142632	242.5705616	109.6220563	351.6380105	361.3743257	618.393111	128.0445072	146.6633994	91.01000308	226.9583769	292.4887769	73.09207856	286.277128	154.402502	433.3970221	337.8462916	184.3365226	187.5422832	208.9478234	151.1432789	116.1898858	167.7652425	425.1545148	499.099179	468.2158511	505.9232332	509.3779385	546.5050994	368.7555416	326.7573405	290.6770591	743.8568886	481.8896017	1105.391857	1.657349364	1.645692219	0.416164054	1.162601317	1.76361227	0.994453754	286.4497143	320.4396389	295.1326267
EOG71CQFX	348.3343281	269.2442455	236.9437268	404.9674124	243.1741288	197.0673093	691.4981128	572.4162658	173.9950397	959.4406818	924.3245657	744.5776764	377.7743511	371.8245712	661.8390799	298.49167	320.0798817	319.4499394	55.12367101	73.9309354	60.51703845	86.72664019	358.0054633	314.0461128	299.987108	294.630509	249.275632	196.6579415	NA	NA	NA	NA	NA	NA	1138.548511	784.6426983	150.0292527	320.7205635	75.05878611	244.7147469	274.0924379	458.4099186	291.5728596	288.0373827	195.1789699	272.2391735	162.0564901	140.4063761	148.013484
EOG71CQFZ	292.8738968	63.55601533	77.01803739	185.5682458	84.38412575	130.8261969	206.3415464	215.8673111	81.01755101	275.3287782	243.7947371	312.2169899	NA	NA	NA	NA	NA	NA	27.17534175	42.13631897	71.08926504	108.0982162	94.57882165	99.72566926	80.09614835	140.7377452	103.4588172	84.05515882	34.0166742	33.89002726	42.56005187	174.1682233	204.9119993	225.0922068	3.171108659	2.239887934	9.605576478	5.653123916	NA	4.385482098	91.70114033	169.6732188	88.18932472	208.9746802	130.948211	207.2367039	5.845912537	11.25207892	6.707559698
EOG71CQG0	630.8551219	173.3070538	593.4987309	498.8562327	231.5074024	679.8010717	76.29774743	80.71082931	49.84377874	277.9508441	182.6778741	162.0211255	7.338915622	21.42922113	36.62782291	277.7753422	333.7472888	127.6815083	23.57209274	27.11366381	297.1836715	338.713558	43.43807029	24.29314208	8.209855205	727.2733967	955.8146855	441.2537915	9.871350611	10.46603783	11.2398817	15.78432819	24.41562539	19.66263319	2.536886928	0.497752874	1.231484164	2.638124494	NA	3.230557715	2.76224894	2.350988884	NA	0.871950987	NA	2.486134385	6.625367542	11.25207892	10.73209552
EOG71CQG4	NA	NA	NA	NA	NA	NA	NA	NA	NA	NA	NA	NA	NA	NA	0.540632072	1.018557498	0.569534623	0.307710773	0.201298828	0.232362999	2.450689987	1.049763801	NA	NA	NA	NA	NA	NA	NA	NA	NA	NA	NA	NA	13.63576724	22.39887934	38.42230591	190.6987134	NA	273.7897664	NA	NA	1.248492163	1.743901975	0.440903067	0.994453754	NA	0.978441645	2.683023879
EOG71CQG5	0.431649074	NA	NA	1.568182359	NA	NA	209.0621994	250.8441546	46.58937394	173.6187058	195.6073588	290.4985879	682.2133647	770.2828686	777.8289879	661.7217229	720.2847419	816.1997493	NA	NA	NA	NA	NA	NA	NA	NA	NA	NA	NA	NA	NA	NA	NA	NA	277.4720077	236.18125	24.63460921	152.2574708	103.9567686	128.0108495	1054.350421	509.8683633	803.342282	654.5445413	1308.159401	1057.2013	111.4620657	106.1462419	86.29946307
EOG71CQG6	97.98433984	99.58700407	66.4439139	117.5823133	53.41651765	80.31734875	93.89879354	91.13064367	35.54152608	64.53364947	50.5728921	69.20069011	56.39222764	63.13716774	50.95457283	50.92561145	52.39718528	69.70110583	NA	NA	NA	NA	78.16327183	91.83426641	90.15522338	61.50163343	65.72011268	64.24270775	21.26137055	15.69905674	14.79128391	50.3125461	42.95913835	43.19786879	149.9870974	102.2334628	40.39268057	41.07936712	4.997921568	31.91791023	297.217986	300.5081011	214.740652	204.0365311	174.7078405	166.0712908	50.27484782	57.23883625	50.53028305
EOG71CQG8	21.58245371	26.95009131	27.40936036	20.63553742	37.40231014	34.44537843	0.568876733	0.226394663	3.423976416	NA	2.385513778	0.341968225	14.06625494	13.51336478	16.48927821	15.05201636	16.3741204	42.28407592	43.4642416	24.24785349	32.76997632	25.75958866	54.8026817	49.90306531	44.75672649	93.00614664	101.8535846	130.504472	NA	NA	NA	NA	NA	NA	NA	NA	NA	NA	NA	NA	NA	NA	NA	NA	NA	NA	44.03920778	36.20234088	40.24535819
EOG71CQG9	14.68254326	13.86004696	9.513992854	20.56061315	9.458055438	18.87871703	4.243820428	3.62344658	1.085943496	22.919363	9.794919573	8.886044339	NA	NA	NA	NA	NA	14.31162807	0.040259766	0.038727167	0.450126732	0.403755308	18957.56085	18283.68409	17434.92909	80025.5335	62874.63324	39902.24709	0.151866932	1.370552573	1.942289806	0.394608205	0.309058549	1.498105386	105.9150292	262.0668883	43.84083623	413.8086706	6588.899945	218.8904762	NA	NA	NA	NA	NA	64.89059358	NA	NA	NA
EOG71CQGB	1012.499809	3672.424776	3885.220201	1513.081658	866.9962969	1362.135866	3733.296226	5149.244731	429.3245066	3897.985551	6329.841535	8603.373404	2144.55346	2161.270535	3426.18818	2060.858703	2585.815332	1888.205619	340.6741102	25.17227096	448.0636514	114.6866953	1128.249578	1046.11376	901.4821496	1281.434769	1230.86217	1149.579203	107.3699213	102.2930602	96.21804887	281.9455892	194.706886	271.9061275	3541.17704	2216.513459	736.8289938	4270.369806	1380.655841	5456.613891	4251.874549	1674.867991	6214.869136	1267.819642	3238.322805	2073.262048	2412.354781	3219.792168	2782.295763
EOG71GKNW	46.63968246	59.93443639	42.35992056	44.82736395	36.22435233	36.26204094	1.137753466	2.603538624	3.083120335	26.25453599	25.04789467	20.51809353	60.61821988	75.88188242	69.88345326	49.6829713	44.85085153	70.07189732	NA	NA	NA	NA	73.08202779	84.61363281	75.68285057	64.21494079	41.77633676	65.28894614	27.33604785	34.20151648	61.25683236	58.9939266	51.92183627	40.26158224	14.9042107	50.27304029	88.42056296	62.18436307	1.999168627	39.97815173	147.7803183	66.76808431	74.07720164	102.6809483	156.0796859	122.1040042	11.30209757	3.913766581	4.471706465
EOG71GKNX	NA	NA	NA	NA	6.556152065	0.828013905	13.92752461	17.88517837	10.10578332	24.71991602	25.7635488	33.85485432	10.15216661	8.306380188	5.541478743	12.90172831	10.25162321	12.7699971	39.83401854	29.8911762	27.34119786	20.91452496	5.556032246	5.260935228	5.106129457	3.014785953	3.651117371	2.753258904	1.670536257	5.969379433	3.436358888	8.878684606	7.417405182	7.490526928	10.78176944	7.466293113	11.82224797	13.19062247	6.997090195	13.32605058	NA	0.705296665	NA	NA	0.440903067	0.248613438	6.235640039	6.849091517	17.43965521
EOG71GKNZ	NA	1.540005218	NA	NA	2.579469665	NA	1.706630199	2.037551966	4.282111576	0.169384103	0.238551378	0.683936451	0.489261041	0.123975824	NA	0.339519166	0.427150967	0.307710773	38.65279702	39.07571101	8.977527605	9.286372087	NA	NA	0.300360556	0.904435786	NA	NA	18.83149963	49.83827538	33.95122582	4.735298456	3.399644042	1.498105386	19.02665196	76.65394262	64.28347335	18.84374639	17.99251764	18.17188715	NA	NA	NA	NA	NA	NA	1.169182507	NA	NA
EOG71GKP0	137.4888631	150.9205113	131.8367581	99.83397383	104.3610435	132.4855368	43.66128926	46.87841088	84.87145143	29.98098626	38.1777625	24.44217892	NA	NA	NA	NA	NA	NA	118.4375874	129.050537	104.0525458	77.12614647	93.31608705	82.25008029	82.59915298	136.2638029	127.7601508	95.26275807	93.39816347	134.8125349	90.95145536	74.18831552	96.42626737	79.77785705	NA	NA	NA	NA	21.9908549	NA	4.972048093	10.57944998	3.329312433	15.69511777	7.936255215	13.17651224	212.4014888	225.0415784	220.9022994
EOG71GKP1	314.8966326	272.7323574	319.5591633	339.7989808	152.8163812	257.9246753	29.7238093	30.78967416	43.42061138	62.67211818	48.4259297	38.47142537	NA	NA	NA	NA	NA	NA	100.9038556	128.0076144	102.6343965	109.8424391	39.96555014	40.30804785	43.25192011	56.22575802	54.89769719	38.36207406	NA	NA	NA	NA	NA	NA	75.4723861	84.1227245	162.8022065	160.5487192	1.999168627	152.2400323	39.50015985	44.43368991	33.29312433	43.8881997	49.68095764	41.51844423	NA	NA	NA
EOG71GKP3	NA	NA	NA	NA	NA	NA	7.537616712	11.99891714	7.343821352	0.846920516	1.908411022	3.077714029	0.733891562	0.371927471	1.081264145	0.226346111	1.708603868	0.307710773	0.603896483	1.045633496	0.575161936	0.646008493	NA	NA	NA	NA	NA	NA	1.063068527	0.872169819	1.195255265	0.197304102	0.309058549	0.936315866	NA	NA	0.492593666	0.376874928	36.9846196	0.403819714	NA	NA	NA	NA	NA	NA	15.59689465	18.10117044	12.04677722
EOG71GKP4	2.805718982	4.620015653	6.342661903	5.053032046	0.537389514	3.29549534	42.95019334	38.59802608	8.221654225	6.097827714	6.440887201	9.575110313	8.425075134	3.595298887	5.565807186	5.092787491	5.695346226	2.775551176	13.46628768	4.76344148	22.33128733	5.491072191	2.272922283	3.017301087	2.102523894	2.261089464	0.251801198	3.671011872	1.063068527	1.245956884	NA	1.775736921	0.927175648	2.059894905	NA	NA	NA	NA	NA	NA	NA	NA	NA	NA	NA	NA	NA	NA	NA
EOG71GKP5	NA	NA	NA	NA	NA	NA	NA	0.339591994	NA	NA	NA	NA	NA	NA	NA	0.339519166	NA	NA	NA	NA	NA	NA	NA	NA	0.100120185	NA	0.251801198	NA	0.60746773	0.996765508	3.585765796	0.789216409	1.236234197	1.685368559	NA	NA	0.246296833	0.753749855	NA	NA	NA	NA	NA	NA	NA	NA	NA	NA	NA
EOG71GKP6	NA	NA	NA	NA	NA	NA	NA	0.113197331	0.256926695	0.338768206	NA	NA	NA	NA	NA	NA	NA	NA	NA	NA	NA	NA	NA	NA	NA	NA	NA	NA	NA	NA	NA	NA	NA	NA	NA	NA	NA	NA	NA	NA	NA	NA	NA	NA	NA	NA	0.389727502	1.467662468	1.34151194
EOG71GKP7	109.8546894	181.6256487	208.5557843	126.2038314	154.3608386	117.5746624	224.8243514	248.9288557	351.2855924	127.798612	120.8191163	131.2559541	267.8704202	228.6114189	252.2156744	181.0633078	153.4895808	186.8973695	266.523674	323.1390901	164.7473843	167.5770256	NA	NA	NA	NA	NA	NA	62.11509405	61.67486578	96.96508341	50.3125461	47.34158857	52.62095167	132.8694528	236.4375928	198.5152472	83.28935902	62.28409858	67.82959743	152.1888676	113.5527631	150.647226	63.07112143	85.57046734	65.88007506	128.6100758	132.5788429	118.5002213
EOG71GKP8	4.532315279	2.823342899	6.569185542	3.484849687	4.729027719	7.617727923	7.395397529	11.76459866	16.95716184	38.47898672	37.2426411	37.14116897	1.223152604	0.123975824	NA	2.829326384	1.281452901	0.92313232	3.482469721	2.360420799	5.326499665	4.360557328	296.3814892	291.9904155	314.6326887	374.1485033	379.6872494	275.3240549	NA	NA	NA	NA	NA	NA	NA	NA	NA	NA	2.998752941	NA	17.40216833	17.39731774	17.06272622	13.9512158	26.45418405	31.07667981	11.69182507	22.99827087	13.4151194
EOG71GKP9	25.46729538	33.11011218	23.5584585	12.71970136	17.30394234	6.486660929	NA	NA	NA	NA	0.477102756	NA	15.04477702	21.33375974	22.30107299	16.9759583	13.38263979	19.23192334	25.04157418	46.41915632	27.48073715	30.84690554	36.36675652	40.0798161	36.06128839	23.21385183	16.61887907	13.39919333	6.834011961	3.98706203	7.320938501	3.156865638	1.545292746	3.370737118	NA	NA	NA	NA	3.998337254	NA	46.95823199	111.5027008	34.95778055	60.13845961	39.68127607	73.09483705	NA	NA	NA
EOG71GKPC	133.2500692	151.4441131	178.8698614	161.961874	118.9769635	110.9522072	316.9254945	341.1541176	394.0321994	340.998995	247.6592694	326.7506394	264.101887	223.1540032	234.7694775	187.6409258	149.5028384	190.9022253	352.2548318	308.2535291	198.8534868	181.0511478	186.042477	231.323322	267.8054768	118.3348708	112.0968573	109.0400656	NA	NA	NA	NA	NA	NA	169.267438	304.3684163	314.7205559	236.6661484	615.3940827	240.2485009	607.3660593	611.0925407	687.0951767	488.5396058	615.1126875	619.0051975	1.169182507	0.978441645	NA
EOG71GKPD	197.4794514	193.2706548	159.6991658	249.5152376	137.37933	214.4556013	342.1082453	392.5977768	173.8503043	459.5051951	438.4884441	447.379931	284.6276109	310.0635351	275.992673	334.1038353	263.409763	167.2438824	80.9354145	82.35641775	129.5809833	97.28241897	234.6160889	240.8077051	253.8046701	253.5434986	263.3865711	236.4131645	76.23264409	109.8348372	101.4711958	352.1878227	314.9213899	364.4328614	684.0208223	615.8696312	305.3982208	323.7657129	156.9847165	289.9425549	1058.214807	1069.958551	732.3405327	811.2225077	923.2642504	953.0297828	263.8494164	235.3152157	305.8781373
EOG71GKPF	2.374069908	1.283337681	2.038712754	2.265152296	NA	2.484041714	170.0230336	145.5695043	140.9302869	532.9907944	427.214506	472.4598806	354.5919398	412.6783244	243.1492746	433.9326557	404.5475616	344.1575759	119.1083151	187.6342835	208.1591068	341.2539864	320.4845673	361.2042078	390.056228	978.0523366	962.8978532	1001.993513	0.151866932	1.121361196	1.64347599	NA	NA	NA	4.439552123	0.995505748	4.679639823	0.753749855	19.99168627	2.019098572	395.007123	337.0683293	537.4342596	586.8346406	456.3390839	538.5663195	179.4695149	167.8908019	186.4835747
EOG71GKPG	128.085388	117.0403965	144.0690346	76.31820814	78.29980168	96.1191661	105.3943701	94.95671348	168.7871356	248.8269414	164.3618993	199.7846767	9.540590308	11.15782413	11.62358956	7.016729432	9.05132899	8.308190881	NA	NA	NA	NA	96.722945	92.99476683	96.71409672	108.1268056	103.9120594	59.65394291	108.1262186	97.69797122	133.3860054	78.13242453	80.3552228	98.32627435	0.954503707	1.244382185	NA	1.130624783	NA	NA	223.4659393	287.5259405	212.4559113	585.7853929	562.142593	556.6728362	166.631891	93.93039795	158.3162957
EOG71GKPJ	271.9259673	207.1307018	272.2814145	258.9191045	407.3928407	315.7962231	47.92786475	55.01390309	89.32484747	67.58425717	104.9626062	93.53685887	87.9446722	105.3806899	86.91606671	130.4783472	163.2941193	225.2704415	107.995412	89.44465104	182.7019394	212.6571133	NA	NA	NA	NA	NA	NA	43.43394269	43.60849095	31.37545072	53.27210763	47.90407513	44.94316157	176.6244101	122.9449599	148.2706933	325.3938126	472.1336588	304.1125887	13.25879491	8.93375776	17.89505433	24.99592831	17.6361227	14.17096599	97.45136199	86.10286479	86.22791576
EOG71GKPK	69.71132548	37.98679537	42.33047249	42.51516618	13.95170655	20.8659504	34.84938866	39.83753686	17.9994278	26.51538751	30.29125395	27.40704343	NA	NA	NA	NA	NA	NA	18.84157028	38.57341966	17.34938468	40.29962482	NA	NA	NA	NA	NA	NA	45.24875253	46.37077737	39.59283067	117.7944952	127.0230637	127.7153568	118.9229169	104.5281036	33.00377559	40.70249219	51.97838431	41.9932121	50.87510099	50.78606187	64.08094106	61.64112181	80.70289747	80.90875742	85.35032304	57.72805708	78.25486314
EOG71GKPM	338.6675471	156.9804319	179.633246	309.4563946	129.0755873	258.565558	152.0351513	111.9906479	138.7943697	297.0167188	265.500527	240.6464599	45.74590738	54.05345914	64.47037464	61.67931516	56.81107861	84.20351458	131.6661412	251.8129439	151.4246333	238.6710678	99.12592895	103.594004	138.7675782	132.8013212	107.1527408	103.1554336	55.88703115	52.96064333	38.2481685	40.05273278	49.14030933	35.20547656	NA	NA	NA	NA	NA	NA	109.3380998	115.4500111	86.97828732	131.1181765	119.3656875	166.3571962	304.7669069	295.9981666	292.8967735
EOG71GKPN	694.4845119	34.90678493	28.08893128	807.856112	1284.414676	797.9785282	NA	NA	NA	NA	NA	NA	16.14561437	31.73657111	18.38149046	340.5015082	388.9921472	252.2782161	35.44872358	9.768927751	476.3766229	162.1344041	30.17935697	25.99520936	21.52583987	3187.42767	3018.454271	1537.243563	NA	NA	NA	NA	NA	NA	NA	NA	NA	NA	NA	NA	64.36040031	57.83432655	32.46079623	568.8026942	504.8340123	514.3812042	NA	NA	NA
EOG71GKPP	391.2424043	79.64136983	68.53925757	392.5857415	2787.944553	647.4671287	287.5231006	368.8093576	402.1690678	393.0930759	451.2962676	515.2640434	382.9079226	433.4715495	550.1377359	733.7552409	653.1494244	508.7105277	84.84081306	22.91486442	1067.195467	440.7764399	80.4286177	55.45412564	49.86786196	5057.680284	2553.452999	2901.751334	321.2896823	350.3468785	326.7245209	3179.417497	4080.963614	4807.626172	9.196215113	4.728652305	15.7629973	656.9005365	48.96963552	636.359297	290.0996705	577.6285649	259.5407124	1624.450503	1146.299476	1885.658347	23.77337765	8.805974808	12.96794875
EOG71GKPQ	75.97023706	21.30083883	25.14412397	72.310631	88.35865859	79.65493762	141.6190183	137.2811957	198.7139569	199.7495914	160.5140656	130.6062145	108.4985286	149.9437997	57.17184166	105.7590885	107.8926389	51.08306549	NA	NA	NA	NA	127.0348891	145.0702889	162.2497665	130.9834053	107.3906929	122.7017363	NA	NA	NA	NA	NA	NA	276.7236261	226.8906926	157.780214	154.8918265	19.99168627	170.7592044	265.4438364	262.3421476	194.7897472	290.4381544	299.2100487	255.2539034	445.4156653	371.0886706	468.7779321
EOG71GKPR	8.417156946	17.45339247	9.740516493	6.446971921	13.00482623	9.108152951	206.7753149	227.9918773	84.44324027	103.6054806	126.1793658	295.4178008	107.6374291	106.0042883	71.6337496	47.53268325	95.53943294	23.84758494	245.403401	430.4176013	130.5114952	251.2536982	134.529219	167.1963899	191.4097705	65.21283494	55.24266483	53.04612154	1807.580977	1880.39813	1997.241667	512.7539012	590.6108876	733.2289547	2.219776062	2.86954532	2.462968328	1.884374639	66.97214901	4.442016858	409.3680552	390.2641548	339.5898682	334.8291792	224.8561554	289.3860424	650.5916062	602.5683951	579.0725721
EOG71GKPS	NA	NA	NA	4.530304593	NA	NA	159.7121428	131.4221018	41.08686057	84.86143569	98.76027041	93.18634144	0.12231526	0.123975824	1.351580181	0.226346111	0.740395009	0.769276933	NA	NA	NA	NA	NA	NA	NA	NA	NA	NA	NA	NA	NA	NA	NA	NA	533.6975874	504.7214144	223.3444309	178.6387157	239.9002353	137.2987029	401.0785462	241.4371544	346.6480106	245.8465809	246.4648147	217.5591339	NA	NA	NA
EOG71GKPT	135.6478798	116.696462	141.4821347	121.530648	104.9833406	94.93345019	NA	NA	NA	NA	0.715654133	1.709841127	140.4643987	139.7207533	133.6793894	184.6418398	148.1316838	156.8817221	75.9385737	71.36448608	67.53601463	90.10768714	144.1613585	136.939823	143.8737077	137.043125	133.0240549	156.7375229	249.8362906	302.6877817	267.5205395	261.6489162	208.9112169	277.4584806	45.6639647	34.84270119	8.127795481	43.71749161	35.3852847	40.38197144	311.8579054	264.4862495	369.1375161	324.8627794	308.6718285	331.9163433	25.72201516	26.41792442	25.48872685
EOG71GKPV	NA	NA	NA	NA	NA	0.828013905	NA	NA	NA	NA	1.669859645	1.025904676	148.4222295	158.937006	217.0637771	94.83902038	120.0294217	75.9753285	51.63375323	22.61666524	38.58586377	21.39903133	176.7828442	177.602984	152.684284	141.9964184	126.530102	122.9788977	209.3850145	183.4185589	187.1052593	219.2502377	248.4768924	253.9288629	NA	NA	NA	NA	NA	NA	451.0724897	454.2063504	370.2361892	393.5260132	409.5945407	381.6340587	46.7673003	46.47597815	54.10764823
EOG71GKPW	0.215824537	0.513335073	2.265236394	NA	NA	NA	0.853315099	0.452789326	0.942064547	95.8714024	69.18944162	121.5697042	0.489261041	0.743854942	2.568002344	0.452692221	1.423836557	1.538553867	NA	NA	NA	NA	0.757640761	0.386833473	0.700841298	0.602957191	0.7566626	0.183550594	116.4819372	130.0791447	143.131818	8.085522114	6.490229534	4.68157933	0.317110866	NA	NA	9.79874812	NA	23.42154344	10.77277087	4.46687888	18.72738244	5.522356254	12.34528589	4.475041893	51.83375783	71.91546093	48.99648774
EOG71GKPZ	182.9868338	327.0329413	367.8540032	225.1578807	72.97857072	111.7487566	NA	NA	NA	NA	NA	NA	185.3137352	159.4329093	339.6669669	98.79668213	133.5572928	120.4672292	85.76779416	30.43955287	74.17113273	18.65349524	172.3632731	155.8474695	157.7743942	107.3263799	93.20295443	65.13292813	NA	NA	NA	NA	NA	NA	NA	NA	NA	NA	NA	NA	NA	NA	NA	NA	NA	NA	NA	NA	NA
EOG71GKQ1	NA	NA	NA	NA	NA	NA	NA	NA	NA	NA	NA	NA	0.12231526	0.371927471	NA	0.339519166	0.284767311	0.153855387	NA	NA	NA	NA	NA	NA	NA	NA	NA	NA	1.21493546	2.741105146	0.149406908	0.197304102	1.545292746	0.187263173	NA	NA	NA	NA	NA	NA	NA	NA	NA	NA	NA	NA	NA	NA	NA
EOG71GKQ3	NA	NA	NA	NA	NA	NA	0.142219183	0.79238132	0.256926695	NA	NA	NA	0.489261041	0.371927471	0.405474054	0.452692221	0.569534623	NA	11.73813725	16.49777293	12.00337953	15.9887102	0.757640761	0.773666945	0.600721113	1.356653679	1.762608386	0.550651781	NA	NA	NA	NA	NA	NA	NA	NA	NA	NA	NA	NA	0.552449788	NA	NA	0.290650329	0.440903067	NA	NA	NA	NA
EOG71GKQ4	23.30041702	25.92342116	25.47031801	25.6136452	16.98150863	6.138895089	NA	0.226394663	NA	1.016304619	NA	0.512952338	NA	NA	NA	NA	NA	0.615421547	0.060389648	0.077454333	0.500140814	0.242253185	0.25254692	0.154733389	0.500600927	NA	NA	NA	NA	1.334419823	NA	1.971067982	NA	NA	34.56508439	NA	0.738890498	NA	NA	NA	NA	NA	NA	NA	NA	NA	NA	1.956883291	NA
EOG71KFWZ	1.079122685	3.080010435	1.132618197	3.659092171	14.93942848	3.312055618	30.15046685	32.14804214	53.015967	24.73007906	59.1607417	31.46107674	11.49763447	5.950839538	13.11032776	17.42865052	12.81452901	26.92469267	NA	NA	NA	NA	1.389008062	0.696300251	1.401682596	0.753696488	3.651117371	1.651955342	17.46469723	6.728167176	7.619752318	1.578432819	1.854351295	0.56178952	9.196215113	32.60281326	28.07783894	77.25936018	1.999168627	63.80351488	3.038473835	0.235098888	3.745476488	4.069104608	4.409030675	0.497226877	119.6463433	101.7579311	118.947392
EOG71KFX0	0.215824537	1.283337681	NA	1.21969739	2.471991762	1.987233371	43.23463171	38.37389537	69.79841869	39.29711194	37.21401494	24.45072812	16.79877786	15.74368985	18.24633244	33.03974178	38.15881971	43.07950827	135.6997671	178.9346129	133.291528	136.495942	6.313673007	3.945701421	4.805768901	11.4380979	14.10086709	17.2537558	3.644806379	5.108423226	5.079834878	6.70833948	4.635878239	3.370737118	0.317110866	3.733146556	6.896311318	2.261249566	407.8303999	0.403819714	NA	0.235098888	NA	0.290650329	NA	NA	37.41384024	26.90714525	39.35101689
EOG71KFX1	0.647473611	1.026670145	0.713549464	0.871212422	2.579469665	1.987233371	1.991068565	2.377143961	0.599495621	5.081523095	8.826400979	3.76165048	NA	NA	0.135158018	0.679038332	NA	NA	1.006494139	0.929451996	1.150323871	0.48450637	1.136461141	0.773666945	1.601922967	3.316264548	4.028819168	0.367101187	8.656415151	13.95471711	1.942289806	2.367649228	2.163409845	1.498105386	5.073773855	2.986517245	2.70926516	15.45187204	9.995843136	14.94132943	NA	NA	NA	NA	NA	NA	1.169182507	3.424545759	NA
EOG71KFX2	6.043087038	14.37338203	11.55270561	10.97727651	12.25248091	8.280139046	10.95087711	11.54612781	20.6397778	9.824277984	11.48863436	14.19168136	5.500517259	4.960272706	9.588109805	2.376634162	4.129126014	12.79153685	124.9119616	166.1902769	69.43654972	60.05698707	3.283109964	6.770359439	5.90709094	3.316264548	5.403653709	9.362915778	65.60651483	68.15508753	52.29241787	22.68997177	23.79750829	20.9378954	2.853997794	8.710675298	9.605576478	10.17562305	91.96175685	19.38334629	18.23084301	14.34103219	4.161640542	6.684957571	10.14077055	13.92235256	34.68574772	22.99337867	29.06609202
EOG71KFX3	470.9291399	318.78108	418.5182804	447.9634878	367.1445156	537.8364317	153.1686382	190.8190056	219.6920216	77.4271674	55.12206687	86.52138073	272.2896706	267.7914985	321.9882981	238.2700238	304.5301627	405.3827885	420.4810435	412.4249597	309.6271749	392.5179904	0.37882038	1.624700585	1.301562411	1.356653679	0.881304193	2.936809497	NA	NA	NA	NA	NA	NA	135.2255866	189.8653451	646.1227962	25.62749508	45.98087843	26.24424324	120.7102787	33.85423993	240.1266593	18.31097074	52.46746503	15.91126006	173.4287386	163.6786106	186.0229889
EOG71KFX4	30.187378	22.01437458	37.38093097	26.13637265	25.79469665	45.3586017	NA	NA	NA	NA	NA	NA	17.946095	16.61276038	15.54317208	19.01986368	23.6926403	54.15709612	68.98530959	27.65119689	31.6589135	21.8835377	7.071313768	11.60500418	10.71285984	15.67688695	35.13382116	28.08324082	5.467209569	5.482210291	5.079834878	0.197304102	2.781526943	1.123579039	NA	NA	0.246296833	NA	NA	NA	NA	NA	NA	NA	NA	NA	NA	NA	NA
EOG71KFX5	55.45827305	71.08920752	64.78576086	42.68940866	48.79496783	54.81452049	293.6214591	299.5201391	234.9260617	209.8669038	200.154148	159.5315969	63.60515854	46.90997217	61.76721428	50.02135873	43.93247695	41.5378773	202.4442181	274.7177392	123.9651521	116.3525897	260.3253654	257.1413616	270.0341521	123.4554848	103.4877744	142.4352606	107.3547346	77.65550878	69.68188791	61.55887993	43.57725544	56.17895196	NA	NA	0.246296833	NA	7.996674509	NA	64.36040031	142.2348275	29.13148379	26.44917995	37.47676074	41.26983079	1.948637512	2.935324936	0.894341293
EOG71KFX6	125.534342	123.179884	126.3956603	95.6939724	51.60014109	46.35884249	51.76493832	55.80628441	35.97316293	29.98098626	20.51541849	41.03618706	162.1912584	159.9176548	164.3629627	80.21253471	100.9357735	228.6937239	218.3448126	217.2652132	128.6859813	137.4027764	179.0608174	198.6088152	162.0955814	91.49875366	64.33520609	51.76126739	117.7242087	111.025972	127.6039581	47.94489687	49.75842643	51.49924526	24.10042581	60.67109783	27.8315421	24.11999537	223.9068862	24.63300258	94.19268887	185.6340823	91.13992787	112.1910271	86.41700123	124.3141776	133.388135	131.6004013	110.934094
EOG71KFX7	85.04565884	82.17467841	173.6802048	109.6281439	77.60764399	160.7340592	61.29646798	65.76764958	41.45084005	92.65310444	125.000922	193.7848442	49.65999571	40.91202182	51.08973085	139.3160311	120.5989563	59.84974542	96.38187876	69.5218475	109.7058875	129.7661485	43.94316413	45.64634978	51.65300487	79.28887055	83.97569953	45.7040978	135.0172963	102.4189019	119.5270206	66.6986518	78.19181296	67.22747918	34.88219525	19.16348566	30.04575063	125.4842759	10.99542745	172.8711815	79.82899438	44.6687888	76.15802191	116.9344404	104.0531239	85.02579596	70.59913707	81.62649426	58.7939966
EOG71KFX9	1.942420834	0.513335073	NA	0.522727453	2.901903373	0.496808343	4.40879468	9.508575843	7.879085299	3.557066167	3.816822045	4.445586931	174.603811	198.8572212	236.6333065	170.0289349	187.8125848	140.3345753	103.6697015	141.6062716	112.5236808	121.7314179	3.283109964	2.321000836	4.405288159	5.275875417	4.406520965	1.835505936	31.28458809	42.23793838	36.15647178	21.30884305	29.05150363	26.02958107	1.268443464	2.986517245	0.492593666	7.914373482	8.186595528	8.884033717	NA	NA	NA	NA	NA	NA	10.91237007	10.27363728	8.496242284
EOG71KFXB	139.1787692	83.41694928	116.6596743	129.6329235	135.0997237	112.9410966	221.0683428	214.2384015	246.1503326	281.1538975	207.1365469	228.3612514	405.3601118	365.4646114	419.5899577	539.6555289	573.1525913	488.2523769	192.4416794	135.9493944	333.0312643	316.6337953	29.67047493	34.89005823	29.82279963	142.7998588	245.917863	496.1831421	91.27202642	121.6053919	120.2725611	15.58702409	19.16163005	28.6512655	122.3794254	184.6414287	188.0032984	186.7641392	41.98254117	167.0602159	NA	NA	NA	NA	NA	NA	5.066457532	1.956883291	1.34151194
EOG71KFXC	150.8699844	145.0556581	158.1338874	180.868926	106.9061203	97.19227212	167.1061181	170.3325526	250.9420154	147.0592784	151.2868983	137.5738171	160.8115423	128.1748849	192.2636323	163.8791111	243.164231	227.3290266	242.1624899	168.1913096	122.4547269	126.1541535	30.93699774	29.63221767	33.13978138	47.18140016	77.80657018	55.85811664	NA	NA	NA	NA	NA	NA	215.2833958	270.7775635	318.3140267	266.0397802	33.91589576	220.9257276	360.4734867	461.5696476	324.0378175	344.4177336	309.9504474	439.5485592	285.5416492	234.3465585	270.1044856
EOG71KFXD	NA	NA	NA	NA	NA	NA	NA	NA	NA	NA	NA	NA	NA	NA	NA	NA	NA	NA	1.992858395	1.045633496	2.450940057	1.453519109	NA	NA	NA	NA	NA	NA	41.94716542	36.34830019	21.02902233	4.143386149	5.559963301	5.056105676	NA	NA	NA	NA	NA	NA	NA	NA	NA	NA	NA	NA	NA	NA	NA
EOG71KFXF	NA	NA	NA	NA	NA	NA	NA	NA	NA	NA	NA	NA	NA	NA	NA	NA	NA	NA	NA	NA	NA	NA	NA	NA	NA	NA	NA	NA	NA	NA	NA	NA	NA	NA	NA	NA	NA	NA	NA	NA	NA	NA	NA	NA	NA	NA	NA	NA	NA
EOG71KFXG	86.32981484	102.410347	96.49907038	59.06820219	49.54731315	65.41309847	180.3083249	179.8705597	90.69512317	65.87686541	60.59443548	49.41440858	142.6697428	161.5020658	133.8064379	87.24397664	91.26649944	66.79477758	88.57148424	99.68333932	55.63116284	48.21565139	187.0564529	186.8397936	172.7133271	70.34098585	47.96812822	49.74221086	NA	NA	NA	NA	NA	NA	NA	NA	NA	NA	NA	NA	NA	NA	NA	NA	NA	NA	92.36541808	88.5489689	108.7966183
EOG71KFXH	9.712104169	12.83337681	10.98186604	13.06818633	10.64031237	24.01240323	NA	NA	0.085642232	0.169384103	NA	NA	0.733891562	0.247951647	NA	2.942499439	1.139069245	2.000120027	NA	NA	NA	NA	NA	NA	NA	0.150739298	0.125900599	NA	NA	0.373787065	0.149406908	0.394608205	NA	NA	NA	NA	NA	NA	NA	NA	0.552449788	NA	NA	0.581300658	0.440903067	NA	NA	NA	NA
EOG71KFXJ	37.33764492	17.45339247	21.64433374	33.67410252	21.78362132	21.52836152	26.02753273	20.08799844	21.75826534	25.45165534	22.48346736	23.32223298	25.68620468	20.82793838	23.50668251	24.26430307	27.89722965	18.09339348	NA	NA	NA	NA	25.91636496	24.91207564	20.92511876	27.88677006	22.52235815	20.0070147	4.252274109	2.36731808	3.436358888	6.313731275	8.03552228	8.614105967	42.8099669	40.56685924	18.22596562	24.11999537	256.9031644	22.21008429	49.74257892	36.91052548	48.79107371	60.91158948	29.54050552	41.27977533	47.14533597	36.6915617	44.269894
EOG71KFXK	0.431649074	0.256667536	0.226523639	1.045454906	NA	NA	NA	NA	NA	NA	NA	NA	0.366945781	0.495903295	2.027370272	NA	NA	0.153855387	0.040259766	NA	NA	0.080751062	0.12627346	0.232100084	NA	NA	NA	NA	0.455600797	0.996765508	NA	0.789216409	0.309058549	0.56178952	NA	NA	NA	NA	NA	NA	NA	NA	NA	NA	NA	NA	NA	NA	NA
EOG71KFXM	143.6657614	214.3173928	219.6486469	145.8409594	56.63870517	143.7432138	36.55033009	29.43243816	14.38789489	42.5154099	44.37055627	27.69942626	87.82235694	74.91859026	132.1845417	84.98843764	88.99120862	102.3507574	30.01425912	45.1318653	35.43497665	51.39401317	113.2672938	100.3299031	109.2311223	130.3894924	110.4400054	92.25803485	78.81893795	63.91758817	74.55404719	126.248976	159.1651529	187.07591	183.9243023	79.64045987	44.3334299	101.3793556	9.995843136	98.53201032	167.6685107	221.6982518	220.5669487	258.9520043	313.482081	292.1207902	NA	NA	NA
EOG71KFXN	NA	NA	NA	NA	NA	NA	45.89413043	51.27839116	46.13889581	76.0399116	56.20747564	58.98951889	33.51438134	25.16709221	23.65400475	19.69211163	23.20853587	19.07806795	25.40391207	53.78041613	12.47876337	26.32484609	46.85250465	62.89912266	53.66441939	23.51533043	21.02414103	17.80440758	45.55856107	41.61495994	38.99669711	33.5416974	35.85079171	35.99010926	10.46465858	10.20393392	6.650014485	21.48187088	12.99459608	6.057295716	44.48601919	64.8872932	50.43908337	46.794703	52.02656196	63.1204659	58.06939787	32.77779512	57.23784275
EOG71KFXP	0.215824537	NA	NA	0.174242484	0.214955805	0.828013905	NA	NA	NA	NA	NA	NA	NA	NA	NA	NA	NA	NA	2.395456051	0.697088997	30.75966032	18.36440644	NA	NA	NA	NA	NA	NA	NA	NA	NA	0.591912307	0.618117098	NA	0.317110866	0.248876437	1.231484164	1.507499711	NA	NA	106.6228091	107.2074441	188.9384806	175.8434491	221.3333399	176.3390258	NA	NA	NA
EOG71KFXQ	77.66445967	37.47346029	59.12040464	70.91669113	26.33208616	45.04395641	51.76493832	45.28346048	48.78952287	77.24592641	92.31938321	83.77879556	46.72565261	56.33957332	49.24076916	44.59018381	49.26616869	24.57532092	10.50779881	35.25062877	10.70301341	22.36804407	56.21315625	54.08009315	51.95937263	62.40606922	45.07241444	35.79420125	33.10699128	27.16186008	29.73944507	122.1312394	114.9697803	120.0375667	60.41596218	78.14969001	59.3575367	107.0324795	1.999168627	137.690408	103.0318855	84.48748753	120.2630884	114.80688	160.9296196	142.562404	66.66678657	84.66455557	54.10764823
EOG71KFXR	NA	NA	NA	NA	NA	NA	2.844383665	8.262273224	7.279589679	6.605980024	2.385513778	8.891173862	NA	0.123975824	0.270316036	0.113173055	0.284767311	NA	0.583766601	0.193635833	0.500140814	0.242253185	NA	NA	NA	NA	NA	NA	3.037338649	1.868935327	0.896441449	0.394608205	0.309058549	NA	NA	NA	0.246296833	NA	NA	NA	NA	NA	NA	NA	NA	NA	NA	0.489220823	NA
EOG71KFXS	109.8546894	153.6488872	166.0418277	67.78555368	71.04289369	58.62338445	89.59808544	80.3293543	46.90539378	79.2514342	61.78480685	78.13973952	240.1513359	235.241646	232.7515682	216.7626164	186.0954379	84.38506394	NA	NA	NA	NA	186.3076513	167.7387304	180.7359575	112.9188079	99.04222421	59.65577842	32.65139048	27.78483852	25.99082575	130.0234034	160.0923285	148.2281647	129.6983442	157.0360543	115.5132146	85.04936494	4.997921568	92.4747146	NA	NA	NA	NA	NA	NA	121.2052533	80.23221492	117.1587094
EOG71KFXT	232.0113774	173.4687544	154.4188997	177.288243	194.6800991	142.7711255	126.0061964	112.1876113	98.16655145	96.17968147	104.4855035	93.71126267	394.8336605	370.4397612	371.9548658	289.6494592	243.695322	198.9580933	151.8382967	132.3330516	126.3133133	78.45046388	362.536155	351.9983448	332.2438293	192.4443391	156.8985855	202.9518913	75.30321847	66.42071555	88.01560961	100.4573837	119.8869018	145.8555403	370.7026023	232.189272	111.8187621	125.5068884	67.29201599	154.6144923	128.502583	223.5390761	161.471653	159.5670307	146.8163124	124.0730226	91.2079274	82.67831903	88.09261736
EOG71KFXV	NA	NA	NA	NA	NA	NA	97.84679807	140.364691	82.21739868	100.1043111	128.5791926	100.3676742	139.4711988	119.6366699	145.3840738	76.61815847	85.77476184	109.4927245	196.0334544	132.3446697	79.04075376	70.81868105	100.3874008	124.83503	118.4421794	75.21890952	73.14824802	95.44630866	126.0267739	100.2995292	109.2164499	90.16797477	85.61539931	94.94242881	113.8428009	82.87585355	51.72233488	211.0499595	157.9343215	220.7157413	271.6367986	229.2308202	398.6227393	114.2255794	124.7755681	117.345543	143.4197209	134.5357262	134.5983646
EOG71KFXW	NA	NA	NA	NA	NA	NA	NA	NA	NA	NA	NA	NA	NA	NA	NA	NA	NA	NA	NA	NA	NA	NA	NA	NA	NA	NA	NA	NA	NA	NA	NA	NA	NA	NA	NA	NA	NA	NA	NA	NA	NA	NA	NA	NA	NA	NA	NA	NA	NA
EOG71KFXX	36.04269769	69.81356986	64.10618994	34.32925426	13.97212735	17.55389478	80.80609553	74.93663343	22.26698019	4.912138992	1.908411022	2.222793466	102.9931187	129.4307599	101.232004	42.21354964	54.81770743	67.0809486	23.93443063	22.85677367	15.47935818	15.27406331	193.4509409	209.8602536	217.9616437	55.77354012	33.61545993	91.77529679	0.303733865	NA	1.195255265	NA	NA	NA	159.8746142	48.100349	173.8683232	853.56518	NA	1395.233457	229.3743898	252.6936892	198.9264179	173.4833685	157.4773486	214.1506436	NA	NA	NA
EOG71KFXZ	NA	NA	NA	NA	NA	NA	4.977671413	3.952850815	4.110827113	11.51811902	9.78060649	8.549205637	5.138464088	4.118476863	2.327421072	2.829326384	3.701975047	6.758867137	NA	NA	NA	NA	NA	NA	NA	NA	NA	NA	NA	NA	NA	NA	NA	NA	4.122441257	5.97303449	9.851873311	24.19160161	NA	36.3437743	17.67839322	28.62328966	21.22436676	34.97395411	26.89508712	49.97130114	15.5891001	13.69818303	3.926158276
EOG71KFZ0	1039.853411	1631.37886	1675.493425	1314.164696	649.8457927	1259.37106	564.0412807	662.6571784	146.3625737	505.0983142	740.4634767	497.2081211	653.5867011	815.3889925	1327.92888	770.6406031	991.7804726	875.2832949	253.640549	95.65610127	451.4396019	294.0937514	500.2954491	475.4485109	384.1601503	533.7286607	674.1221673	484.0229153	NA	NA	NA	NA	NA	NA	2487.877443	1390.455233	352.4507677	2121.372437	561.7763801	2007.375686	4103.320801	2436.776469	5657.833549	1492.192977	2988.440991	2152.77857	406.0609821	473.0912122	318.832671
EOG71KFZ1	NA	0.256667536	1.132618197	0.348484969	0.214955805	NA	NA	NA	NA	NA	NA	NA	NA	NA	NA	NA	NA	NA	24.51819723	10.30142629	16.27958348	13.40467623	NA	NA	NA	NA	NA	NA	NA	NA	NA	NA	NA	NA	NA	NA	NA	NA	NA	NA	NA	NA	NA	NA	NA	NA	NA	NA	NA
EOG71KFZ2	NA	NA	NA	NA	NA	NA	20.90621994	53.20274579	8.237069827	3.048913857	3.101167912	5.129523382	258.5744604	587.2821552	425.0097943	302.1720578	201.3304891	6.308070854	7.750004871	9.333247128	2.175612539	0.323004247	NA	NA	NA	NA	NA	NA	43.13020882	11.33820765	24.05451222	14.99511178	3.708702591	3.930654005	1468.131347	491.0332104	277.8179014	0.376874928	NA	NA	260.4800751	191.3117204	2.913148379	544.841481	993.7690599	705.0677115	21.43501264	15.65506633	30.40760396
EOG71KFZ3	0.431649074	NA	NA	NA	0.322433708	0.165602781	0.142219183	0.113197331	NA	2.201993341	0.954205511	3.419682255	NA	NA	NA	NA	NA	NA	0.020129883	NA	0.325091529	0.242253185	NA	NA	NA	NA	NA	NA	NA	0.747574131	NA	1.381128716	4.326819689	0.936315866	NA	NA	NA	NA	NA	NA	NA	NA	NA	NA	NA	NA	0.389727502	NA	0.447170647
EOG71KFZ5	107.8691036	367.0166101	297.4232733	126.9670135	84.81833648	75.27143201	64.37551329	51.61798315	28.09065194	26.7626883	29.78075401	23.24699997	327.9235436	313.9067856	573.6903721	152.3150883	184.3911056	162.4543643	60.57262898	21.81152745	55.6906796	21.84881475	188.1752358	198.5894735	175.8120468	140.0368075	129.5580114	111.2316597	24.45057613	28.15862559	25.84739512	78.13242453	61.20904568	76.59063784	279.377844	187.0580189	38.42230591	60.29998843	NA	58.10561871	285.2187766	199.2275	386.6580227	115.3009856	153.4342675	124.4235676	64.69476541	44.51909486	53.62917563
EOG71KFZ6	NA	NA	NA	NA	NA	NA	NA	NA	NA	NA	NA	NA	NA	NA	NA	NA	NA	NA	NA	NA	NA	NA	NA	NA	NA	NA	NA	NA	NA	NA	NA	NA	NA	NA	NA	NA	NA	NA	NA	NA	NA	NA	NA	NA	NA	NA	NA	NA	NA
EOG71KFZ7	5.827262501	1.796672754	0.679570918	6.795456889	3.009381276	1.988889399	3.271041215	10.86694382	7.393493847	3.560453849	16.22149369	3.248698142	4.036403592	1.239758237	1.757054235	6.790383321	8.400635683	0.153855387	0.140909179	0.077454333	0.325091529	0.323004247	0.25254692	0.773666945	0.500600927	0.150739298	1.384906589	0.183550594	NA	NA	NA	NA	NA	NA	16.17265416	9.208428172	36.20563442	24.27828284	6.997090195	25.44064201	0.276224894	0.235098888	NA	NA	0.440903067	NA	41.66966456	13.20896221	23.70004426
EOG71PB4V	NA	NA	NA	1.045454906	NA	NA	NA	NA	NA	NA	NA	NA	NA	NA	NA	NA	NA	NA	0.281818359	0.193635833	0.250070407	0.646008493	NA	NA	NA	NA	NA	NA	NA	0.124595688	0.149406908	0.197304102	NA	0.56178952	NA	NA	NA	NA	NA	NA	NA	NA	NA	NA	NA	NA	NA	NA	NA
EOG71PB4W	118.2178902	12.57670928	27.18283673	124.9318613	184.6158683	256.9790834	9.67090446	7.357826546	8.821149846	46.91939658	41.50793974	28.38336271	20.42542533	22.56359991	12.97516974	20.59749607	15.66220212	19.6934895	162.8650439	123.5404357	163.5935594	90.80618382	30.17935697	33.19031196	41.54987695	124.5965812	198.0643043	65.89466309	29.4621849	32.51947468	21.51459478	5.461377553	8.962697928	9.92494818	25.36886928	28.37191383	10.59076381	154.1418454	1.999168627	155.47059	NA	0.705296665	NA	7.847558887	12.34528589	9.447310662	36.24465773	15.1658455	27.27740944
EOG71PB4X	37.76929399	87.52362986	99.9490254	28.40152495	65.77647646	33.12055618	489.4970958	584.8000538	317.4320747	270.8367118	275.28829	283.4301046	NA	NA	NA	NA	NA	NA	185.2889281	292.2499148	108.0304157	167.3953357	139.5321735	148.7746063	131.4568023	59.25109572	60.18426334	53.18562	150.9557309	208.6977781	271.8533398	105.1611135	106.9373486	129.5917337	58.34839933	61.6865137	109.8212948	51.6243276	29.78761255	49.2054322	88.1157412	71.47006208	79.07117029	37.20324213	43.64940368	52.9546624	52.22348533	32.77779512	40.3213772
EOG71PB4Z	12.08617408	38.50013044	30.35416768	14.11364123	6.986063676	2.980850057	34.30042261	24.23328472	56.78508161	19.81794007	11.72957125	15.73224821	72.16600361	63.59959756	52.44131103	27.75908702	36.73498316	45.03808735	96.95658691	206.1032692	38.46908089	70.46660642	25.00214511	24.75734225	26.03124821	15.97836555	11.70875571	11.01303561	484.0424365	382.6283754	712.8397819	16.35453704	17.61633731	20.59894905	1.268443464	1.493258623	0.492593666	NA	80.9663294	0.807639429	31.47858893	44.19859102	34.5416165	33.71543818	45.85391902	37.29201577	15.1993726	16.14428715	23.25287362
EOG71PB50	2359.372257	803.1024542	994.8759675	2466.890245	2233.713252	1986.57096	0.853315099	0.565986657	0.256926695	0.677536413	2.1469624	0.341968225	105.4577712	75.12934917	163.1411342	134.4439311	263.4894978	234.7879358	84.82732604	108.6819837	161.4709618	148.9824787	33.84128732	41.85538174	29.13997997	119.6689136	110.4928837	53.42056476	866.6666169	1187.020632	1069.109519	584.2213931	499.1604629	609.403054	NA	NA	NA	NA	0.999584314	NA	170.0495693	133.4397781	163.1363092	192.1692781	205.4343753	212.5818928	2.728092517	1.956883291	4.471706465
EOG71PB51	NA	NA	0.226523639	0.348484969	1.612168541	NA	17.21420994	12.56490379	21.52960058	10.33243029	14.63274151	11.45593555	0.244630521	1.239758237	0.946106127	0.565865277	NA	0.615421547	22.20326071	12.35396612	5.551563031	5.168067944	1.136461141	0.928400334	1.802163338	0.602957191	0.503602396	NA	0.151866932	NA	NA	0.197304102	NA	NA	0.951332598	2.244865463	NA	0.376874928	467.8054588	NA	1.104899576	2.821186661	0.416164054	NA	0.440903067	0.497226877	NA	NA	NA
EOG71PB52	1.942420834	2.05334029	2.718283673	5.053032046	13.21978203	5.133686209	20.90621994	29.31810885	20.55413556	27.94837702	37.21401494	37.6165048	NA	NA	NA	NA	NA	NA	NA	NA	NA	NA	39.39731957	39.22414046	36.97538568	44.3173535	46.45732103	31.5707021	13.81989085	17.194205	12.8489941	1.381128716	2.781526943	0.374526346	NA	NA	NA	NA	NA	NA	0.828674682	0.705296665	1.664656217	1.162601317	3.52722454	0.745840315	116.5285232	79.95825126	101.0560944
EOG71PB53	1.726596297	3.336677971	8.381374657	3.315834477	12.25248091	8.94255017	NA	NA	NA	NA	NA	NA	5.748817237	4.463129653	10.54232541	5.205960546	8.40205952	2.615541574	7.870784167	4.182533983	14.1297282	15.34270171	0.757640761	1.315233807	1.301562411	0.452217893	0.629502995	2.56970831	409.8949254	472.050701	476.258425	348.2812015	258.419306	263.8950089	0.317110866	1.493258623	1.231484164	2.261249566	4.997921568	4.845836573	NA	0.235098888	NA	1.162601317	1.76361227	1.740294069	287.5526431	276.2238609	234.7645894
EOG71PB54	33.02115417	90.89110794	57.76352804	26.12417568	22.03297006	27.15885607	11.94641139	10.98014115	16.78587738	4.065218476	3.816822045	0.512952338	NA	NA	NA	NA	NA	NA	NA	NA	NA	NA	NA	NA	NA	NA	NA	NA	NA	NA	NA	NA	NA	NA	81.18038168	229.2151986	256.8900595	26.75811987	60.96464729	17.36424772	0.552449788	1.175494442	0.416164054	NA	NA	NA	27.6511663	9.295195631	13.86229004
EOG71PB55	13.81277037	8.470028696	8.834421936	15.33333862	10.64031237	22.02516986	2.417726115	3.282722613	6.76573629	6.775364127	9.78060649	6.155428058	18.71423484	9.422162602	10.40716739	25.91662967	26.19859264	56.15721614	NA	NA	NA	NA	10.60697065	14.1581051	10.91310021	53.35568179	68.61582645	37.82794183	0.759334662	7.849528372	1.195255265	0.591912307	0.927175648	0.56178952	NA	NA	NA	NA	0.999584314	NA	0.828674682	0.235098888	NA	0.290650329	NA	0.248613438	2.338365015	5.381429049	2.235853233
EOG71PB56	38.20094306	5.133350725	8.607898296	44.95456096	64.59421953	56.80175386	5.973205696	8.48979986	10.8765634	5.587981564	8.587849601	5.471491607	3.42482729	2.727468122	2.973476398	21.90690832	32.46347349	51.0061378	33.75720953	15.72361687	75.56927638	49.74265396	7.955227989	9.748203511	8.710456133	97.67906486	69.37752508	102.6047818	41.80896651	24.80201774	15.98653918	76.35668761	72.01064197	75.0775514	4.439552123	14.68122102	8.374092314	8.29124841	32.10664815	12.11459143	359.4901261	193.1219819	414.4161652	299.738965	425.9344083	309.1085465	17.68193679	10.27363728	8.496242284
EOG71PB57	223.9675969	174.2772571	167.4009695	281.568885	170.9962684	211.7778043	70.54498146	77.93070285	53.86639436	117.8913358	136.9833577	122.3254539	15.90343015	12.76950984	23.38233713	37.46141305	42.65244789	52.30160015	99.32084164	174.5243631	98.53049106	125.31515	0.505093841	0.309466778	1.201442225	0.150739298	0.881304193	1.284854155	51.79877333	59.80593045	51.24656951	266.5578423	220.0496871	207.8639949	45.34685383	42.06011787	43.34824257	85.92748352	30.98711372	92.07089489	NA	NA	NA	NA	NA	NA	90.42067785	113.4992309	100.2109419
EOG71PB58	422.1506363	261.8111537	384.6756487	578.5756541	902.9895717	699.2544304	642.7795093	658.4881207	856.6535492	737.0139467	543.5989522	566.3164798	276.6184076	263.6829397	216.1109131	463.1822319	434.546374	670.8156402	154.4241815	97.89530604	280.8440711	270.708244	62.63163623	85.10336399	81.49783094	64.58726686	84.25519886	175.8414686	27.34212252	47.22176592	33.03984368	124.8934968	90.55415493	58.39802056	2.219776062	NA	14.03891947	0.376874928	NA	0.403819714	146.9544059	113.5363062	110.6996384	530.4281312	318.7288275	300.238019	545.6107089	477.0196554	550.0511971
EOG71PB59	34.92904308	46.97015914	33.75202227	31.88637463	70.18307047	34.94218678	NA	NA	NA	NA	NA	NA	NA	NA	NA	NA	NA	NA	NA	NA	NA	NA	NA	NA	NA	NA	NA	NA	46.7750152	41.988747	23.00866386	29.20100715	29.36056218	25.65505473	51.68907115	31.10955464	131.2762119	24.87374523	54.97713725	22.61390401	52.2645122	58.94869528	67.41857678	40.36842422	41.88579141	46.98793987	26.86781402	34.73467841	29.06609202
EOG71PB5B	1025.276622	952.3982601	1080.832628	979.6034439	1092.265682	1073.7734	707.0796465	645.452316	266.9476921	282.000818	473.7415667	539.0393843	890.6079895	877.2554081	1097.857495	984.0385845	943.0297328	851.1110751	299.3696037	328.3804248	329.1401687	364.1388373	801.3717856	773.1895928	778.2011617	802.1456058	911.7054106	859.8023745	718.3138852	710.804697	595.7973981	952.1974901	819.0051555	953.5871485	NA	NA	NA	NA	NA	NA	767.4936304	1003.867552	1040.068881	1014.049933	743.3052544	784.551914	577.5488777	570.1281623	618.0971544
EOG71PB5C	2.805718982	5.133350725	3.171330951	2.265152296	6.878585773	1.987233371	NA	NA	NA	NA	NA	NA	NA	NA	NA	NA	NA	NA	NA	NA	NA	NA	NA	NA	NA	NA	NA	NA	16.24976177	22.17803254	18.2276428	7.694859992	10.19893213	8.426842794	121.3393017	160.1171446	412.847677	32.27556881	62.97381176	26.65210115	3.314698729	8.698658871	11.23642946	5.231705925	4.409030675	4.226428454	35.07547522	18.59039126	37.51314554
EOG71PB5D	NA	NA	NA	NA	NA	NA	NA	NA	NA	NA	NA	NA	0.12231526	NA	0.135158018	0.452692221	0.99668559	1.84626464	NA	NA	NA	NA	0.12627346	0.232100084	NA	0.150739298	0.251801198	0.183550594	0.151866932	0.373787065	0.298813816	NA	NA	NA	0.317110866	NA	NA	NA	0.999584314	NA	NA	NA	NA	NA	NA	NA	1.169182507	NA	1.788682586
EOG71PB5F	8.848806021	18.99339768	9.115311249	8.710381792	2.257035957	2.484041714	17.06630199	13.81007444	29.17745185	9.993662088	8.826400979	8.720189749	NA	NA	NA	NA	NA	NA	NA	NA	NA	NA	24.49705127	28.78041037	22.62716191	13.41579749	12.0864575	7.892675524	1.366802392	4.610040472	0.149406908	1.381128716	1.854351295	2.808947598	19.66087369	14.68370979	0.738890498	3.768749277	NA	3.230557715	32.04208771	31.97344882	33.29312433	16.85771909	17.6361227	14.41957943	7.015095044	11.25207892	3.130194526
EOG71PB5G	NA	NA	NA	NA	NA	NA	NA	NA	NA	NA	NA	NA	NA	NA	NA	NA	NA	0.46156616	1.509741209	0.309817332	1.250352034	2.018776541	NA	NA	NA	NA	NA	NA	NA	NA	NA	NA	0.309058549	NA	NA	NA	NA	NA	NA	NA	NA	NA	NA	NA	NA	NA	NA	NA	NA
EOG71PB5J	17.91343658	9.753366378	11.32618197	12.02273142	54.70625248	16.06346975	298.0786083	313.6166028	172.1014899	169.1249455	153.393307	195.2638567	24.21475209	34.58925481	22.30107299	72.222517	66.37071725	15.56093381	20.3333959	27.53501539	42.26189875	80.02430207	NA	NA	NA	NA	NA	NA	21.10950361	32.51947468	27.3414642	32.55517689	19.77974715	28.08760335	61.51950799	62.46798571	62.55939552	35.80311813	4.997921568	45.23588441	16.29726875	19.04065897	16.23039811	20.9268237	15.38751706	17.90016757	NA	NA	0.447170647
EOG71PB5K	8.848806021	20.02006783	15.63013112	14.11364123	8.168320606	18.38190868	21.38834297	17.53653059	19.57353201	13.21196005	11.68901751	12.30743643	NA	NA	NA	NA	NA	NA	107.8156522	135.7294241	38.94296431	47.68269438	29.92681005	25.99520936	23.42812339	11.45618662	16.11653568	8.626877898	1.82240319	1.993531015	3.436358888	8.286772299	5.563053886	6.928737408	24.41753668	34.84270119	21.18152762	15.02977212	NA	11.71077172	26.24136493	20.68870218	17.06272622	4.941055596	10.58167362	10.19315098	29.70503024	24.95026196	43.37555271
EOG71PB5M	444.1755303	182.4777849	159.0195948	454.427884	636.2648849	430.5606063	422.3824411	322.1392298	195.2197539	198.5198628	199.4862042	171.3397597	317.4081006	378.6221656	285.5888923	424.6253037	333.0353706	253.6936857	159.0462039	131.8640656	198.978522	155.1550898	430.2187297	415.381783	353.7246151	418.4884676	433.5865549	458.5093828	86.02654257	48.71816014	64.54826654	283.7272453	261.1544741	255.4138598	32.97953006	17.4213506	6.403717652	0.376874928	61.97422744	0.403819714	259.0989506	410.9528569	179.370869	587.6949656	302.4595043	456.7028865	156.2690367	200.0913165	181.9224341
EOG71PB5N	10.79122685	36.44679015	17.66884387	3.484849687	12.46743671	15.89786697	43.81488597	34.70516986	69.72904848	9.646424676	9.064952357	15.21758603	137.5704196	162.4194869	93.79831299	55.68114323	48.26805927	30.15565579	76.67472351	84.85664362	20.90588601	23.90231424	103.2828513	119.3125953	120.0030531	22.15867675	26.81430957	40.97583451	NA	NA	NA	NA	NA	NA	242.9132655	233.6949744	122.4095259	19.22062131	193.7894109	13.72987029	NA	NA	NA	NA	NA	NA	75.60713548	86.59208561	87.41738968
EOG71PB5P	68.41637826	42.09347595	42.35992056	62.22547601	46.43045397	25.00601992	39.69621843	47.29724101	16.61887503	33.32124078	33.37333776	25.22186647	14.43320072	21.07589003	31.08634417	32.59383994	33.46015908	24.46300648	2.415585934	12.0453106	2.350661824	26.09228303	19.69865978	21.74004116	15.91910948	19.74684799	26.94272819	12.48144036	10.32695141	9.616295234	6.276584213	61.58255643	57.79394871	59.61710382	103.0610314	56.74382766	6.650014485	87.0581083	NA	72.28372888	17.5927635	23.74498773	21.22436676	89.2703421	102.6775064	102.6798362	48.32621031	57.72805708	47.40008853
EOG71PB5Q	3.237368056	1.794106078	1.132618197	1.568182359	2.257035957	6.789714018	NA	0.226394663	0.256926695	NA	NA	NA	NA	NA	NA	NA	NA	NA	NA	NA	NA	NA	NA	NA	NA	NA	NA	NA	NA	NA	NA	NA	NA	NA	NA	NA	NA	NA	NA	NA	NA	NA	NA	NA	NA	0.994453754	8.184277552	5.381429049	3.130194526
EOG71PB5R	26.33059352	81.86924404	71.12842276	26.31061514	3.22541186	11.93168037	93.76795189	97.06444779	62.35953446	28.45483549	14.79018542	23.25383933	NA	NA	NA	NA	NA	NA	38.79169321	64.55353931	20.68082264	22.85255044	NA	NA	NA	NA	NA	NA	NA	NA	NA	NA	NA	NA	807.4276869	794.0377838	231.7677826	47.10936596	43.9817098	57.75429555	148.3327681	186.96004	122.1275033	62.39390616	33.10300231	39.28092328	72.09958796	57.23883625	63.94540245
EOG71PB5S	442.228793	206.8637675	322.7055767	401.1236232	168.1846465	249.0665825	333.5324285	378.1922844	239.3100875	580.1439411	397.7581818	353.9439527	87.60708208	85.62762192	110.2146059	177.0445326	296.4399234	154.1707902	98.39567223	42.52939971	196.1932378	224.8271058	104.2008593	93.16497356	79.84284428	269.7675692	295.0379817	185.529269	194.0859397	192.028121	155.3831845	2037.737039	2207.926638	2099.014182	730.6234351	415.3772623	156.152192	1089.161004	189.8610445	1039.536938	898.9822044	1657.590574	848.5793147	2778.105602	2104.249571	1969.893552	297.3659817	160.9536507	296.9213093
EOG71PB5T	11.00705139	6.16002087	14.04446564	16.21849044	16.62038287	8.445741827	80.12486565	74.37064678	157.1389357	64.36595921	75.38223539	49.07244035	34.73753394	32.2386732	37.53067847	35.65856628	41.57460361	28.51863448	81.66170067	148.3765549	84.01165331	208.1132511	NA	NA	NA	NA	NA	NA	NA	NA	NA	NA	NA	NA	NA	NA	NA	NA	NA	NA	0.276224894	0.470197777	0.832328108	0.290650329	NA	0.248613438	NA	NA	NA
EOG71PB5W	106.2266789	15.65671971	10.19356377	101.9545049	115.5441193	108.3042187	93.71817518	127.768092	42.56418906	157.0597158	134.273414	147.9474232	NA	NA	NA	0.565865277	0.142383656	0.615421547	1.227721551	1.494481355	6.256261438	11.38509218	NA	NA	NA	NA	NA	NA	NA	NA	NA	NA	NA	NA	89.42209309	72.60970052	41.13157107	152.660727	5.997505882	139.9921804	NA	NA	NA	NA	NA	NA	73.35451051	57.24862067	110.6076594
EOG71PB5X	669.8913059	366.890843	582.3379112	737.8855575	556.151931	966.133248	48.3545223	72.10670015	63.80346248	44.20925093	111.4034934	64.63199461	222.2737374	211.7494671	226.8519208	282.2524683	362.2710066	599.2621155	311.2623385	238.6449327	477.1793489	411.2126687	222.0013703	246.3340081	199.8378877	457.3189107	586.847872	593.9587078	46.47128134	51.7072107	52.8900455	145.8077316	110.3339021	105.8036929	NA	NA	NA	NA	NA	NA	318.2110779	392.6057397	509.330701	365.100411	425.3965066	491.2999326	443.7827071	426.9723652	461.04188
EOG71PB5Z	11.22287593	5.133350725	2.718283673	10.10432167	32.46047618	23.45100981	3.413260398	3.282722613	5.822815321	15.24456929	20.03831574	21.20202998	1.100837343	2.479516474	0.946106127	7.68784565	4.983427948	7.846624721	3.804547846	2.168721324	6.901943228	7.84900319	NA	NA	NA	NA	NA	NA	0.151866932	2.616509457	1.344662174	6.116427173	8.03552228	7.303263755	NA	NA	NA	NA	NA	NA	NA	0.470197777	NA	0.290650329	NA	NA	NA	NA	NA
EOG71PB60	503.6913047	650.9063053	431.0994033	573.1079249	566.5192495	526.2790137	NA	NA	NA	3.895834373	0.477102756	3.590666367	574.5331252	753.9242586	835.4995627	488.0203224	552.5083851	501.2408486	165.9104939	105.8014571	146.3419523	137.5658936	576.8424206	616.8462029	565.824222	515.46358	550.1768046	527.0122998	NA	NA	NA	NA	NA	NA	631.8624271	484.4653612	136.8031128	271.7569729	3479.3031	241.4841892	2484.535194	1340.651411	1676.521054	1120.892994	1586.563234	1114.071624	1065.511094	978.8428064	935.4854642
EOG71PB61	NA	NA	NA	NA	NA	NA	NA	NA	NA	NA	NA	NA	NA	NA	NA	NA	NA	NA	1.187663084	1.045633496	4.40123916	2.98778928	351.0654739	397.0172507	240.3905676	130.4769212	32.60825514	443.8253353	NA	NA	NA	NA	NA	NA	NA	NA	NA	NA	NA	NA	NA	NA	NA	NA	NA	NA	NA	NA	NA
EOG71PB64	NA	NA	NA	NA	NA	NA	NA	NA	NA	NA	NA	NA	NA	NA	NA	NA	NA	NA	NA	NA	NA	NA	NA	NA	NA	NA	NA	NA	NA	NA	NA	0.789216409	0.927175648	0.187263173	NA	NA	NA	NA	NA	NA	NA	NA	NA	NA	NA	NA	NA	NA	NA
EOG71S6CP	81.64858063	97.27699624	97.40516493	93.21972912	146.0624698	96.21852777	0.853315099	1.018775983	0.171284463	NA	1.192756889	1.538857015	NA	NA	NA	0.113173055	0.142383656	0.46156616	2.818787486	5.808300433	2.325654783	2.261029726	53.66622056	51.68095195	46.25552567	93.15688593	106.8896085	100.2186241	23.16426321	68.77557406	13.77382287	2.762257433	4.635878239	3.183473944	NA	0.746629311	NA	5.653123916	12.99459608	0.807639429	0.552449788	0.235098888	NA	0.290650329	NA	NA	0.779455005	0.489220823	1.34151194
EOG71S6CQ	NA	NA	NA	NA	NA	NA	NA	NA	NA	NA	NA	NA	NA	NA	NA	NA	NA	NA	0.080519531	0.154908666	NA	NA	NA	NA	NA	NA	NA	NA	NA	NA	NA	0.197304102	NA	NA	NA	NA	NA	NA	NA	NA	NA	NA	NA	NA	NA	NA	NA	NA	NA
EOG71S6CR	7.553858798	20.28186872	17.66884387	9.757579123	16.98150863	17.88510034	24.74613788	25.83049907	47.78836519	29.30344985	37.21401494	32.65796553	4.770295154	3.34734724	4.054740543	6.3376911	6.264880849	2.923252347	115.2866569	84.03446587	86.65239681	49.50040078	23.48686359	22.90054158	27.13257025	41.93868739	47.21272462	31.93780328	12.1493546	26.04049888	20.0205257	4.340690252	6.480957778	6.366947889	NA	0.248876437	NA	1.130624783	1.999168627	0.807639429	3.867148517	7.758263318	2.913148379	11.33536284	7.936255215	9.695924101	22.99392265	10.7628581	25.9358975
EOG71S6CS	NA	NA	NA	NA	NA	0.165602781	138.3821097	141.7683379	183.4439471	55.2175238	32.92009014	49.07244035	0.978522083	3.967226359	2.568002344	0.113173055	0.284767311	1.692409254	131.5336866	95.65610127	46.56360989	36.79018368	7.197587228	12.62933922	11.0132204	1.808871572	1.888508985	0.550651781	186.1949339	199.7580375	240.8035961	33.07408668	29.36056218	41.75032446	2.219776062	1.244382185	5.911123986	NA	NA	0.807639429	1.38112447	6.582768876	2.496984325	1.743901975	0.440903067	1.243067192	1.948637512	2.446104113	0.447170647
EOG71S6CT	58.91578213	63.94614998	54.42230436	54.88638257	62.49517609	42.0299858	106.8066066	92.70861447	92.92182119	96.88770702	106.8710173	107.5490069	71.78804946	66.45104151	86.36597357	87.60047176	67.99673859	86.95906456	19.96884372	20.44445847	25.15708293	28.10621451	57.70444582	71.79087686	64.07391507	60.14497975	60.10746397	58.00565858	15.33856018	17.73993412	22.24668863	18.99643897	13.21225298	14.41926434	54.54306894	24.38989083	75.61312766	2.638124494	21.9908549	4.442016858	160.7628883	125.3077075	88.22677949	96.20525895	82.00797055	83.05180526	121.2052533	150.1907926	145.3304601
EOG71S6CV	74.24364076	125.0355903	112.5392093	100.1580648	97.48460731	57.15448778	87.79759058	89.08403592	60.29213099	51.155693	51.52709761	54.71491607	128.6719844	144.5644887	136.2392823	99.47911565	110.653458	109.2373246	137.4184565	119.358289	111.7564648	76.06750005	138.2643879	148.4635921	134.9429871	81.39922072	83.42047789	88.6549367	258.9346385	317.3788593	303.3677389	182.0959021	147.4672868	153.7149757	161.0923199	177.9466525	168.4670336	37.30684909	120.2799805	31.49793772	247.8814577	138.322782	222.9099523	140.384109	167.3712134	117.5792396	46.06189352	37.67000335	46.50574724
EOG71S6CW	9.496279632	16.94005739	18.12189115	9.23485167	44.27552202	17.71949756	37.97252193	53.99059922	46.74952492	39.1717677	22.66238089	32.65796553	80.9690329	90.78005715	40.0040702	47.31199579	34.74018814	49.67221159	152.8943104	175.6768836	90.40045206	110.2639596	44.4457325	69.78475847	61.66302101	30.60007742	26.31952022	34.50751159	25.81737852	30.02756091	38.09876159	9.865205118	9.889873576	10.29947453	NA	NA	0.246296833	NA	73.96923921	NA	0.552449788	1.41059333	3.745476488	1.743901975	0.881806135	NA	9.743187562	7.33831234	5.366047758
EOG71S6CZ	1.079122685	2.05334029	5.436567345	1.568182359	1.074779027	2.649644495	116.1788508	129.3109716	96.17622599	74.02085309	61.54625548	65.81520467	169.7515646	157.7046863	151.1701885	116.5942768	100.8460718	134.9527139	173.3780765	163.3674537	86.44933964	68.79990451	126.1433985	149.987716	125.6528351	78.83514527	82.02549925	63.69205597	NA	NA	NA	NA	NA	NA	1.918520739	0.497752874	12.06854481	6.783748699	NA	1.615278858	171.5356592	199.1005466	156.9313032	151.1236386	151.2297521	164.1370782	13.24683781	13.20896221	8.496242284
EOG71S6D0	NA	NA	NA	0.522727453	NA	NA	4.83545223	2.829933287	8.307296457	4.742754889	2.862616534	2.906729916	6.360393539	8.058428541	1.081264145	2.716153328	2.705289457	0.153855387	2.31493652	0.851997663	3.125880085	2.664785034	2.272922283	2.398367531	2.102523894	0.753696488	0.503602396	1.101303561	NA	0.996765508	0.597627633	NA	0.309058549	0.187263173	0.951332598	0.248876437	NA	NA	136.943051	NA	NA	NA	NA	NA	NA	NA	25.80385794	15.65506633	30.40760396
EOG71S6D1	38.63259214	38.75679797	43.94558604	44.200091	84.02944867	68.39394852	77.65736282	95.19895577	59.09656543	30.82790678	41.10001688	51.46621793	9.907536089	8.678307659	4.595372616	8.713193531	10.67877417	9.237477417	47.02300358	33.03853302	77.90468391	47.23937105	28.15898161	32.72765912	34.54146397	40.09665317	44.69471264	36.7064477	59.90846752	46.22500041	54.38411458	48.14220097	37.70514301	35.74666713	0.634221732	0.995505748	0.246296833	1.130624783	157.9343215	1.615278858	7.181847245	4.46687888	11.65259352	6.394307242	NA	4.97226877	64.30503791	69.95857764	55.89633081
EOG71S6D2	20.9349801	10.7826032	14.72403656	12.02273142	13.86464945	16.22576048	49.2078374	53.99512711	39.73799542	195.7927787	123.092511	210.3104587	6.60502406	5.083008772	7.568849014	7.356248598	9.682088584	3.991008731	15.35910056	8.558703798	16.77447282	9.528625272	NA	NA	NA	NA	NA	NA	1.063068527	NA	0.448220725	3.551473842	0.936447404	3.370737118	24.59511876	48.28202879	38.91489958	49.70603422	4.817996392	53.71609841	NA	NA	NA	NA	NA	NA	42.87002527	42.07299075	41.1531146
EOG71S6D3	0.647473611	0.256667536	0.906094558	0.174242484	4.621549816	0.165602781	95.14463359	103.2359663	118.0346927	113.4873491	105.6782604	122.7665929	0.489261041	2.231564827	0.270316036	1.47124972	2.135754835	0.307710773	47.31790636	58.96404737	91.54977565	150.0354725	1.136461141	1.856800669	1.501802781	1.055175083	1.762608386	2.386157717	196.6722336	233.2045041	167.4866381	64.32113737	59.25579565	62.92042619	1.58555433	0.248876437	1.724077829	6.029998843	7.996674509	0.807639429	NA	1.175494442	NA	2.325202633	0.881806135	1.988907508	2.338365015	4.892208227	2.683023879
EOG71S6D4	0.215824537	NA	NA	NA	NA	NA	107.6684549	116.1664975	147.5238823	50.65770374	55.66119298	63.4966601	NA	NA	NA	NA	NA	NA	82.02484376	121.6129846	70.5453619	93.20368284	1.262734601	1.469967196	3.50420649	2.261089464	0.377701797	0.917752968	155.5087015	162.6359981	150.6021635	45.18263944	43.57725544	52.80821484	85.61993381	107.4349804	359.8495245	90.4612889	51.97838431	65.91953018	NA	NA	NA	NA	NA	NA	120.7882448	146.4482533	114.9228562
EOG71S6D5	1.726596297	0.770002609	2.038712754	1.21969739	1.18225693	4.140069523	4.418750023	6.791839888	10.36271001	13.21196005	16.46004507	15.04660192	4.281034113	12.27360655	9.190745232	27.84057162	27.76481285	22.46288646	17.05001072	13.66100799	42.26189875	48.57903117	1.515281522	1.547333891	1.902283523	2.713307357	3.525216772	9.177529679	22.17257214	21.5550541	21.51459478	22.49266767	23.17939119	16.29189607	NA	NA	NA	NA	2.998752941	NA	3.038473835	2.115889996	1.248492163	3.48780395	6.172642945	8.950083785	12.47128008	22.01493702	11.62643681
EOG71S6D7	11.87034954	7.92589352	12.45880017	9.931821607	3.224337081	0.662411124	NA	0.113197331	0.256926695	NA	NA	NA	5.993447758	5.206984596	5.271162706	5.771825823	12.05135261	8.462046268	5.032470695	12.58632911	22.78141406	35.7727203	NA	NA	NA	NA	NA	NA	26.42484625	44.48066077	26.59442966	31.96326458	48.83125078	40.81588123	152.4129955	82.12922424	62.31309869	158.2874696	7.996674509	212.8129895	7.181847245	10.1092522	9.9879373	6.937823357	7.936255215	10.19315098	NA	NA	NA
EOG71S6D8	127.768126	51.41820754	95.72889	101.4091259	147.8895941	180.5070312	107.0398461	90.21827318	85.8143724	376.7119393	267.6522604	392.7624758	4.158718852	5.330960419	0.675790091	5.545479712	6.54964816	1.230843094	NA	NA	NA	NA	2.020375362	3.713601338	2.40288445	8.89361856	9.461430015	10.09528265	NA	NA	NA	NA	NA	NA	NA	NA	NA	NA	NA	NA	85.5081782	78.99322651	78.23884219	232.5028243	242.0557841	335.8767554	149.9359647	117.4129974	154.716572
EOG71S6D9	114.3870047	142.463316	162.1456211	96.34041202	107.0576641	132.9690969	301.0893885	230.8919929	109.3788324	631.0133749	783.8726709	611.2322964	103.3490561	106.86716	87.17962484	96.08392399	109.2082639	38.32076116	12.27741681	26.8390882	18.22688174	29.88919795	170.3428977	155.2703139	172.5341119	158.5898002	153.7107823	255.9447832	NA	NA	NA	NA	NA	NA	658.6202419	365.8483625	390.6489435	853.9985862	245.8977411	810.3167535	154.3820933	190.8861915	323.059832	531.6692081	357.4092536	414.662354	129.7792583	142.3632594	116.2643681
EOG71S6DB	66.47395742	53.38941422	38.55885389	67.70714457	120.6976847	72.69962083	34.39428728	23.86199747	39.1384998	34.04620474	22.42382951	20.51809353	120.9697925	126.8272677	80.55417879	117.2518123	98.02829924	55.84950537	28.22149176	27.99741775	28.80786079	29.18343367	149.8095704	142.6641847	160.6918964	127.3701843	138.9766352	127.3841119	18.83149963	19.4369274	26.29561584	26.43874972	15.78980128	20.59894905	86.25415554	70.68090813	125.1434207	42.21376065	2.998752941	43.20870944	60.2170269	92.58429325	40.78407731	64.8150234	55.99468957	60.65670672	29.61539291	38.89794761	25.07732986
EOG71S6DC	19.85585741	106.7736951	75.66342603	22.47728048	23.7526165	29.81181262	72.80342209	91.48042343	147.0006083	30.99729088	41.03083698	65.17230441	82.1200195	78.49529278	83.94394189	58.91676088	53.4494005	76.16457063	48.9435957	36.25288784	24.58517191	17.60373144	80.94128795	100.4985625	96.9163395	44.92031069	37.5183785	47.35605314	33.41072514	54.82085696	53.48767313	30.97674407	43.26819689	32.20364789	27.9057562	54.75281616	73.88904983	42.58686683	28.98794509	34.32467572	97.5073876	70.28986566	104.8733417	51.73575859	54.59261782	34.80588139	63.37358918	58.2172779	50.9774537
EOG71S6DD	NA	NA	NA	NA	NA	NA	84.89347486	84.10674926	105.5103728	64.5556694	37.21162942	44.79783754	NA	NA	NA	NA	NA	NA	NA	NA	NA	NA	76.10375169	68.85635814	89.65262005	63.7627229	68.36150724	51.76126739	26.88044705	34.75222942	31.52485763	25.4522292	16.68916166	16.47915924	46.29818643	54.25506328	145.3151313	52.00874002	7.996674509	39.97815173	NA	NA	NA	NA	NA	NA	31.5679277	23.48259949	32.19628655
EOG71S6DF	NA	NA	NA	NA	NA	NA	16.49742526	16.08420883	39.55729031	8.977357469	13.35887716	8.036253298	61.15763018	47.75052826	87.70133479	40.17643465	65.31138285	43.38568049	44.12007318	152.6179541	37.03767788	113.5287251	56.44423668	58.10006659	59.47139015	56.22575802	47.46452582	29.91874675	49.35675305	57.56320806	57.22284584	58.20471019	55.32148032	73.03263755	121.4534617	166.7123701	319.2006953	98.74123106	23.99002353	113.06952	39.22393495	42.78799769	29.9638119	68.01217702	40.12217914	34.30865451	5.845912537	6.849091517	7.601900991
EOG71S6DG	11.43870047	1.283337681	1.359141836	5.053032046	16.76655282	9.108152951	NA	NA	NA	NA	NA	NA	167.9388525	154.7181087	155.5776915	135.3278127	139.2512152	85.59898294	178.46832	127.9433273	186.2831977	126.8574953	262.4013011	254.7414468	257.6903345	183.2989859	161.2786673	157.1046241	NA	NA	NA	NA	NA	NA	NA	NA	NA	NA	NA	NA	NA	NA	NA	NA	NA	NA	NA	NA	NA
EOG71S6DH	549.0684136	233.8241255	246.4577196	658.2863634	732.7456486	527.3339034	184.1965974	138.0690491	101.1100749	112.4625753	125.3897607	114.2515841	358.4301927	379.8619238	354.1140075	499.4270346	445.0913076	383.5460935	176.196864	75.12566849	214.8604935	143.5753876	302.1723901	349.4653592	303.994919	375.0619834	444.533612	471.9085761	74.7124561	107.0276964	83.21964786	508.6539219	471.3142876	383.1441976	682.0610771	428.7245056	231.7653196	314.0159585	52.97796862	280.6547015	343.6237682	276.2411939	203.0880584	506.0222231	355.4692801	380.1299474	75.72405373	102.7363728	70.02245154
EOG71S6DJ	4.532315279	6.673355943	12.91184744	6.098486952	17.73385395	4.636877866	NA	NA	NA	NA	NA	NA	0.244630521	0.619879119	1.081264145	1.131730553	1.993371179	1.38469848	0.100649414	0.154908666	1.200337953	2.664785034	1.515281522	0.696300251	NA	4.974396822	8.687141331	1.835505936	0.759334662	5.49466986	2.689324347	21.90075536	15.45292746	13.2956853	0.951332598	NA	NA	2.261249566	NA	NA	NA	NA	NA	NA	NA	NA	0.779455005	NA	NA
EOG71S6DK	103.8116023	47.99682928	74.52627736	105.0682181	41.91638206	91.24878832	47.7102694	47.20781512	47.74211838	71.08373274	57.25233067	68.05167687	12.72078708	13.14143731	12.16422163	14.93884331	22.06946663	8.615901655	14.55471045	30.59484881	37.40828223	52.60204906	16.41554982	14.00337171	16.61995078	23.66606973	25.74037746	15.96890164	29.61405183	36.88032378	31.37545072	122.1470237	111.2610777	111.7961144	87.522599	89.09776448	55.66308421	272.8800602	58.9754745	250.7720426	72.37092224	77.1124354	70.73540429	76.15038624	93.47145031	93.08584364	67.0370277	94.72293569	73.65347719
EOG71S6DM	183.8803474	84.4461861	79.8133391	239.2941734	217.1333077	151.0297362	32.70756776	34.63838343	15.19721398	50.00557494	55.32722106	48.21751979	186.38644	233.7626144	191.8324783	262.9406181	202.4709822	148.7827746	77.42818503	72.88491464	83.40173159	77.67929125	124.1255486	141.6677017	132.8594861	108.6830336	139.4412084	139.4984511	34.04552892	36.88032378	35.97718349	102.0476548	107.4318423	90.28144843	64.69061665	39.07360062	27.58524527	48.23999075	6.997090195	40.38197144	256.8891515	253.2015028	119.0229195	201.1329343	131.3935231	151.6541975	15.1993726	15.1658455	14.30946069
EOG71S6DN	321.7900683	11.2933716	37.82944778	263.6288788	85.44493265	544.9424471	33.56372724	54.10832444	49.32906893	107.5707624	104.4855035	122.9375771	0.12231526	0.247951647	NA	0.905384443	1.993371179	0.769276933	15.01689255	19.01503875	34.11560518	42.55580948	9.723056431	9.594243789	6.307571682	242.9239151	220.2353998	76.54059752	NA	NA	NA	NA	NA	NA	NA	NA	0.985187331	1.507499711	2.998752941	0.807639429	NA	NA	NA	NA	NA	NA	NA	NA	NA
EOG71S6DP	68.41637826	81.36360899	59.57571716	92.52275919	55.5660757	131.3230053	NA	NA	NA	NA	NA	NA	117.0459189	91.61689396	157.0765939	72.12858337	89.77431873	101.0999131	45.70328846	11.53992108	56.88926706	17.28072719	76.5747517	79.45559529	72.14159961	83.53670396	67.48020305	48.4573567	NA	NA	NA	NA	NA	NA	533.6975874	363.8025982	92.60760912	140.574348	43.9817098	104.589306	NA	NA	NA	NA	NA	NA	52.22348533	65.55559024	41.58687012
EOG71S6DQ	222.1309301	193.7069896	184.6167661	190.7937779	126.0715799	117.2418008	161.7529881	141.8045611	72.53383156	129.2485399	89.2182153	121.2277359	354.2139856	370.0690735	496.8003272	356.8312483	333.0738142	180.6908432	148.8457884	116.1257324	138.5985221	107.9213713	290.3039476	283.2077483	277.7394016	201.3786573	204.7093379	173.8260831	NA	NA	NA	NA	NA	NA	721.7443309	496.2596155	232.5042101	110.0474789	957.1619553	111.450203	400.3244522	528.2154805	313.7876969	452.8332128	410.4807558	364.9570693	NA	NA	NA
EOG71S6DR	12.94947223	0.513335073	0.679570918	11.67424645	4.406594011	7.127543691	0.142219183	0.339591994	1.027706778	9.316125675	5.48668169	4.616571044	0.366945781	NA	0.135158018	1.131730553	0.427150967	0.46156616	NA	NA	NA	NA	0.505093841	0.928400334	0.200240371	12.20988311	8.182279929	5.506517807	0.759334662	3.114892211	1.195255265	20.12501844	9.889873576	11.98484308	NA	NA	0.492593666	9.044998265	0.999584314	6.057295716	NA	0.705296665	0.416164054	0.290650329	1.76361227	8.452856909	1.570601835	NA	NA
EOG71S6DS	NA	NA	NA	NA	NA	NA	21.33287749	25.58259691	26.97644651	25.91576779	27.43340845	18.12431595	5.626501977	6.198791185	7.83916505	8.03528693	5.268195259	9.097469015	NA	NA	NA	NA	NA	NA	NA	NA	NA	NA	NA	NA	NA	NA	NA	NA	NA	NA	NA	NA	NA	NA	NA	NA	NA	NA	NA	NA	45.59811779	67.02325271	43.37555271
EOG71S6DT	NA	NA	NA	5.750001983	NA	NA	NA	NA	NA	NA	NA	NA	426.9878961	427.6732002	378.9830828	385.1890208	339.869786	217.8592276	NA	NA	NA	NA	29.29544275	49.05048433	44.15300178	25.6256806	32.48235454	35.79236575	63.02629565	68.87400466	77.84099917	65.89957019	66.23433769	64.96346741	572.3629153	548.4913134	207.6577856	141.7049728	481.0699426	154.2591309	621.5060116	684.5891551	457.5848625	490.2689752	281.2388397	310.6971863	NA	NA	NA
EOG71S6F0	NA	NA	NA	NA	NA	NA	NA	NA	NA	NA	NA	NA	NA	NA	NA	NA	NA	NA	NA	NA	NA	NA	NA	NA	NA	NA	NA	NA	NA	NA	NA	NA	NA	NA	NA	NA	NA	NA	NA	NA	NA	NA	NA	NA	NA	NA	NA	NA	NA
EOG71S6F1	42.96203235	128.0771006	84.94636477	81.1969977	37.29483224	48.35932409	NA	NA	NA	NA	NA	NA	NA	NA	NA	NA	NA	NA	439.6768997	186.3911415	414.5817246	177.5740071	102.2815027	114.1259321	89.20708522	164.607313	239.4755294	117.2888293	628.1337821	620.9475325	647.9269625	460.0520024	467.8930095	576.1732039	917.4144196	1426.358147	1487.807741	1965.206773	1190.384967	1794.901905	869.1001954	628.5392292	1121.26665	650.2516359	841.0843277	822.9602041	155.5012735	151.1692342	150.2493372
EOG71W2MQ	NA	NA	0.679570918	0.174242484	0.429911611	NA	0.142219183	1.584762641	1.627202399	5.589675405	5.248130312	1.709841127	NA	0.247951647	NA	2.150288052	0.854301934	0.153855387	1.95259863	1.587813827	10.13035218	13.40467623	NA	NA	0.600721113	3.16552525	6.924532945	8.259776711	0.303733865	1.245956884	NA	0.197304102	0.927175648	0.187263173	NA	NA	NA	3.014999422	NA	5.249656287	NA	NA	NA	NA	2.204515337	0.745840315	NA	0.489220823	0.447170647
EOG71W2MR	4.748139816	12.07364091	10.64661105	8.365381673	9.887967049	7.948933484	NA	0.113197331	0.256926695	NA	NA	NA	13.82407073	10.86896046	9.738135205	5.092787491	3.804491279	19.35039198	138.9008211	137.0019988	52.4905286	46.02810513	19.69865978	19.93275518	28.33301128	18.08871572	20.01819524	26.06418429	93.39816347	133.4419823	103.8378012	26.04414151	21.01598135	23.40789665	0.634221732	NA	NA	0.376874928	1.999168627	0.403819714	7.734297033	5.87747221	11.23642946	4.650405267	9.699867485	13.17651224	0.779455005	0.978441645	1.34151194
EOG71W2MS	NA	0.770002609	1.585665476	NA	NA	NA	NA	0.113197331	NA	0.338768206	0.477102756	0.512952338	NA	0.247951647	NA	NA	NA	NA	0.020129883	0.077454333	0.025007041	0.48450637	0.37882038	0.232100084	0.300360556	NA	1.384906589	0.367101187	NA	NA	NA	0.197304102	1.545292746	0.187263173	NA	NA	NA	NA	NA	NA	NA	NA	NA	NA	NA	NA	NA	NA	NA
EOG71W2MT	1.079122685	NA	0.453047279	NA	4.299116108	NA	114.7623477	104.817333	245.390686	58.49002467	79.43760881	112.165578	136.410871	115.297516	148.8062748	61.56614211	84.4335078	89.23458573	128.6309575	102.4554299	31.21328804	25.84033972	93.31608705	89.97823941	100.3204258	35.27299565	40.66589348	58.73618995	74.82787497	68.52762864	110.9645107	11.64094204	10.19893213	11.98484308	156.018546	366.2266547	1160.038379	145.4737221	10.37568518	108.9788263	0.552449788	0.235098888	NA	NA	1.322709202	0.745840315	NA	0.978441645	NA
EOG71W2MV	35.17939955	22.58674319	35.33768774	37.98486159	101.5483468	41.23509245	532.2723596	529.1262103	407.3307251	809.9524354	855.817381	629.7225183	56.26501977	54.54936243	18.24633244	40.40391249	35.59591391	29.07866808	166.5329099	156.079001	136.9170487	91.51840819	29.03784489	52.51573858	56.66602255	17.63649782	18.12968626	34.12389085	268.0496918	220.0397237	231.8795215	549.4307608	465.6276103	423.7765609	NA	NA	NA	NA	NA	NA	NA	NA	NA	NA	NA	NA	2.338365015	0.489220823	1.34151194
EOG71W2MW	8.848806021	4.10668058	0.453047279	6.446971921	4.406594011	12.08900301	3.697698764	2.150749298	5.994956206	20.49547648	14.79018542	9.4041262	NA	NA	NA	0.905384443	NA	NA	0.221428711	0.387271665	2.375668865	4.199055205	0.25254692	NA	NA	0.753696488	0.377701797	0.367101187	0.759334662	2.36731808	1.494069082	4.735298456	2.472468394	4.11978981	NA	NA	NA	0.753749855	84.96466666	NA	NA	NA	NA	NA	2.204515337	0.248613438	29.61929019	17.245034	20.56984974
EOG71W2MX	NA	NA	NA	NA	NA	0.828013905	7.395397529	7.69741854	8.050369762	12.87319184	20.27686711	16.58545894	17.85802801	13.14143731	11.48843154	10.30214323	5.834882209	4.461806214	NA	NA	NA	NA	7.323860688	7.891402843	8.410095576	2.110350167	3.652376377	0.367101187	21.10950361	24.794542	23.7556984	3.748777945	4.944936788	3.745263464	64.37350579	143.1039513	196.5448726	91.95748236	46.98046274	85.60977945	3.867148517	2.115889996	2.913148379	5.231705925	4.409030675	5.718109085	36.73181711	44.07390391	40.27218842
EOG71W2MZ	45.10732825	56.72352551	54.59219709	54.74524616	49.00992363	61.19685166	NA	NA	0.085642232	0.169384103	0.238551378	0.170984113	0.244630521	0.123975824	NA	0.905384443	0.99668559	0.307710773	30.21414886	54.99257644	31.35882901	87.85715505	NA	NA	NA	0.301478595	0.629502995	1.284854155	NA	NA	NA	NA	NA	NA	NA	NA	NA	NA	NA	NA	62.42682605	69.16374198	34.12545244	72.95323262	46.73572515	71.84928372	NA	0.489220823	0.894341293
EOG71W2N0	8.417156946	43.69764805	21.2932221	9.23485167	10.6231159	14.90425028	0.853315099	0.79238132	0.513853389	0.338768206	NA	NA	349.095092	359.3315274	322.062635	320.4359255	288.1873667	144.7148382	156.5130594	302.1485785	106.7840648	178.783658	232.0666278	202.4841129	216.6080188	157.8466555	139.8780835	115.666242	123.0122153	263.519881	230.3854524	2.170345126	10.81704922	2.247158078	NA	NA	NA	NA	NA	NA	NA	NA	NA	NA	NA	NA	NA	NA	NA
EOG71W2N1	NA	NA	NA	NA	13.00482623	NA	NA	NA	NA	NA	NA	NA	NA	NA	NA	NA	NA	NA	0.080519531	0.077454333	0.875246424	0.403755308	NA	NA	NA	NA	NA	NA	NA	NA	NA	NA	NA	NA	1.268443464	0.995505748	NA	19.97437117	NA	21.40244486	NA	NA	NA	NA	NA	NA	NA	NA	NA
EOG71W2N2	2.158245371	NA	2.491760033	1.568182359	0.537389514	1.656027809	173.2656309	218.1505013	113.0982745	1025.788435	707.6531202	705.2291025	17.49597484	23.68186184	26.75182652	69.82777515	110.8228945	93.57946185	35.52924311	29.70373671	267.7103733	193.3180415	19.3198394	15.31860552	31.53785841	5.878832608	6.672731747	2.386157717	528.2144525	446.8001387	531.8676762	1711.909044	1311.026366	1867.779743	20.92931715	13.4393276	4.679639823	217.8337082	7.976682823	306.0953435	1.933574258	2.821186661	1.248492163	0.290650329	NA	2.734747823	63.06570445	45.98675733	50.53028305
EOG71W2N3	1.079122685	1.540005218	1.132618197	2.439394781	13.54221574	6.127302894	2.417726115	4.867485253	6.166240669	18.12409904	18.36845609	8.720189749	0.244630521	NA	NA	5.319133601	3.417207736	0.307710773	NA	NA	NA	NA	NA	0.154733389	0.200240371	5.878832608	4.154719767	1.651955342	1.21493546	10.96442058	7.022124685	3.156865638	5.872112436	4.868842503	NA	NA	NA	NA	NA	NA	NA	NA	NA	0.581300658	NA	0.248613438	NA	NA	NA
EOG71W2N4	33.02115417	84.70028696	80.64241562	34.32576942	61.90727196	59.94820669	54.04328963	46.04414655	46.15602425	40.82156887	16.93714782	36.12210366	88.06698746	80.46030958	87.04176366	117.8120189	84.71827511	82.48956558	NA	NA	NA	NA	66.50823146	71.09999228	90.57272455	50.34692541	47.46452582	59.10329113	29.45155421	49.11312847	43.47741028	28.41179074	25.34280104	23.96968617	NA	NA	NA	NA	NA	NA	45.58539426	29.08643447	39.89348623	26.91712698	30.80589733	32.06367516	73.65849796	69.95857764	72.44164473
EOG71W2N5	7.782632807	2.05334029	7.475280099	7.150911557	8.851880067	6.624111237	NA	0.113197331	NA	0.50815231	1.431308267	0.512952338	2.935566249	1.735661532	1.757054235	5.092787491	5.980113537	5.231083148	0.040259766	0.580907498	0.475133773	1.130514863	0.757640761	0.618933556	2.002403709	3.014785953	3.021614376	1.835505936	1.518669325	3.239487899	0.149406908	NA	0.927175648	0.374526346	NA	0.248876437	NA	NA	NA	1.211459143	NA	NA	1.664656217	NA	1.322709202	NA	3.507547522	2.935324936	2.683023879
EOG71W2N6	714.8756142	243.3131243	343.2218227	739.995634	516.920347	801.9198744	41.91625988	35.89147789	98.99299899	209.2503457	277.4113973	180.9507767	60.94969424	69.17850963	73.1204878	164.7856272	151.3481306	269.3715496	81.16429127	37.58587691	81.17035335	63.73600543	NA	NA	NA	NA	NA	NA	98.45077631	129.3913765	99.54982292	120.3594485	122.078127	106.0789697	1.58555433	NA	3.201858826	0.376874928	9.995843136	1.615278858	33.14422504	59.03333088	56.98950558	109.2554587	151.1062993	215.4086276	129.3895308	109.5854643	100.6133955
EOG71W2N7	848.2702858	27.4608597	148.6787907	978.7165497	431.4474701	1498.955228	53.17006385	31.12926615	13.10326142	371.7218836	480.9076501	380.5747283	NA	NA	NA	NA	NA	NA	14.88000935	4.840895813	202.373978	122.7270785	75.66305732	32.18454493	3.604326676	523.0593332	943.8453155	533.0474433	2396.217207	2251.680822	1964.715783	2063.248459	1919.571921	2028.397239	62.47084059	16.92359772	16.03146084	1720.618714	34.98545098	2182.625365	193.9319736	112.6311755	313.496382	846.3330675	2283.172445	1253.971378	NA	NA	NA
EOG71W2N8	109.6863462	102.923682	76.61256007	132.7309549	129.7451746	124.3461601	86.53041766	68.02933227	48.47179019	73.13836191	71.26483861	76.09818921	45.51106208	59.75634703	53.04817053	39.72374243	45.56419365	32.77119737	102.2857721	99.44477997	112.8070106	107.6952684	124.5056317	154.0409572	149.9800378	88.4854751	98.83197021	155.6600809	76.8461865	66.90788469	72.9105712	81.68389837	77.26463731	89.13727044	NA	0.746629311	NA	1.884374639	6.997090195	3.230557715	20.71686705	9.403955537	7.074788921	15.40446745	20.72244417	14.66819287	0.779455005	0.978441645	NA
EOG71W2N9	7.122209724	6.16002087	4.530472788	3.136364718	0.429911611	3.312055618	65.26722757	90.50353046	58.37545785	72.94526403	69.17751405	100.875497	117.5290642	147.0923558	87.26207123	74.80852132	64.65357036	48.16750591	11.21918887	65.22700473	7.484857346	7.752101916	252.6681428	292.3370183	321.0874371	159.5168469	155.3613392	172.3558429	NA	NA	NA	NA	NA	NA	204.8536194	251.3552464	156.3984888	99.87185584	36.39486486	117.1077172	4.695823199	27.27147106	2.913148379	2.906503292	7.495352147	4.97226877	NA	NA	NA
EOG71W2NB	19.25154871	6.16002087	5.889614624	16.90152098	12.78987042	16.39467531	0.142219183	1.245170646	0.085642232	12.02627133	11.21191476	9.4041262	4.647979894	13.14143731	2.709918263	6.900161185	21.21516469	9.077467815	0.060389648	0.154908666	1.625457644	1.938025479	NA	NA	NA	NA	NA	NA	NA	0.249191377	NA	NA	0.309058549	0.936315866	0.317110866	0.248876437	NA	2.261249566	NA	11.71077172	NA	NA	NA	NA	NA	NA	NA	NA	1.34151194
EOG71W2NC	31.29455788	53.64351508	77.92413195	44.08334854	17.013752	17.71949756	NA	NA	NA	NA	4.771027556	0.683936451	112.1838873	123.1079929	82.05037805	58.50594269	42.14556207	64.00384086	49.66042082	85.66100687	18.45519602	34.39995225	0.631367301	0.154733389	0.700841298	0.150739298	0.881304193	NA	25.81737852	29.26254339	20.76756024	24.26840459	16.68916166	17.41547511	0.951332598	0.497752874	0.985187331	NA	200.916447	NA	43.39493085	25.38362698	32.46079623	31.68088588	25.13147485	15.16541975	1.169182507	0.978441645	NA
EOG71W2ND	36.47434677	40.29680319	33.29897499	40.25001388	65.45404275	111.2850688	NA	NA	NA	NA	NA	NA	NA	NA	NA	NA	NA	NA	76.63406115	143.7072204	64.01852429	80.6121698	59.09597935	67.54344533	90.41954067	40.39813176	56.54321802	70.11632675	20.65390282	20.05990584	14.34306319	33.9363056	30.9120361	28.71680761	NA	NA	NA	NA	NA	NA	NA	NA	NA	NA	NA	NA	NA	NA	NA
EOG71W2NF	77.48100882	66.22022435	79.28327378	73.70457088	85.65988846	46.70164025	54.04328963	52.5235618	22.10340353	104.8487599	71.08831059	87.54386572	165.6381024	148.5230368	169.2178387	144.7822897	127.7693972	138.511389	NA	NA	NA	NA	127.4099213	121.3883437	119.5435014	73.50349631	72.14104322	78.00900227	45.25634588	33.3916445	43.24433551	252.8136385	303.9034526	375.5450581	13.31865637	7.71516955	5.662364185	3.014999422	354.8524313	3.63437743	248.4200962	221.5407355	208.9143552	232.1627634	281.9707388	197.8913248	79.894138	75.33511448	83.17374025
EOG71W2NG	200.2851704	80.85027392	71.80799368	199.2915839	155.6280031	142.7479411	181.8343367	168.7772212	104.1383843	64.36595921	82.30022534	76.94114089	264.454155	298.6404027	225.6868586	384.2225229	371.8961417	372.1254081	74.07796863	42.21261149	76.24796746	49.12006328	125.5158194	131.7848801	126.6520346	119.8106085	120.3785987	90.448226	58.6768267	71.22138743	68.57179458	170.7134285	152.3658648	153.7393199	413.5125692	247.134302	75.36683083	52.38561495	66.97214901	43.61252916	276.7801061	343.2443771	223.8796146	1240.146824	747.3659716	772.1436172	51.44403032	65.06636942	59.47369598
EOG71W2NH	3.021543519	3.080010435	3.397854591	5.401517015	NA	NA	NA	NA	NA	NA	NA	NA	66.90644742	45.12719983	9.190745232	33.38605133	40.15219089	24.92457264	81.12121332	68.35344888	72.5954391	66.46054625	NA	NA	NA	NA	NA	NA	37.05553152	26.91017679	49.37151281	34.33091381	14.83481036	23.77118721	288.8879989	228.2271591	96.79465528	26.38124494	6.997090195	31.09411801	NA	NA	NA	NA	NA	NA	NA	NA	NA
EOG71W2NJ	741.1220362	153.7284542	187.788097	1108.192655	4410.162277	1988.475392	NA	NA	NA	NA	NA	NA	222.7018408	305.6004054	347.3628644	1155.293184	1293.978391	460.7107241	32.79157905	12.50887478	96.65321252	63.95484081	278.3067062	396.891143	183.1198192	727.6185897	1098.463841	587.1856909	NA	NA	NA	NA	NA	NA	NA	NA	NA	NA	129.9459608	NA	769.9382207	520.7463888	925.2284102	1802.052386	1522.08557	1244.862181	NA	NA	NA
EOG71W2NK	NA	3.850013044	5.663090984	0.522727453	3.761726595	0.828013905	0.42665755	0.452789326	0.256926695	1.016304619	0.238551378	0.512952338	NA	NA	NA	NA	NA	NA	2.254546871	0.735816164	0.900253465	0.403755308	NA	0.154733389	NA	NA	NA	NA	1.063068527	0.996765508	0.298813816	NA	0.309058549	NA	NA	NA	NA	NA	NA	NA	NA	NA	1.248492163	0.581300658	NA	NA	NA	NA	NA
EOG71W2NM	99.7044614	110.8752423	232.2569527	64.11949181	85.33745475	58.29217889	86.45504149	152.8333771	70.06904814	103.6562958	83.00633742	140.3523089	149.2233945	192.9175395	239.7824884	119.5560157	178.6971832	51.84772676	39.48255079	78.99877241	68.73485216	183.0626567	119.0581946	105.3386229	124.605578	121.043656	161.7243554	106.9934765	NA	NA	NA	NA	NA	NA	NA	NA	NA	NA	NA	NA	NA	NA	NA	NA	NA	NA	17.53773761	22.01493702	20.12267909
EOG71W2NN	NA	NA	NA	NA	NA	NA	181.7518496	119.9914353	110.0691088	168.7065668	262.4065156	266.6941797	77.39008838	136.7403745	111.910839	129.1304562	190.9364822	129.6970139	NA	NA	NA	NA	NA	NA	NA	NA	NA	NA	NA	NA	NA	NA	NA	NA	27.36349662	13.19045117	11.34935805	39.93743609	1094.514836	87.20486733	NA	NA	NA	NA	NA	NA	168.3622811	289.1295062	160.5342621
EOG71W2NQ	NA	NA	NA	NA	NA	NA	NA	0.226394663	0.513853389	NA	NA	NA	NA	NA	NA	NA	NA	NA	0.36233789	0.503453165	0.700197139	0.888261678	NA	NA	NA	NA	NA	NA	NA	NA	NA	NA	NA	NA	NA	1.74213506	4.925936655	0.376874928	0.999584314	NA	NA	NA	NA	0.290650329	NA	NA	NA	NA	NA
EOG71W2NR	163.787083	222.8875218	167.9604829	168.3182399	191.8631032	188.5106136	0.995534283	1.471565309	1.541560167	3.21829796	1.431308267	3.248698142	264.1202343	240.5440919	243.9345427	239.4764486	208.7016909	271.925549	NA	NA	NA	NA	258.9704512	250.2085321	260.6709124	196.5730885	173.0138621	248.1310344	114.9647866	92.32540513	88.57737959	134.5613978	143.4031669	173.7802247	602.6565163	608.5128437	280.1724991	220.4718327	466.0162028	228.5135	115.1857808	153.968613	104.0410135	87.77639941	106.3414108	118.5886102	368.748471	281.3606795	378.1632723
EOG71W2NS	NA	NA	NA	NA	NA	NA	NA	NA	NA	NA	NA	NA	NA	NA	NA	NA	NA	NA	0.120779297	0.271090166	0.150042244	0.242253185	NA	0.077366695	0.400480742	NA	NA	NA	NA	NA	NA	NA	NA	NA	NA	NA	NA	NA	NA	NA	NA	NA	NA	NA	NA	NA	NA	NA	NA
EOG71W2NZ	1.079122685	NA	NA	1.742424843	0.967301124	1.490425028	NA	0.79238132	0.171284463	2.710145651	2.862616534	2.222793466	0.12231526	0.123975824	NA	2.829326384	1.423836557	0.153855387	NA	NA	NA	NA	NA	0.077366695	0.100120185	4.069961036	5.287825158	4.955866027	NA	NA	NA	NA	NA	NA	NA	NA	NA	NA	NA	NA	NA	NA	NA	NA	NA	NA	NA	0.489220823	NA
EOG71W2P0	NA	NA	NA	NA	NA	NA	NA	0.113197331	0.085642232	NA	NA	NA	0.489261041	NA	0.270316036	0.679038332	NA	NA	NA	NA	0.025007041	0.161502123	NA	NA	NA	NA	NA	NA	NA	NA	NA	NA	NA	NA	0.317110866	0.746629311	11.32965431	1.130624783	NA	1.211459143	NA	NA	NA	NA	NA	NA	NA	NA	NA
EOG71W2P1	14.02859491	8.726696233	12.00575289	16.20455104	8.525147243	6.458508456	8.106493445	9.055786518	1.798486862	18.12409904	21.63899548	11.62691967	2.079359426	3.099395593	3.108634417	2.829326384	5.125811603	5.846504694	NA	NA	NA	NA	2.778016123	2.321000836	1.601922967	5.426614715	2.51801198	5.873618995	2.278003987	6.977358553	1.644970059	37.29047534	28.74244508	39.49005796	446.1749884	345.9382475	19.21115296	40.32561726	4.997921568	52.90038259	1.933574258	1.175494442	1.664656217	1.162601317	1.76361227	2.237520946	4.287002527	1.467662468	3.577365172
EOG71ZXVQ	20.50333102	21.04673797	24.69107669	19.34091576	27.40686519	46.865587	68.83692907	95.16160065	67.3773128	86.72127315	136.1937526	100.5352386	52.94416045	31.73905063	32.8433984	36.66806993	19.22179351	41.38709902	98.63239965	101.9310641	70.8081859	35.2631811	1.262734601	0.85103364	0.800961483	2.411828762	7.050433544	1.101303561	234.9199205	254.4243958	253.5435232	44.59072713	51.61277772	56.36621513	NA	NA	1.477780997	NA	NA	NA	0.552449788	NA	1.248492163	0.871950987	3.52722454	NA	33.12683771	24.95026196	21.01254868
EOG71ZXVR	13.3811213	1.796672754	0.906094558	16.37879353	18.6022754	19.37552537	5.119890597	3.282722613	6.166240669	25.17217157	30.53457636	38.26453459	NA	1.983613179	1.892212254	9.700062574	15.37743481	14.31008952	2.901722603	1.045633496	36.53528644	16.23096339	0.12627346	NA	NA	1.658132274	2.266210782	NA	22.17257214	30.27675229	37.50113395	59.98044711	41.10478705	56.74074148	17.75820849	6.470787364	15.7629973	37.31061784	NA	33.5170363	0.828674682	2.350988884	1.248492163	6.684957571	7.495352147	10.93899129	13.25073508	8.805974808	14.30498898
EOG71ZXVS	60.71575877	168.5484377	148.8260311	89.89518252	79.35630946	48.16722486	50.34701306	59.31540169	102.7980833	29.47283395	52.24275174	37.6165048	188.7801497	110.585195	153.9828269	95.06762995	101.5636854	206.1631411	456.9121053	479.6863025	186.7765866	199.7264458	NA	NA	NA	NA	NA	NA	82.00814354	127.959772	93.67813143	16.32494143	15.76198601	18.53905415	NA	0.248876437	0.246296833	NA	27.98836078	NA	NA	NA	NA	NA	NA	NA	380.7559754	329.2456137	321.9718089
EOG71ZXVT	9.496279632	12.83337681	14.9505602	5.22727453	23.7526165	13.9106336	33.1370697	34.1855941	35.11331492	63.39708214	45.31521973	55.22786841	25.19694363	23.5554065	21.89559893	19.23941941	16.65888771	16.91024555	60.53055752	141.2585016	62.31754538	96.49913367	16.7943702	21.56906077	22.92752246	18.23945501	7.55403594	16.70310402	47.98995066	60.42890889	79.48447516	22.29536357	12.36234197	22.84610713	77.02305823	152.8076436	190.9293048	85.90110227	26.98877647	81.1677626	NA	0.705296665	NA	2.034552304	0.881806135	2.734747823	1.55891001	NA	0.447170647
EOG71ZXVV	85.68234122	64.93688667	87.41773767	92.52275919	90.01919219	114.1003161	NA	NA	NA	NA	NA	NA	NA	NA	NA	NA	NA	NA	115.7365598	152.4766	118.981499	108.1393992	63.64182391	73.28018573	60.00402953	81.59216702	75.1626576	66.84178416	NA	NA	NA	NA	NA	NA	NA	NA	NA	NA	NA	NA	90.04931546	112.6123675	93.22074814	163.9267856	125.2164712	109.7727776	3.11782002	0.489220823	1.34151194
EOG71ZXVW	NA	NA	NA	0.696969937	NA	NA	NA	0.452789326	0.171284463	0.169384103	NA	NA	NA	NA	NA	NA	NA	NA	55.43769718	63.97727907	59.15490494	69.36516194	NA	NA	NA	NA	NA	NA	40.09287017	33.64083588	37.79994777	90.71056106	62.42982695	84.10550898	393.8516955	243.4011555	341.3674102	350.8705577	154.9355686	424.0107001	NA	NA	NA	NA	NA	NA	147.3169959	174.6518337	119.8417333
EOG71ZXVX	36.25852223	107.0303626	80.86893926	30.66667724	22.03297006	28.48367832	152.4817195	125.0807873	259.3837702	27.27084061	21.23107263	29.92221973	148.177599	158.1844727	172.3927005	74.35469736	74.89380287	96.01806973	69.08132913	133.0638332	28.53328349	47.5623753	154.1824203	174.3883978	168.0927805	57.4316724	50.3602396	80.57871058	66.83208097	41.88034876	58.03412535	7.892164094	9.271756477	6.741474235	1.392116702	1.244382185	2.462968328	1.130624783	5.997505882	2.019098572	84.77065773	109.5748899	53.26899893	43.8881997	44.53120982	42.0156711	118.8512992	122.7161512	101.7089635
EOG71ZXVZ	NA	NA	NA	NA	NA	NA	199.5207144	213.3079194	269.7019462	563.2021431	513.8348968	450.0284749	51.37240935	41.21700235	24.05812722	46.85251318	37.44690144	19.38731728	NA	NA	NA	NA	36.49302998	54.93035312	58.57030848	42.05626404	58.66967913	44.60279424	NA	NA	NA	NA	NA	NA	182.3387479	273.5152044	418.7046157	576.2417645	19.82175694	591.1920619	NA	NA	NA	NA	NA	NA	1.169182507	0.978441645	0.447170647
EOG71ZXW0	89.99883197	66.73355943	96.95211765	97.0757153	92.13650687	112.9410966	27.02164482	28.0729382	107.5666428	12.70380774	12.64322302	12.65282434	116.348722	101.401066	69.65773937	72.91060918	47.12899002	90.60697578	135.6997671	178.9346129	133.291528	136.495942	108.7138728	118.525776	113.4862302	55.32132223	55.01100773	86.12377401	58.31690207	66.28490625	74.852861	32.16056868	32.04628097	34.45642387	NA	0.497752874	0.492593666	0.376874928	39.98337254	NA	25.68891515	18.57281218	24.5536792	34.8780395	29.80063833	30.08222606	97.82939767	110.0746851	93.90583577
EOG71ZXW2	11.654525	2.05334029	5.67215193	13.76341384	15.46714498	20.86429437	0.995534283	0.565986657	2.397982482	1.355072825	0.477102756	2.222793466	1.957044166	1.859637356	2.027370272	3.282018605	1.993371179	NA	2.282527409	1.66526816	19.01285303	17.30818255	3.409383424	3.326767865	2.703245007	15.07392976	12.4641593	5.322967214	NA	2.36731808	5.528055603	9.470596913	16.07104456	13.2956853	35.51641699	53.48603509	18.22596562	62.93811293	3.998337254	49.66982487	NA	0.705296665	NA	0.871950987	2.645418405	1.988907508	5.456185034	2.446104113	2.683023879
EOG71ZXW3	5.611437964	12.69990969	13.5936836	7.143941858	24.51678439	17.388292	NA	NA	NA	NA	NA	NA	37.42846967	28.2664878	23.65265317	24.67059434	25.20190705	46.92589294	46.761919	33.08732925	42.25864784	25.59970156	NA	NA	NA	NA	NA	NA	NA	NA	NA	NA	NA	NA	NA	NA	NA	NA	59.97505882	NA	11.87767044	16.2218233	14.98190595	9.989651813	15.87251043	18.89462132	4.287002527	4.402987404	4.024535819
EOG71ZXW4	NA	NA	NA	NA	NA	NA	224.4232933	149.1974788	207.7175247	132.8377891	190.361614	387.4499995	NA	NA	NA	NA	NA	NA	17.23057576	30.63086508	43.03486638	107.9027986	NA	NA	NA	NA	NA	NA	155.3765773	105.0005245	128.229973	42.42038201	48.08951026	49.99926724	118.5994639	207.5629485	351.9828037	518.5799005	NA	400.5891567	24.86024046	15.75162552	37.03860082	83.48930705	140.5202166	99.2141649	549.2858392	568.9638168	546.44253
EOG71ZXW5	107.9209015	120.633742	132.0315684	82.25639201	89.74404876	63.26026231	133.3475506	107.3891764	109.3017544	79.7799126	84.20863637	76.42989839	160.8433442	170.3204661	163.946676	149.27526	130.9929632	117.5578239	103.886903	86.20512356	66.44370709	50.14640927	199.3857936	208.2711417	199.4394094	91.49875366	72.39284442	96.54761222	64.9990471	47.22176592	43.62681719	43.20959841	34.61455752	37.82716099	265.9957655	201.9059871	230.7776693	44.60691644	179.9251764	48.83795626	NA	NA	NA	NA	NA	NA	83.02364985	98.19151132	67.07559698
EOG71ZXW6	135.2809781	49.28016696	84.90106004	140.6624728	116.0761349	152.626147	40.96339135	44.74350921	52.84125685	73.74645084	53.90306933	45.48177399	84.76569858	74.36937737	48.17302082	72.76914286	51.25811603	69.43647457	78.87028983	83.46904924	64.09129477	58.48799394	60.64914291	67.23165755	64.37727923	62.25532992	53.13005278	100.5857253	NA	NA	NA	NA	NA	NA	NA	NA	NA	NA	NA	NA	1.38112447	2.115889996	NA	1.162601317	1.322709202	0.248613438	1.55891001	2.446104113	4.918877112
EOG71ZXW7	NA	NA	NA	NA	NA	NA	65.44215717	65.51069164	60.54905768	15.58333749	20.51541849	16.24178087	95.036511	111.1319284	84.70488153	70.16729432	67.91700375	103.7831511	14.63422348	29.33931407	11.99737784	16.23096339	NA	NA	NA	NA	NA	NA	3.948540244	6.478975799	12.10942991	35.31743432	36.75015209	36.22044296	NA	NA	NA	NA	14.9937647	NA	114.9482274	175.1486719	74.4933657	79.63819019	51.59006793	75.08125842	101.3330479	98.7149776	102.8537204
EOG71ZXW8	97.7685153	13.34927856	19.48103299	109.4347347	92.96838584	100.0803846	134.3260186	101.9941916	63.00356404	162.5646992	141.9356843	202.7375723	0.244630521	0.247951647	0.135158018	9.280190539	6.834415471	3.846384667	5.052600578	7.087071471	13.20371748	8.963367841	11.99724145	14.46679821	17.02043152	22.00793745	26.68714997	40.74823177	82.00814354	85.72183365	90.39117945	170.2734403	187.5985394	193.9540864	105.7881849	159.7562737	196.3281313	91.95748236	12.99459608	150.0392149	4.695823199	12.2251422	1.664656217	19.76422238	12.78618896	14.87702816	0.389727502	NA	0.894341293
EOG71ZXW9	NA	NA	NA	NA	NA	NA	NA	NA	NA	NA	NA	NA	114.457728	129.0241192	84.06152936	120.8654279	116.0426794	57.69423146	22.08248141	11.73433145	31.10875861	12.8394188	68.4402154	57.63664009	53.26393865	100.5431115	96.43985883	44.29442924	110.2477996	93.93767334	96.22850736	143.4282442	134.1283198	115.728641	648.1777811	495.7767953	798.5682209	115.3086529	146.0492641	85.20595974	9.944096186	4.231779991	9.155609192	11.9166635	5.731739877	4.475041893	167.9725536	133.1316625	136.3736321
EOG71ZXWB	27.19389167	90.35980614	84.49331749	43.3863786	44.60332962	40.01791201	0.568876733	NA	2.312340251	0.338768206	0.477102756	NA	91.11019114	64.84307507	93.81723511	44.81313473	44.56608422	120.1425944	165.357526	215.7130283	75.90036959	103.9605318	81.57265525	86.1470407	93.00964986	49.29175032	63.0762001	69.19857378	9.871350611	7.97412406	7.619752318	11.83824614	4.944936788	8.988632314	0.317110866	NA	NA	0.376874928	NA	0.807639429	83.6961429	45.60918435	70.33172516	27.32113094	35.66464913	55.55515896	NA	NA	NA
EOG71ZXWC	37.33764492	54.91401938	42.35992056	30.67016209	12.25248091	14.07623638	NA	NA	NA	NA	0.715654133	NA	113.9978227	122.4881138	115.1546314	50.81470185	55.10389857	52.13235923	33.27530013	52.08610259	21.30599866	27.77190512	110.2379934	98.99532766	96.04529388	33.46412407	12.9677617	26.61483607	137.287707	105.2833567	144.3450021	53.46941174	61.81170985	63.59082835	26.32020187	13.19045117	9.112982812	1.507499711	407.8303999	3.63437743	146.2638436	126.9533997	112.7679738	30.22763423	28.65869939	24.61273041	60.79749038	71.42624011	76.9133512
EOG71ZXWD	NA	NA	NA	NA	NA	0.496808343	NA	0.113197331	0.342568926	NA	NA	NA	NA	0.247951647	NA	0.113173055	NA	NA	0.50324707	0.542180331	2.20061958	1.372768048	NA	NA	NA	NA	NA	NA	19.59083429	39.74602461	38.69638922	21.11153895	15.14386891	28.08947598	NA	NA	NA	NA	NA	NA	NA	NA	NA	NA	NA	NA	NA	NA	NA
EOG71ZXWG	92.15707734	102.607981	167.9197086	97.75700341	39.6593461	72.1978444	12.51528813	10.18775983	15.67252837	7.961052849	7.872195468	2.222793466	1.546064891	6.942646127	8.244639105	20.81592007	16.65888771	9.385178588	0.946104491	8.287613632	4.40123916	28.11751966	77.26673026	73.56025316	71.57391816	123.6800863	143.7872971	186.926089	NA	NA	NA	NA	NA	NA	21.88064975	18.91460922	16.99448146	6.783748699	0.999584314	5.653476002	91.69837808	132.0738535	80.31966246	183.6154389	89.07123769	138.9649676	1.169182507	3.913766581	1.345983646
EOG71ZXWH	24.66658634	27.72009392	40.10601035	21.51023469	13.86464945	15.56666141	0.284438366	0.226394663	NA	0.169384103	NA	NA	NA	NA	NA	0.226346111	0.142383656	NA	NA	NA	NA	NA	NA	0.773666945	NA	1.055175083	1.384906589	0.734202374	2.278003987	4.734636161	2.689324347	7.694859992	8.34458083	16.78065295	25.63207129	13.19045117	9.605576478	84.95137745	241.9093997	107.8198637	NA	0.470197777	NA	NA	0.440903067	NA	49.10566531	40.11610746	54.10764823
EOG71ZXWJ	NA	NA	NA	0.348484969	NA	NA	58.87874186	55.35349509	31.00248781	39.46649604	41.98504249	30.09320384	143.4378827	167.2384271	154.9924573	247.8965239	200.2839692	276.6519865	62.39840935	56.06725531	80.27860228	75.83574451	169.585257	174.2414011	154.3392707	210.1305809	217.0501147	169.8393642	72.73970465	47.59555298	65.58963269	137.7261556	120.2237757	143.2563275	96.08459238	89.34912968	45.31861723	28.64249451	91.99174438	15.74896886	119.5639454	153.2586144	154.097226	216.0781742	168.4293808	179.9861849	34.29602022	21.5257162	24.14721491
EOG71ZXWK	NA	NA	NA	NA	NA	NA	NA	NA	NA	NA	NA	NA	126.2220098	100.20098	128.0203232	101.2706451	102.473517	100.4460278	NA	NA	NA	NA	NA	NA	NA	NA	NA	NA	NA	NA	NA	NA	NA	NA	1.268443464	1.244382185	NA	NA	42.98212548	NA	NA	NA	NA	NA	NA	NA	62.7461279	67.02325271	67.96993827
EOG71ZXWM	225.3186585	67.50356204	81.77503382	190.0985504	283.5267073	171.3988783	278.8576857	294.5858674	165.8915717	431.5906949	513.7036935	438.8939895	126.4739792	153.4820697	92.98871646	169.4200639	158.0458578	138.7775588	158.2007488	95.95933499	206.5831631	151.8079583	174.0048281	197.5171711	170.8030339	286.1031869	288.8159741	220.9949147	293.7987302	332.0313123	331.85366	478.310524	516.1215961	540.4995694	399.2203825	313.2035298	426.8077815	503.8591658	289.9894052	488.7874205	187.6644308	310.8007305	166.1243671	540.0283116	462.3662288	544.4634303	153.170703	127.6866347	142.6429645
EOG71ZXWN	NA	NA	NA	NA	NA	NA	NA	NA	NA	NA	NA	NA	NA	NA	NA	NA	NA	NA	NA	NA	NA	NA	NA	NA	NA	NA	NA	NA	NA	NA	NA	NA	NA	NA	NA	NA	NA	NA	NA	NA	NA	NA	NA	NA	NA	NA	NA	NA	NA
EOG71ZXWP	NA	NA	NA	NA	1.289734832	NA	0.42665755	0.565986657	3.93954265	0.169384103	NA	0.170984113	0.366945781	1.487709884	0.135158018	1.131730553	1.139069245	1.38469848	26.99417281	19.26792715	26.55772727	25.67318502	NA	0.077366695	NA	NA	0.377701797	NA	NA	NA	NA	NA	NA	NA	81.49749255	112.2432731	830.7592169	41.83311698	16.99293333	49.26600516	NA	NA	NA	NA	NA	NA	NA	NA	NA
EOG71ZXWQ	377.2612908	273.3509261	282.9529432	375.1632355	285.4236923	305.0403225	NA	NA	NA	NA	0.238551378	1.367872902	143.2311699	199.2291487	234.1653211	194.318136	191.3792954	178.4722486	77.25849011	17.92951628	135.4381323	34.8069376	164.2805089	158.9026802	136.1634522	592.8697167	403.2671726	217.694675	NA	NA	NA	NA	NA	NA	954.1009757	569.8274904	94.08539012	464.7093984	4.997921568	276.3176778	612.1143652	496.2937534	582.6712923	746.8754313	848.7384049	856.0332498	NA	NA	NA
EOG71ZXWR	24.17234815	21.04673797	59.57571716	30.31819228	13.5443653	30.46263155	NA	NA	0.171284463	NA	NA	0.170984113	6.603800907	1.983613179	5.811794779	9.846055815	6.122497193	18.94882943	NA	NA	NA	NA	NA	NA	NA	NA	NA	NA	20.95763668	27.53564715	21.36518787	10.45711742	8.34458083	10.4867377	NA	NA	NA	NA	NA	NA	NA	NA	NA	NA	NA	NA	NA	NA	NA
EOG71ZXWS	NA	NA	NA	NA	NA	NA	NA	NA	NA	NA	NA	NA	NA	NA	NA	NA	NA	NA	NA	NA	NA	NA	NA	NA	NA	NA	NA	NA	46.01568054	55.4986575	51.24656951	18.94119383	17.92539586	17.97726463	592.3408998	582.8362617	217.0170653	235.9237047	468.0753465	264.5019129	NA	NA	NA	NA	NA	NA	9.945845863	11.25207892	6.260389051
EOG71ZXWV	NA	NA	NA	NA	NA	NA	NA	NA	NA	NA	0.238551378	NA	1.712413645	1.239758237	2.432844326	5.545479712	3.294757792	5.541871029	0.040259766	0.038727167	0.250070407	0.242253185	NA	0.154733389	NA	NA	NA	NA	4.707874907	5.480964334	2.241103623	4.735298456	7.417405182	2.808947598	NA	NA	NA	NA	10.99542745	NA	NA	0.235098888	0.832328108	NA	0.881806135	0.497226877	2.338365015	0.978441645	1.34151194
EOG71ZXWW	NA	NA	NA	NA	NA	NA	NA	NA	NA	NA	NA	NA	NA	NA	NA	NA	NA	NA	NA	NA	NA	NA	NA	NA	NA	NA	NA	NA	NA	NA	NA	NA	NA	NA	NA	NA	NA	NA	NA	NA	NA	NA	NA	NA	NA	NA	NA	NA	NA
EOG71ZXWX	0.215824537	NA	NA	0.871212422	NA	1.159219466	2.417726115	2.603538624	0.856422315	3.557066167	7.156541334	3.76165048	NA	NA	NA	NA	NA	NA	NA	NA	NA	NA	NA	NA	NA	0.150739298	NA	NA	1.366802392	NA	NA	0.394608205	1.545292746	NA	NA	NA	NA	NA	NA	NA	NA	NA	NA	0.581300658	0.881806135	0.248613438	1.169182507	0.978441645	NA
EOG722T3H	NA	0.513335073	0.679570918	0.348484969	NA	2.318438933	NA	NA	NA	NA	NA	NA	NA	NA	0.135158018	NA	0.142383656	NA	3.623378901	2.43981149	3.025851922	2.099527602	3.030563043	3.326767865	3.906689636	0.301478595	0.755403594	0.917752968	0.303733865	0.373787065	0.149406908	1.578432819	0.309058549	0.374526346	NA	NA	NA	NA	NA	NA	NA	NA	NA	NA	NA	NA	NA	NA	NA
EOG722T3J	49.42381899	51.33350725	47.79648791	63.94699175	98.78079082	69.54985593	90.30918136	100.1569989	145.0779402	40.14403245	59.1607417	64.29002639	201.1131974	152.844834	152.375798	165.4465579	175.1105389	282.9631344	37.38763389	22.73633218	36.42025405	31.65441616	16.1630029	21.12110761	20.82399737	7.838443477	21.40310183	15.96890164	147.9168736	164.9646915	176.7483724	78.92164094	52.84901192	43.63231936	NA	NA	NA	NA	NA	NA	8.83919661	7.758263318	6.658624867	16.27641843	11.02257669	13.92235256	2.728092517	1.467662468	1.34151194
EOG722T3K	179.3458738	194.2973249	176.2942876	166.333618	86.67985375	150.1338252	204.8809554	244.8265844	259.7528882	118.230104	142.6537239	115.393758	NA	NA	NA	NA	NA	NA	415.6458456	420.0348479	159.0435284	105.5585953	184.3592518	179.0977085	190.2303547	115.6170413	115.9380846	68.4643714	490.4831131	398.0545676	557.9421698	73.4030452	85.91827669	85.76653332	19.66087369	27.12753164	105.2500255	26.75811987	861.6416783	34.72849544	0.828674682	NA	NA	NA	NA	0.994453754	742.1502884	566.5617425	678.5993429
EOG722T3M	4.532315279	5.646685798	9.513992854	2.962122234	4.299116108	3.146452838	17.20852117	13.69687711	86.788981	5.589675405	6.679438579	4.616571044	22.75063843	19.96010762	24.05812722	19.95467312	17.6555733	23.69372955	NA	NA	NA	NA	14.268901	13.77127163	19.61254312	9.345836453	11.20515331	8.823277033	340.9412634	343.3296493	370.5291323	136.830395	156.3867165	203.9295956	308.2824994	455.4687675	717.6178409	390.5630251	163.6019646	401.6269734	121.8151783	153.2844752	86.97828732	155.2072758	113.7529914	166.3646546	1.169182507	0.978441645	2.683023879
EOG722T3N	27.84352353	14.37338203	10.41782218	21.25758309	57.60815585	52.89021617	NA	NA	0.342568926	NA	0.238551378	0.341968225	10.15216661	11.40577578	6.487584869	51.11347872	34.88399563	19.53963411	10.04380501	12.97360078	39.52412794	40.14942784	0.12627346	0.077366695	0.200240371	NA	0.503602396	NA	NA	NA	NA	NA	NA	NA	NA	NA	NA	NA	NA	NA	NA	NA	NA	1.453251646	NA	NA	0.779455005	0.978441645	NA
EOG722T3P	31.29455788	12.57670928	16.08091316	27.01106992	9.673011244	9.273755732	17.49295954	17.87951851	21.58184234	11.17935081	7.39986374	8.549205637	7.227608735	9.472992689	9.731377304	15.58732491	17.08603868	3.538673894	NA	NA	NA	NA	6.898319128	6.423756647	6.607932239	18.39019431	13.47136409	9.177529679	16.23761242	18.06512887	20.61815333	43.80151072	48.21313368	46.46561117	NA	NA	NA	NA	NA	NA	11.87767044	10.81454887	11.65259352	6.684957571	6.613546012	12.18205849	30.39874519	30.33169101	30.40760396
EOG722T3Q	198.7743987	199.6847765	269.823633	219.7197728	70.71508609	136.5842056	8.959808544	19.69633568	23.3803292	9.485509778	12.64322302	15.73053837	NA	NA	NA	NA	NA	NA	NA	NA	NA	NA	11.50224948	20.73427414	22.82740228	15.22466906	23.41751141	19.45636292	126.2014209	120.6086264	112.0551811	40.05273278	39.5594943	41.9469508	14.26998897	14.43483335	102.9520761	3.014999422	30.98711372	5.249656287	32.5945375	42.31779991	39.9517492	96.49590928	78.03984295	54.19772959	19.87610263	4.892208227	13.86229004
EOG722T3R	4.963964353	9.240031305	3.850901869	8.886366701	27.621821	17.05708644	68.258097	83.31323596	98.06035509	75.27260161	75.62078677	114.3883714	NA	NA	NA	NA	NA	NA	35.81549004	34.32117677	40.06177931	37.80845457	5.682305707	6.963002508	7.545057174	19.1438908	25.82347186	22.57672301	6.985878894	12.08578178	16.28535299	17.36276101	14.52575181	14.23200116	90.3765968	130.1623766	134.2317739	63.69186278	14.9937647	44.01634887	49.16803114	150.9334864	32.46079623	50.57315727	39.24037301	53.45188927	7.794550049	2.446104113	10.73656722
EOG722T3S	69.49550094	65.65812245	89.70336119	61.82994557	27.31120986	53.64702088	15.02545671	15.08807231	58.39001702	12.02627133	15.74439094	12.2270739	25.58223671	21.57179332	20.1385447	26.59566801	27.38892	41.36402071	55.62852847	96.18705072	46.51259553	87.46631991	82.85811908	76.4382942	71.98641333	44.3173535	44.94651384	60.38814529	47.07874907	47.59555298	63.49793598	34.33091381	42.0319627	45.31768791	2.219776062	0.995505748	0.246296833	1.130624783	32.98628235	0.807639429	8.010521927	11.51984553	2.496984325	11.33536284	7.936255215	11.43621817	78.7249555	66.53403188	76.01900991
EOG722T3T	59.78123853	51.84684232	77.4484323	70.57866071	25.57974084	80.48295153	15.81335098	13.24408778	12.84633473	59.47075863	46.19785983	64.47981875	50.26790255	40.6157196	48.5217285	52.87105627	60.10868407	57.94501574	56.68574991	97.6730121	69.61284936	94.15493035	NA	NA	NA	NA	NA	NA	69.09945427	70.0227769	46.46554845	55.44047972	46.97689949	58.80063638	2.219776062	1.493258623	8.86668598	6.783748699	0.999584314	12.92223086	4.143373411	1.880791107	0.416164054	2.906503292	1.322709202	0.745840315	NA	NA	0.447170647
EOG722T3V	65.61065928	44.91681885	66.59794998	50.55471441	49.97722476	51.99927321	77.65736282	95.19895577	59.09656543	31.33605909	41.10001688	52.49212261	0.489261041	0.743854942	NA	0.113173055	0.427150967	0.46156616	20.99647423	30.5212672	12.45475661	19.22036769	0.25254692	0.541566862	0.800961483	0.150739298	1.007204792	0.183550594	64.9990471	48.46896876	30.03078855	15.78432819	12.36234197	15.3555802	0.317110866	0.995505748	4.679639823	1.130624783	0.999584314	NA	0.276224894	0.705296665	NA	NA	0.881806135	0.497226877	3.507547522	1.956883291	2.683023879
EOG722T3X	15.32354213	24.5861833	85.38808586	22.30478042	33.58254548	16.89148365	498.9859597	419.4221485	568.254191	297.2419996	398.223357	562.9532223	509.5653747	509.6757691	444.407673	393.3487981	314.8173818	69.39954928	856.6875514	762.8089987	690.7494791	868.6714704	NA	NA	NA	NA	NA	NA	574.0554861	539.1255439	477.0547638	380.4082285	320.1939288	269.8462326	1148.651663	1302.362929	1773.940623	555.5023372	144.2500123	656.5825882	535.0476198	502.2464573	731.341739	440.625899	299.5759982	403.9968375	852.1976433	980.8828573	825.2981452
EOG722T3Z	148.9189306	144.8888242	304.5972769	167.7955124	162.9375753	211.8572937	19.19958974	44.2601566	27.06294516	57.92936329	155.296947	114.8756761	10.85792566	22.01314726	41.1704839	20.34398843	28.17060627	251.6704873	26.75201032	22.68172688	87.64717688	114.3410807	32.3260058	30.17301087	18.5222343	87.42879262	85.55952907	48.6409073	150.9815483	199.8427626	214.7530076	175.4802956	170.2170866	131.3145549	15.22132157	12.69269829	6.893848349	85.96140226	NA	119.8133093	29.60025965	53.29456701	66.17008461	78.01345485	155.1758346	202.3713389	1.55891001	1.467662468	3.577365172
EOG722T40	522.2953798	235.3153639	268.8835599	582.090125	683.9227365	596.0408412	0.142219183	NA	NA	NA	0.715654133	0.683936451	222.125736	183.8611056	224.5393671	180.2360128	194.7267351	217.6392144	203.6942839	286.7653735	131.107163	197.6051154	18.0571048	19.49640702	18.92271505	20.50355926	24.55313482	12.10516165	NA	NA	NA	NA	NA	NA	39.00463651	19.41236209	13.79262264	14.32124725	2.998752941	9.287853431	9.391646398	17.86751552	9.155609192	25.57722897	14.99070429	24.79919049	154.2424536	129.6484102	130.1982054
EOG722T41	NA	NA	NA	NA	NA	NA	81.20715363	78.67214537	151.7580342	48.78262172	68.22569405	67.36774042	146.6559972	135.3815995	123.0411018	101.6294037	73.61234997	106.9294938	NA	NA	NA	NA	91.67453207	105.9242888	95.71489727	42.05626404	41.29539647	59.28684173	97.13105267	54.69750722	75.30108173	57.61279789	55.32148032	50.93558311	143.3341114	144.8460864	283.4876545	55.7774893	431.8204235	48.05454601	270.4241713	82.5479217	241.3751514	52.31705925	71.60706719	53.94911615	90.41678057	110.5639059	99.71905417
EOG722T43	NA	NA	NA	NA	NA	NA	234.681563	236.4828091	139.7689783	205.9151727	250.7222691	282.9427999	NA	NA	NA	NA	NA	NA	NA	NA	NA	NA	90.18071703	117.1842375	98.49022881	125.1392427	163.9616091	132.80069	NA	NA	NA	NA	NA	NA	NA	NA	NA	NA	NA	NA	NA	NA	NA	NA	NA	NA	80.28386551	72.50741813	84.06808154
EOG722T44	135.4320553	96.52496036	72.46944271	120.5235264	86.14676336	69.9588948	NA	NA	NA	4.065218476	0.238551378	2.222793466	5.871132497	3.967226359	16.21896217	11.09095942	3.559591391	0.92313232	0.020129883	NA	NA	0.48450637	0.25254692	0.309466778	1.201442225	0.452217893	NA	1.468404749	NA	NA	NA	NA	NA	NA	NA	NA	NA	NA	10.99542745	NA	NA	NA	NA	NA	NA	NA	241.241324	229.4445658	230.7400536
EOG722T45	NA	NA	NA	NA	NA	NA	NA	NA	NA	NA	NA	NA	NA	NA	NA	NA	NA	NA	NA	NA	NA	NA	NA	NA	NA	NA	NA	NA	NA	NA	NA	NA	NA	NA	52.6594304	163.3152068	128.5940394	2.265018316	0.999584314	3.63437743	NA	NA	NA	NA	NA	NA	NA	NA	NA
EOG722T46	223.8208362	40.55860408	57.30595029	154.8370989	130.6737837	105.4972516	NA	NA	NA	NA	NA	NA	50.41345771	45.84749936	74.54640489	112.1148873	113.9923547	85.36050709	38.34179033	29.26534519	67.65279751	82.7036223	33.8513892	30.32851792	26.73208951	59.7922498	66.81292988	43.64833115	30.98085422	34.65379883	35.70825106	85.24129134	84.04538188	57.54597312	73.88683177	30.55456018	17.48707513	11.39292906	26.98877647	17.76806743	NA	NA	NA	NA	NA	NA	17.53773761	13.20896221	16.54531392
EOG722T47	64.53153659	34.65011739	26.50326581	56.10607996	125.3181598	76.83969035	0.853315099	0.226394663	1.370275704	1.524456929	1.908411022	1.196888789	8.562068225	11.90167908	16.08380416	67.90949186	80.55355319	52.91856025	33.46431973	16.45904577	103.5501543	116.0344305	14.79672406	17.00055746	9.21105706	38.58926019	41.68946535	29.00099379	89.44962323	78.99366647	64.39437743	62.70324373	53.77618757	58.42611004	NA	0.248876437	0.738890498	NA	NA	0.403819714	50.54915561	33.85423993	70.33172516	54.94163172	72.74459711	93.97836588	NA	NA	NA
EOG722T48	97.90664301	108.8270354	67.73283341	99.66670104	57.17824424	83.62940437	27.02164482	21.39429565	24.32239375	37.38137773	48.18737832	27.35745804	NA	NA	NA	NA	NA	NA	55.42340496	58.5973011	48.96378565	40.53703294	200.8669813	217.4777783	199.7407711	115.4331393	125.4272127	88.6549367	NA	NA	NA	NA	NA	NA	72.93549917	55.0016926	20.44263712	6.406873771	165.9309961	6.864935145	79.55276949	144.3507175	66.17008461	105.7967198	83.33067976	128.5331477	74.04822547	60.17416119	79.59637508
EOG722T4B	NA	NA	NA	NA	NA	NA	481.6195753	491.1179423	246.3901308	306.7325909	272.7691874	226.7283532	86.47933538	78.1295641	111.0593435	63.85902821	70.77321988	141.7685075	115.3653647	104.8812996	95.9722708	86.06286646	94.08761789	82.39939801	76.53987936	65.57460925	68.61330844	61.48944885	52.3940917	62.67163129	82.03485108	48.33950508	64.90229534	83.51750261	6.659328185	4.479775868	3.940749324	1.507499711	25.98919215	0.807639429	NA	NA	NA	NA	NA	NA	464.2472982	493.5161815	416.7362123
EOG722T4C	10.14375324	23.3567458	17.44232023	21.78031054	23.53766069	14.24183916	62.03031896	72.88436581	90.09562755	26.42222625	36.55322762	39.50758909	27.00109373	19.65636685	24.46360128	25.91662967	13.38406363	50.14916329	39.05861546	42.87097332	13.05367524	21.23914423	8.96541567	9.670836817	12.01442225	8.592139965	15.23397248	13.94984511	76.96768005	80.28323185	41.9833412	45.98961322	37.70514301	28.46400233	91.32792939	121.0385664	166.2429732	27.88874465	312.7199525	44.02442526	14.36369449	5.87747221	18.72738244	16.27641843	27.33599018	15.91126006	39.36247775	25.43948278	22.80570297
EOG722T4D	63.88190473	119.527505	101.2447406	75.61601093	43.13733103	58.78898723	NA	NA	NA	NA	NA	NA	118.8671932	97.10530368	114.7937595	97.52235352	92.01543747	143.8594022	NA	NA	NA	NA	90.9168913	86.49596449	87.47400481	60.38767002	66.72479946	53.96387451	108.7382423	82.10731272	83.51846168	132.548896	131.658942	140.1702304	NA	NA	NA	NA	NA	NA	NA	NA	NA	NA	NA	NA	224.9896872	203.5158622	241.9193198
EOG722T4G	NA	NA	NA	NA	NA	NA	0.42665755	NA	0.856422315	0.169384103	NA	NA	0.12231526	NA	NA	0.113173055	0.284767311	NA	35.81106147	57.2960683	33.73449788	39.97177551	2.272922283	1.547333891	1.802163338	4.522178929	7.931737737	1.468404749	2.885471717	2.00349867	2.689324347	1.183824614	0.309058549	NA	NA	NA	NA	3.014999422	NA	5.249656287	NA	NA	NA	NA	NA	NA	0.389727502	0.489220823	NA
EOG722T4H	3922.675709	2669.855712	3999.070982	4237.455249	3681.720044	4213.000988	NA	NA	NA	2.879529754	0.715654133	1.196888789	2318.008731	2407.38734	2709.269505	4175.814127	4856.279343	3472.423764	NA	NA	NA	NA	2569.866951	2106.230892	1992.601942	3776.019406	4379.502696	4219.277495	415.0796625	404.2619248	398.6325717	1133.979679	1163.6178	1601.65443	5535.233587	3347.860944	1378.713022	16456.39447	1854.868636	18827.36731	3357.458342	4076.567705	6261.02173	2591.150591	3488.826292	3888.562791	NA	NA	NA
EOG722T4J	365.3823083	77.25692841	67.06911915	403.8243817	269.2289219	251.4595427	443.0127558	373.4368645	404.6518361	722.7873759	619.0384399	440.3832611	NA	NA	NA	NA	NA	NA	119.3504776	97.27179866	254.1515559	260.3793757	NA	NA	NA	NA	NA	NA	200.7680847	225.867064	181.8371717	228.8806509	234.8690445	218.755221	27.27153447	30.36292532	54.65573016	60.67686336	1.999168627	50.88128402	197.2356233	166.9719325	228.9068764	655.0212078	573.6633901	439.6430323	171.8698286	138.9387136	170.3720163
EOG722T4K	NA	NA	NA	NA	NA	NA	NA	NA	NA	NA	NA	NA	NA	NA	NA	NA	NA	NA	1.650650388	1.123087829	6.22675313	3.795299897	NA	NA	NA	NA	NA	NA	NA	NA	NA	NA	NA	NA	NA	NA	NA	NA	NA	NA	NA	NA	NA	NA	NA	NA	NA	NA	NA
EOG722T4N	NA	NA	NA	NA	NA	NA	NA	NA	NA	NA	NA	NA	NA	NA	NA	NA	NA	NA	0.040259766	0.232362999	NA	0.080751062	0.25254692	0.618933556	0.700841298	NA	NA	NA	NA	NA	NA	NA	NA	NA	NA	NA	NA	NA	NA	NA	NA	NA	NA	NA	NA	NA	NA	NA	NA
EOG722T4P	15.1077176	10.52336899	8.154851018	27.70455501	64.27178582	18.71311424	NA	NA	NA	0.169384103	NA	0.170984113	80.60575658	110.5864347	57.03668364	108.419787	111.3440187	87.38985964	NA	NA	NA	NA	NA	NA	NA	NA	NA	NA	2.126137055	4.610040472	4.332800337	1.183824614	0.309058549	0.749052693	NA	NA	NA	NA	NA	NA	82.86746821	104.8541042	58.26296759	146.7784162	115.0757006	120.5775177	87.5717698	100.5006336	107.7725975
EOG722T4Q	NA	5.390018261	NA	NA	NA	NA	NA	NA	NA	NA	NA	NA	3.057881509	7.934452717	4.730530634	2.602980273	0.569534623	1.821647778	NA	NA	NA	NA	4.167024185	4.564634978	4.601523722	3.768482441	3.525216772	0.183550594	NA	NA	NA	NA	NA	NA	NA	NA	NA	NA	3.998337254	NA	NA	NA	NA	NA	NA	NA	1.933048412	NA	0.894341293
EOG722T4R	NA	NA	NA	NA	NA	NA	0.142219183	NA	NA	0.50815231	NA	NA	NA	0.619879119	NA	3.282018605	0.569534623	0.153855387	NA	NA	NA	NA	NA	NA	NA	1.205914381	1.762608386	0.917752968	NA	NA	0.298813816	NA	NA	1.123579039	NA	NA	NA	NA	NA	NA	NA	NA	NA	NA	NA	NA	NA	NA	NA
EOG722T4V	NA	NA	NA	NA	NA	NA	NA	NA	NA	NA	NA	NA	NA	NA	NA	0.113173055	0.142383656	0.153855387	0.201298828	0.154908666	3.39920704	5.652574314	NA	NA	NA	NA	NA	NA	NA	NA	0.149406908	NA	NA	NA	NA	NA	NA	NA	NA	NA	NA	NA	NA	NA	NA	NA	NA	NA	NA
EOG725PBG	NA	NA	NA	NA	0.752345319	NA	1.706630199	2.037551966	5.909313975	0.338768206	NA	NA	26.29778098	18.72034938	20.00338668	9.846055815	12.5297617	22.77059723	145.9009878	192.3202707	30.15849106	49.74265396	18.43592518	17.33013958	23.52724237	7.084746989	7.428135341	16.15245223	66.97331722	83.97624805	101.4472907	18.14803133	21.01598135	13.85747482	NA	0.248876437	46.05750773	NA	NA	NA	0.276224894	0.235098888	NA	0.290650329	NA	NA	0.779455005	NA	NA
EOG725PBH	0.863298148	0.770002609	3.171330951	0.174242484	0.967301124	0.662411124	NA	NA	NA	NA	NA	0.341968225	0.244630521	0.247951647	0.135158018	0.226346111	0.99668559	0.307710773	2.355196285	1.471632327	5.626584153	3.714548835	39.73573244	38.19438976	42.75131918	91.83640969	95.55351861	49.00800849	39.02980165	29.65377385	15.98653918	13.02207076	21.01598135	13.85747482	NA	NA	NA	NA	NA	NA	0.552449788	1.41059333	0.832328108	0.290650329	2.204515337	3.229488566	NA	NA	NA
EOG725PBJ	NA	NA	NA	0.696969937	NA	NA	269.1768259	264.1652165	399.4370806	139.7334159	115.909729	152.1296946	NA	NA	NA	NA	NA	NA	NA	NA	NA	NA	NA	NA	NA	NA	NA	NA	397.7440522	365.2323254	366.9269317	264.7367254	280.9465836	311.2332665	86.28586662	162.0011392	476.8355942	56.21466422	402.2427236	81.11526603	NA	NA	NA	NA	NA	NA	19.48637512	19.56883291	16.54531392
EOG725PBK	376.1325285	205.7087636	169.5801269	575.3364863	586.088826	564.0430718	1851.380884	1699.623973	1157.43763	2174.248225	2727.190917	3165.274993	NA	NA	NA	NA	NA	NA	106.2857811	100.8525125	78.94372645	104.5726248	39.52359303	42.38147527	40.94915584	282.0332259	373.1668574	257.7050334	346.5603399	441.6568287	393.9591236	184.2820316	170.9711894	177.7127514	89.10498222	168.6386738	395.0625827	708.9884202	425.5230423	512.9237248	182.8498309	77.58263318	136.4477084	383.9694303	455.8937718	447.4569527	111.4620657	123.7728681	118.0530507
EOG725PBM	39.46999134	24.37571592	25.82369489	47.39395574	71.28579375	63.76700682	147.1584555	208.8049296	160.4267409	133.8286861	130.2490523	213.8959955	69.10812211	72.62503753	71.08771121	56.58086902	57.44610971	121.8626976	94.51000096	77.17511014	59.65454562	50.96845508	38.38713188	45.95504289	45.45356298	38.87265007	45.07115543	46.48602333	65.91024869	75.50374124	83.07024095	12.23285435	20.0888057	22.65884396	15.83334554	19.65874977	80.78289818	42.93736051	65.9725647	44.01634887	49.72048093	76.64223762	29.9638119	45.34145135	14.54980123	35.30310826	17.53773761	19.56883291	15.65097263
EOG725PBN	0.863298148	0.513335073	1.132618197	0.174242484	3.761726595	2.649644495	127.286169	120.5777975	337.0766898	254.2692526	174.1425058	174.619235	146.758742	103.2718611	162.4193904	179.0544861	344.8688762	238.6297048	122.7117654	142.8381828	207.8352656	214.3165476	110.1041436	91.83426641	92.1105706	324.5100525	273.9836245	135.5080612	11.99748767	11.46280334	5.628158231	4.735298456	11.74422487	5.056105676	NA	0.248876437	0.246296833	NA	16.99293333	NA	5.248272987	5.172175545	7.907117029	2.034552304	6.172642945	2.486134385	277.4937763	203.0266414	279.4816541
EOG725PBP	394.5186208	180.4860448	263.5421325	369.5944457	270.5530497	365.692341	172.5260912	187.8158804	255.4176784	412.2775195	319.6421477	425.714534	NA	NA	NA	NA	NA	NA	101.1725896	87.24610979	152.1428355	124.1103442	12.75361947	26.07257606	6.007211126	16.27984414	6.169129351	18.90571114	213.5249071	250.4373338	226.8609435	192.5688039	201.1971156	239.3167175	NA	NA	NA	NA	NA	NA	NA	NA	NA	NA	NA	NA	58.41235807	46.96519898	50.9774537
EOG725PBQ	0.863298148	1.540005218	0.226523639	0.348484969	NA	0.662411124	52.33665943	52.29716714	97.46000304	34.42223745	33.55702232	34.69609616	31.31270665	64.71414022	30.81602813	16.07057386	9.397321273	19.38577872	56.91885395	96.94842682	16.7374624	27.13235671	56.31796322	67.61849102	62.87547645	14.32023327	5.161924559	15.96890164	57.70943434	80.98719749	50.64894188	41.43386149	39.86855285	33.67740907	NA	NA	NA	NA	NA	NA	NA	NA	NA	NA	NA	NA	3.507547522	1.467662468	0.894341293
EOG725PBS	NA	NA	NA	NA	NA	NA	NA	NA	NA	NA	NA	NA	2.690935728	4.959032948	0.946106127	3.16884555	1.281452901	0.307710773	10.46753905	8.0939778	1.800506929	2.664785034	1.136461141	3.636234643	5.70685057	0.301478595	1.636707787	2.753258904	4.404141042	1.61974395	4.033986521	0.197304102	0.618117098	0.936315866	NA	NA	NA	NA	NA	NA	NA	NA	NA	NA	NA	NA	NA	NA	NA
EOG725PBT	169.8603854	197.0821677	145.6547001	212.9243159	426.4561963	251.3850214	135.1167572	124.5170646	334.6041985	49.59566541	49.14158383	56.76672543	290.4657182	286.6209466	177.3638124	329.2045738	174.0127609	225.8812474	NA	NA	NA	NA	188.6525495	262.8193033	267.821496	128.5806209	115.2154152	173.4553109	NA	NA	NA	NA	NA	NA	18.70319887	19.3003677	50.15342406	11.9695477	1077.851765	22.59371302	454.6661756	124.367312	494.4028964	100.2743636	193.5564466	93.47865287	219.9037433	271.5175566	199.4381083
EOG725PBV	80.27593657	46.20015653	64.33271358	75.26926839	124.6571707	111.7984374	111.3675758	136.9687711	141.3850472	134.8297461	166.7474131	113.5334509	NA	NA	NA	NA	NA	NA	121.8695311	132.3617097	122.973873	116.2023927	128.4971358	135.3507111	131.1584441	153.5988221	173.604336	131.27722	106.7411922	117.4887504	98.16033868	115.4011964	121.1509513	130.3407864	1.905836304	1.244382185	0.985187331	2.261249566	896.6271293	4.018006158	7.369680173	8.463559983	11.4861279	13.07926481	14.99070429	15.16044748	178.2262841	189.8225714	185.2180818
EOG725PBW	17.4817875	10.52336899	4.756996427	15.33333862	20.20584571	29.97410335	NA	NA	0.256926695	NA	NA	0.170984113	6.381187133	2.975419769	7.028216942	6.903556376	11.53307611	7.538913948	22.90378063	13.05105511	19.9806255	17.60373144	3.283109964	3.790968032	3.203845934	12.36062241	10.07204792	13.39919333	2.42987092	1.868935327	NA	0.986520512	3.399644042	31.4602131	0.317110866	0.248876437	NA	0.376874928	NA	NA	NA	NA	NA	NA	NA	NA	NA	NA	NA
EOG725PBX	37.55346945	24.38341594	30.80721496	18.29546086	51.5893933	32.45814506	89.02920871	86.02997192	199.628616	26.93207241	22.90093227	19.32120474	156.6858485	123.8518479	141.8469884	122.7938968	113.4968596	154.4046504	219.0433195	188.1086913	134.5246251	110.938231	125.0145137	126.3475488	147.3518829	76.2740846	87.88365412	57.06037303	170.6984321	142.786659	163.4511576	43.80151072	43.88631399	58.23884686	NA	NA	NA	NA	NA	NA	71.26602266	77.34753429	45.36188191	38.94714411	29.54050552	50.21991457	246.2843979	218.5251571	223.0487185
EOG725PBZ	17.05013843	7.186691015	10.87313469	16.20455104	14.29456106	6.816210463	NA	NA	NA	NA	NA	NA	46.84674472	49.09442619	21.08465083	34.06508966	27.6224292	19.53194134	59.34772561	34.31343134	62.62613226	30.86709331	8.46032183	9.361370039	9.311177245	3.467003845	5.161924559	4.588764839	71.68119213	63.26719868	71.26560114	110.4902973	82.8276912	99.62400814	451.882984	339.4674602	108.3706064	167.7093428	16.99293333	208.7747923	59.66457711	93.9478668	30.76700853	39.8190951	32.62682699	32.81697388	97.81770584	92.95195631	94.80464876
EOG725PC0	3.453192593	2.566675363	5.663090984	3.786289185	0.214955805	8.776947389	15.50189097	11.77252247	13.61711481	62.84319612	49.07001842	28.89631505	0.978522083	1.735661532	2.83831838	7.016729432	7.831101061	2.000120027	2.345936539	0.813270497	7.428591505	4.602810513	1.010187681	1.315233807	1.201442225	10.55175083	10.07204792	7.15847315	NA	NA	NA	NA	NA	NA	5.707995587	4.977528742	NA	1.130624783	1.999168627	NA	0.552449788	1.175494442	3.329312433	2.906503292	4.849933742	2.734747823	4.287002527	0.489220823	3.130194526
EOG725PC2	32.37368056	10.78003652	7.928327378	25.78788768	11.7150914	34.61098121	0.853315099	0.905578652	1.370275704	2.032609238	0.238551378	0.341968225	2.323989947	2.231564827	2.703160362	27.10268329	24.63237243	9.846744748	NA	NA	NA	NA	NA	0.386833473	0.400480742	0.301478595	1.25900599	1.468404749	NA	NA	NA	NA	NA	NA	NA	NA	NA	NA	NA	NA	NA	0.235098888	NA	6.103656912	10.58167362	1.988907508	4.67673003	2.446104113	3.130194526
EOG725PC3	6.258911576	2.05334029	4.756996427	9.931821607	5.696328843	10.59857798	4.124356314	2.377143961	10.6076468	20.67163595	13.12032578	14.53706926	2.079359426	1.363734061	1.486738199	2.829326384	5.410578915	0.46156616	1.610390622	0.503453165	10.27789372	7.348346608	1.136461141	0.85103364	0.300360556	5.878832608	9.933557261	3.854562465	1.82240319	7.348653704	0.298813816	7.300251787	7.726463731	8.419352267	NA	0.248876437	NA	NA	NA	NA	105.3107409	59.24491988	111.9481306	15.40446745	21.97460888	33.74181587	3.897275025	6.849091517	7.154730344
EOG725PC4	NA	NA	NA	1.916667328	NA	NA	210.6351435	176.2188138	158.6094128	146.8831189	163.5555957	284.6629001	NA	NA	NA	NA	NA	2.923252347	NA	NA	NA	NA	332.4843342	351.2842502	369.4304686	206.2113592	241.2255477	682.4980076	NA	NA	NA	NA	NA	NA	0.951332598	NA	0.985187331	NA	558.8176105	NA	371.2462576	533.9095756	204.3365506	428.1192153	262.7297289	339.3573435	180.8296639	176.0803585	210.6755067
EOG725PC5	81.58167502	128.0694006	180.5393406	98.45397335	36.75744273	80.64855431	143.7864386	144.7533516	94.89244894	177.1469766	138.5983505	176.9685567	76.07397618	51.57394266	87.09177213	54.39323386	59.09206477	91.24855274	68.40134169	48.09952807	52.68983472	25.84033972	74.38390717	69.62925141	63.97679849	93.0362945	79.9330313	44.05214246	NA	NA	NA	NA	NA	NA	97.67014671	85.84743821	31.98656967	38.0643677	137.9826186	46.03544744	120.2766056	252.9664039	140.2556095	113.062978	79.36255215	89.0632782	162.551444	121.8159848	149.7932232
EOG725PC6	1.294947223	2.310007826	1.585665476	0.522727453	0.752345319	0.165602781	NA	0.113197331	0.513853389	NA	NA	NA	9.540590308	7.066621951	9.731377304	10.97778637	15.37743481	3.077107734	74.2388064	98.8634852	105.2486325	127.3541143	0.25254692	0.696300251	0.600721113	0.150739298	0.503602396	NA	NA	NA	NA	NA	NA	NA	2.219776062	2.986517245	5.664827154	NA	0.999584314	NA	NA	NA	NA	NA	NA	NA	0.389727502	0.489220823	0.447170647
EOG725PC7	179.7559405	140.3971423	116.4104983	236.7763695	94.09690382	105.3051524	194.6909509	209.4988292	134.8051545	159.8545535	166.2750814	180.0052345	205.2401143	200.673467	233.1124402	106.399648	132.8752751	192.6330984	191.4649775	169.3105247	95.85123672	105.2347835	300.7669665	250.6750533	292.120665	138.2324581	145.859621	113.8289006	26.88044705	26.41428595	20.16993261	122.1312394	105.3889653	101.8711662	367.2112117	333.8428527	128.7442804	121.3537267	121.9592821	143.7598183	188.6616026	229.684561	114.861279	157.2331086	156.520589	125.0525596	146.9545494	164.3781964	137.2813885
EOG725PC8	NA	NA	NA	NA	NA	NA	10.23978119	10.18775983	25.94959615	8.807973365	9.542055112	3.248698142	NA	NA	NA	NA	NA	NA	20.65325973	25.3275669	19.27792766	29.39338643	24.37077781	29.47671062	29.09292348	22.00793745	19.89229464	25.51353251	6.530278096	7.600336995	0.448220725	11.24633383	9.580815027	7.303263755	NA	NA	NA	NA	4.997921568	NA	10.49654597	10.57944998	7.907117029	14.53251646	15.87251043	16.90571382	NA	0.489220823	NA
EOG725PC9	2.589894445	17.96672754	20.84017482	2.962122234	3.331814984	6.458508456	NA	NA	NA	NA	NA	NA	12.59847182	6.198791185	7.568849014	3.494783949	4.27150967	13.12694159	10.63361058	3.369650758	34.05008673	15.22480516	12.87989293	11.68237087	14.51742689	5.275875417	1.888508985	6.424270775	NA	NA	NA	NA	NA	NA	NA	NA	NA	NA	NA	NA	NA	NA	NA	0.290650329	NA	0.248613438	NA	NA	NA
EOG725PCB	9.496279632	5.903353334	6.116138263	9.409094154	6.018762552	10.4329752	NA	NA	NA	NA	NA	NA	0.611576302	0.619879119	0.405474054	3.847883882	7.688717405	9.385178588	4.93202258	2.362357157	15.5721343	8.721114656	0.631367301	0.85103364	0.200240371	1.055175083	3.525216772	2.753258904	2.278003987	1.61974395	4.033986521	4.537994354	4.944936788	6.741474235	33.29664092	27.87416095	65.76125435	21.48187088	2.998752941	22.21008429	NA	1.645692219	NA	0.581300658	0.440903067	0.497226877	0.389727502	NA	0.894341293
EOG725PCD	322.4483331	163.4048203	195.7662596	313.5911688	171.5347327	178.1885923	165.5957504	117.118487	69.83867053	79.10237618	67.51003992	71.64234324	269.7051491	291.4746001	401.9694069	215.1917744	254.4068444	159.1880144	38.1058681	27.46027196	44.48752537	33.35018845	154.3440503	161.5377899	129.6916834	143.3937717	140.3476927	102.9370084	43.88954348	36.25734534	45.12088627	145.0145691	150.5207852	146.4435467	292.3381651	207.5629485	72.9038625	91.2037325	134.8439239	104.9931257	261.0352871	416.5881773	239.2776846	335.4075734	276.0053202	307.3781969	65.08449291	69.90476335	86.84501126
EOG725PCF	421.7211455	102.923682	135.2346127	400.409229	644.1161457	433.7120272	NA	NA	NA	NA	NA	NA	NA	NA	NA	NA	NA	NA	NA	NA	NA	NA	181.8337826	209.5136508	182.8274682	427.3579679	353.6472285	319.3780328	NA	NA	NA	NA	NA	NA	921.8793406	522.3916414	119.7002607	274.3649474	35.98503529	220.4855641	118.5004795	207.6040734	78.65500624	308.9671129	203.2563141	307.28621	98.60105812	67.02325271	63.05553286
EOG725PCG	477.1902097	280.0242821	209.7676858	532.1365472	500.2021592	411.191705	NA	NA	NA	0.846920516	0.477102756	0.170984113	215.7641193	276.6532904	387.8413393	288.8266911	367.1746997	267.7483752	37.80391986	44.49828886	83.59978735	111.2507376	375.9539729	362.3561979	364.9550963	871.8444422	640.7094073	560.4019883	NA	NA	NA	NA	NA	NA	0.634221732	NA	NA	NA	NA	NA	716.3561157	520.2738401	548.8746094	825.0225853	956.3187534	1162.896817	236.9543215	259.9034543	219.1136168
EOG725PCH	278.3942286	158.6205374	160.4919985	230.7353826	204.9517622	204.0226261	150.4622071	143.2829182	81.96047198	194.202262	134.3998463	167.9337562	318.1493311	272.7381338	366.8188612	253.7136189	233.6530028	166.3561369	NA	NA	NA	NA	290.2521755	266.7727414	280.3685577	260.7021079	219.3490596	212.894827	NA	NA	NA	NA	NA	NA	NA	NA	NA	NA	NA	NA	159.105539	349.5920471	127.7623646	254.0283877	199.7290896	270.7400345	252.3329687	197.0923928	239.629806
EOG725PCJ	943.7899095	373.8336999	447.9663535	1141.929485	712.7977499	809.6104676	NA	NA	NA	NA	NA	NA	203.0188692	337.4621921	261.6226725	267.4279298	397.6490735	493.8727142	48.67405656	29.54882804	83.44849475	67.68392484	279.5972209	299.0996411	309.4915172	794.2694775	722.7777128	633.4184144	246.0259493	322.5769914	328.0975704	1082.359006	786.5323737	885.9252187	473.7097249	296.0186118	70.44089417	471.779572	NA	322.8377089	490.5698873	811.5002371	297.1411347	1226.367092	820.9923749	1146.421204	219.3737139	250.9849587	188.7060128
EOG725PCN	285.7516871	276.9442716	233.0928249	243.9081144	142.0857874	248.5681181	655.5422588	555.4219504	384.9378508	214.4030101	109.3185544	155.9494797	371.0555738	365.9654738	295.1851116	251.9798077	237.510176	432.78751	NA	NA	NA	NA	345.7316829	330.331802	364.0149678	230.7336281	211.2498741	282.6679141	240.2534872	220.2664878	203.3682012	105.952303	104.1527311	141.7582221	1217.724752	1137.82325	556.3845452	114.946853	294.7474266	144.1353707	276.2663278	453.9759535	193.5162852	199.4558819	168.6674685	171.0361011	189.0178387	146.7662468	172.1606989
EOG725PCP	NA	NA	NA	NA	NA	NA	NA	NA	NA	NA	NA	NA	NA	NA	NA	NA	NA	NA	NA	NA	NA	NA	NA	NA	NA	NA	NA	NA	NA	NA	NA	NA	NA	NA	NA	NA	NA	NA	NA	NA	NA	NA	NA	NA	NA	NA	NA	NA	NA
EOG725PCS	NA	0.770002609	3.171330951	NA	0.107477903	0.331205562	NA	NA	NA	NA	NA	NA	NA	NA	NA	NA	NA	NA	NA	NA	NA	NA	NA	0.077366695	0.100120185	NA	NA	NA	NA	0.373787065	NA	NA	NA	NA	NA	NA	NA	NA	90.96217254	NA	NA	NA	NA	NA	NA	NA	48.32621031	37.18078252	53.21330693
EOG725PCT	NA	NA	NA	NA	NA	NA	NA	NA	NA	NA	NA	NA	NA	NA	NA	0.339519166	NA	0.46156616	NA	NA	NA	NA	0.12627346	0.154733389	NA	NA	NA	NA	NA	NA	NA	NA	NA	NA	NA	NA	1.970374662	NA	NA	NA	NA	NA	NA	NA	NA	NA	NA	NA	NA
EOG725PD7	NA	0.256667536	0.679570918	0.696969937	0.322433708	0.331205562	NA	NA	NA	NA	NA	NA	0.12231526	0.495903295	0.675790091	1.358076664	0.284767311	3.077107734	0.322078124	0.309817332	0.674940028	0.403755308	0.25254692	0.309466778	0.400480742	0.753696488	NA	0.183550594	NA	NA	NA	NA	NA	NA	NA	NA	NA	NA	NA	NA	NA	NA	0.832328108	NA	0.440903067	0.497226877	NA	NA	NA
EOG728JKF	63.93801911	138.0871345	95.81949946	94.26169918	85.01502104	79.82054041	151.6056493	185.1908343	429.5814333	84.35328338	148.6175084	108.9168798	1049.298585	883.1752536	1148.621495	782.7252219	890.9828113	986.1422552	996.372834	823.4828505	492.6562064	425.1979451	438.9252847	429.8818488	402.9857488	403.8381153	450.6171289	499.9881459	1.366802392	4.360849095	3.735172705	1.183824614	0.618117098	0.56178952	NA	NA	0.985187331	NA	7.996674509	NA	114.633331	127.6586964	166.1784685	62.19917044	89.5033227	82.18414436	437.9796645	434.9075269	384.6696052
EOG728JKG	NA	NA	NA	NA	1.289734832	NA	1.564411016	0.565986657	8.906792078	0.338768206	NA	0.170984113	NA	NA	NA	0.452692221	NA	NA	5.414938468	6.080165142	7.177020676	8.963367841	NA	0.309466778	NA	0.301478595	NA	0.367101187	8.808282083	18.93854464	20.61815333	0.789216409	NA	1.685368559	3.488219525	4.977528742	5.418530321	4.145624205	31.98669804	NA	NA	NA	NA	NA	NA	NA	5.456185034	2.935324936	3.577365172
EOG728JKH	71.61273965	52.3601774	64.33271358	70.59260011	31.27606969	41.89750357	33.81403301	32.83175402	92.39597789	37.67610607	37.45256632	35.05174311	NA	NA	NA	NA	NA	NA	58.47730948	72.34234703	28.5830475	24.22531849	88.89651594	73.26625972	71.18244824	66.47603025	73.14824802	51.5777168	NA	NA	NA	NA	NA	NA	32.02819746	41.31348856	76.10572133	11.30624783	87.9634196	9.691673146	31.48963792	56.42373322	40.78407731	46.21340234	35.13556545	45.49625924	10.91237007	14.18740386	21.91136168
EOG728JKJ	256.6153746	34.65268407	29.22154948	345.1761039	2065.800525	694.2730987	10.38200038	8.150207866	47.70272295	375.7955713	429.211181	155.4279782	17.98034327	28.14251198	7.433690996	107.5144026	84.87489713	89.69769044	93.42278599	110.3666155	308.8844658	391.043476	NA	NA	NA	NA	NA	NA	515.5882357	612.5124044	645.2974009	1275.363852	1648.82736	1623.571712	18.07531936	30.11404889	166.2454362	1517.660259	67.97173332	883.9613548	17.67839322	14.1059333	17.47889028	272.9206591	349.1952295	422.1456185	21.82474014	14.67662468	19.67550845
EOG728JKK	2.589894445	NA	2.265236394	3.310607202	17.62637604	3.146452838	0.42665755	0.79238132	3.425689261	0.338768206	0.954205511	1.88082524	0.244630521	0.743854942	0.405474054	1.810768886	2.27813849	2.153975414	1.248052732	0.387271665	4.826358852	4.199055205	NA	NA	0.100120185	0.602957191	0.251801198	0.367101187	27.03231398	39.53670386	25.24976748	17.95467331	28.74244508	22.47158078	3.171108659	1.244382185	3.448155659	8.668123337	NA	9.287853431	NA	NA	NA	NA	NA	NA	0.779455005	NA	NA
EOG728JKM	NA	NA	NA	NA	NA	NA	0.142219183	NA	3.853900418	NA	0.238551378	NA	1.345467864	0.99180659	0.675790091	1.244903609	0.854301934	0.615421547	NA	NA	NA	NA	0.505093841	0.309466778	1.501802781	1.055175083	1.384906589	0.183550594	93.24477787	116.7511439	78.88684752	43.60420662	39.0279136	43.63231936	0.951332598	0.746629311	2.462968328	1.130624783	NA	0.403819714	NA	NA	NA	NA	NA	0.745840315	NA	NA	0.447170647
EOG728JKN	14.67606852	16.73215669	26.33337308	21.78031054	47.07532139	27.98355792	18.20405545	14.48925843	72.45932282	31.29710074	23.6165864	18.8082524	48.05888895	55.66514484	39.72969942	42.41612941	35.6030331	82.46802582	NA	NA	NA	NA	21.97158207	24.21577539	22.62716191	14.62623405	23.03980962	34.323961	NA	NA	NA	NA	NA	NA	1.58555433	NA	30.54080726	NA	NA	2.422918286	5.800722775	6.347669987	3.329312433	9.300810533	6.613546012	11.68483161	63.5099938	81.21065656	65.73408504
EOG728JKP	93.23620002	351.3778571	370.9392552	120.4015567	126.6336893	94.06403559	822.9072159	925.6270311	616.6352004	483.3832721	506.6783554	718.8257591	210.2587094	183.4594239	233.4151941	163.4320775	139.6740947	109.4065655	71.78014252	117.8545131	60.94215814	83.90277556	NA	NA	NA	NA	NA	NA	NA	NA	NA	NA	NA	NA	9.513325978	10.70168679	5.172233488	2.257480817	93.96092548	0.403819714	NA	NA	NA	NA	NA	NA	163.2958235	178.0519184	174.3965521
EOG728JKQ	NA	NA	NA	NA	NA	0.662411124	6.542082429	12.11098249	12.24683911	44.38032887	34.58994978	35.73567956	NA	NA	0.135158018	0.113173055	NA	NA	NA	NA	NA	NA	1.010187681	2.513643905	4.305167974	5.577354012	5.791427554	NA	NA	0.124595688	NA	0.986520512	1.236234197	0.374526346	NA	NA	NA	NA	6.997090195	NA	9.667871292	12.24159912	8.735283497	33.42478785	34.80488815	32.56587431	NA	3.913766581	1.34151194
EOG728JKR	9.712104169	1.540005218	2.038712754	10.45454906	18.37872136	41.23509245	28.07406677	15.96082374	26.8916607	222.5605485	168.0117354	154.3986538	2.079359426	1.363734061	1.621896217	17.72969085	12.5297617	6.461926241	2.596754879	2.052539825	17.67997776	16.55396763	5.302222591	3.40413456	1.001201854	23.20480748	34.74856532	49.36042563	4.100407177	1.495148261	4.033986521	14.40319947	15.45292746	14.79379068	0.951332598	0.746629311	1.970374662	6.029998843	0.98958847	12.11459143	3.314698729	3.056285549	3.745476488	43.30689905	33.9495362	43.50735173	NA	NA	NA
EOG728JKS	22.82991953	33.62344725	29.89658993	13.93939875	16.33664121	18.2163059	79.21466287	79.68978938	65.10265513	129.8244459	92.31938321	138.8202913	48.82335933	40.66407018	46.90118386	34.29143577	39.6381859	19.53963411	60.14909624	49.57077313	47.39284336	32.38117571	57.95951821	47.03895028	64.83282608	33.77313963	26.18732459	21.29186886	NA	NA	NA	NA	NA	NA	79.59482735	112.2432731	75.36683083	64.44561264	16.99293333	75.51428659	3.867148517	6.582768876	1.664656217	4.359754937	6.172642945	2.486134385	81.84277552	33.75623676	66.18125568
EOG728JKT	52.01371344	62.77061267	59.12493511	57.88683815	132.5320766	82.63413165	41.38578232	45.95811658	51.4692683	30.15037037	33.15864152	31.80304497	43.57603466	53.30960419	25.54486542	52.73864379	33.80330369	99.7075219	82.51722069	66.59213735	109.8554296	89.31067416	43.43807029	54.23405287	48.82160602	52.75875417	60.68408872	42.24784012	NA	NA	NA	NA	NA	NA	NA	NA	NA	0.753749855	4.997921568	NA	65.20841074	80.87401761	76.69487354	108.1219224	104.9966565	91.24113192	40.53166026	24.95026196	24.14721491
EOG728JKV	9.927928706	1.540005218	1.132618197	10.10606409	56.31842102	24.67481436	1.848849382	3.515909115	1.541560167	1.863225135	2.385513778	1.88082524	NA	NA	NA	NA	NA	NA	3.98934017	3.562899319	13.00366115	19.77593499	1.515281522	1.392600502	1.301562411	33.01190618	28.95713777	14.32245282	30.06965263	42.48712976	27.78968492	16.46108126	22.5612741	20.22442271	NA	NA	NA	NA	NA	NA	11.60144555	5.407274433	18.72738244	16.27641843	24.69057178	16.40600081	NA	NA	NA
EOG728JKW	NA	0.256667536	0.453047279	0.522727453	NA	NA	NA	NA	NA	0.846920516	0.238551378	0.341968225	0.244630521	NA	0.135158018	2.489807218	NA	NA	0.020129883	0.038727167	0.075021122	0.080751062	8.719182423	6.845405132	7.622149717	9.496575751	10.57565032	8.993979085	NA	NA	NA	0.394608205	NA	0.187263173	NA	NA	NA	1.884374639	NA	2.826738001	NA	NA	NA	NA	NA	NA	NA	NA	NA
EOG728JKX	363.7506748	315.4572354	271.1510616	351.816485	122.0991966	193.4240481	99.84782198	135.0444164	93.00746343	106.8813691	91.12662632	132.1707191	284.9994493	258.2775938	430.4809908	176.1957347	247.4983894	236.6280462	NA	NA	NA	NA	320.5514923	320.8296246	265.42562	189.4792971	202.4456452	110.6828434	98.10603838	102.5422516	100.244565	205.5869286	218.1953358	240.6931018	154.6993648	299.480483	157.548695	175.2317664	515.8054975	213.4267955	288.67435	449.0388769	326.2726185	227.5297972	190.0292221	185.5352369	426.7594097	319.363353	349.6874456
EOG728JKZ	7.769683335	26.88079107	19.25450935	5.22727453	1.827124346	0.331205562	NA	NA	NA	NA	NA	NA	NA	NA	NA	NA	NA	NA	27.03423128	29.27347789	10.22787964	11.30514863	66.92493388	59.73482485	70.82802278	18.9931515	18.38148745	17.62085698	NA	NA	NA	NA	NA	NA	8.879104247	12.19494542	6.896311318	NA	381.8412078	NA	18.23084301	24.45028439	8.739445138	9.591460862	2.645418405	5.966722524	NA	NA	NA
EOG728JM0	97.33686623	70.84024001	104.0264509	92.85033506	47.29027719	108.1767046	10.52421956	5.773063905	24.42088232	9.993662088	10.01915787	2.735745804	53.32333776	44.35359069	65.99225392	113.6732803	138.9493619	74.04290485	68.38906246	145.3298887	149.5993694	244.5876981	37.28855278	34.73764585	30.53665656	141.7130285	164.5520829	66.99596666	25.51060732	28.28322128	25.35285825	14.99511178	17.92539586	12.17210626	NA	NA	NA	NA	NA	NA	85.90594205	95.23385772	105.2895057	201.1358408	176.3524089	261.2604041	0.779455005	NA	0.447170647
EOG728JM1	192.0946292	113.7037186	122.1687292	174.5021056	138.109105	135.4945393	72.2445007	59.30294998	44.020107	123.6351508	100.1915787	101.4260658	NA	NA	NA	NA	NA	NA	NA	NA	NA	NA	278.3104944	276.9503301	288.0778119	276.8613606	194.1953789	207.9720001	NA	NA	NA	NA	NA	NA	1.268443464	1.991011497	2.216671495	3.391874349	59.09542462	4.038197144	43.27062965	76.97372706	30.41326908	80.45491762	60.24058611	89.24725215	40.53166026	27.39636607	20.12267909
EOG728JM2	NA	NA	NA	NA	NA	NA	NA	NA	NA	NA	NA	NA	77.42311351	75.97486428	57.41377451	41.78009684	32.18867303	36.8622121	NA	NA	NA	NA	NA	NA	NA	NA	NA	NA	NA	NA	NA	NA	NA	NA	NA	NA	NA	NA	NA	NA	NA	NA	NA	NA	NA	NA	232.441277	176.608717	213.5508139
EOG728JM3	42.31887523	36.24402279	50.74129522	47.04547077	67.82500528	69.67240199	15.78632934	16.41361306	16.81328289	10.5018144	36.02125805	28.38336271	61.4022607	69.05577356	57.03668364	411.8639099	518.8104453	128.7092623	511.1037628	397.8441815	416.4072386	370.127336	206.7096543	241.9566005	219.5004909	149.5333832	175.8831368	225.9360966	70.6181236	67.03248038	46.61495535	98.06013887	80.9733399	94.14281506	140.1630027	187.1550807	362.3888449	264.9430742	30.18744627	214.4605739	33.42321218	19.27810885	44.94571785	44.46950036	50.70385276	46.490713	124.3230733	107.628581	126.549293
EOG728JM4	260.5865461	236.9015693	347.9018011	275.0644131	243.8555387	212.8956231	NA	NA	NA	NA	NA	NA	NA	NA	NA	NA	NA	NA	21.47858493	27.4583356	17.35388595	27.45455344	133.5960581	158.378134	149.8468779	85.01545647	104.1197954	88.73386345	131.8053107	181.4337496	105.0479971	136.9408853	82.32701635	77.71421688	298.4013249	248.6275606	34.72785342	132.6599746	20.99127059	152.643852	160.3899847	261.3500303	150.2352236	191.2479166	173.7158086	200.4023205	180.4438336	184.925471	179.1455044
EOG728JM5	98.75699168	67.76022957	48.24953519	87.81821211	65.66899855	66.07550959	NA	NA	NA	NA	NA	NA	119.1350636	120.1462105	214.6458001	103.2523053	160.1816126	68.43949166	NA	NA	NA	NA	NA	NA	NA	NA	NA	NA	32.04392275	37.50330222	26.74533063	136.4732746	129.7211449	155.0688885	617.414856	491.7798397	49.01306972	179.7693405	99.95843136	167.9688102	NA	NA	NA	NA	NA	NA	43.2558555	47.94364062	49.63594176
EOG728JM6	916.6456574	199.2920752	381.1124318	912.4556178	294.4496866	767.3039251	NA	NA	NA	NA	NA	NA	194.4519083	206.5933126	274.9668236	170.3605319	208.1891098	215.2144535	9.048181011	24.03601589	15.95274146	35.05968843	62.0646684	49.84349295	58.42613541	79.50292036	72.10075503	39.65243473	NA	NA	NA	NA	NA	NA	152.8474374	101.0438335	33.25007242	71.60623626	5.997505882	59.36149802	24.03156578	14.57613108	20.39203865	31.68960539	31.74502086	28.30961224	25.37126041	28.84935191	33.09062784
EOG728JM7	164.4582973	136.8037968	151.5443147	169.5170282	224.5213388	160.4707507	17.49295954	10.18775983	20.81106226	33.87682064	22.90093227	23.08285522	NA	NA	NA	NA	NA	NA	NA	NA	NA	NA	119.0783984	142.3547179	124.2861946	90.21294745	88.2563199	128.4927575	29.15845103	20.30909722	30.03078855	50.11129592	42.6500798	43.25779301	NA	NA	0.246296833	NA	39.98337254	NA	NA	NA	NA	NA	NA	NA	8.574005054	6.359870695	9.390583577
EOG728JM8	NA	NA	NA	NA	NA	NA	NA	NA	NA	NA	NA	NA	0.489261041	0.743854942	0.810948109	2.489807218	1.281452901	0.769276933	NA	NA	NA	NA	NA	NA	NA	NA	NA	NA	NA	1.121361196	0.448220725	0.591912307	0.618117098	2.247158078	NA	NA	NA	NA	NA	NA	NA	NA	NA	0.290650329	NA	NA	NA	NA	NA
EOG728JM9	NA	NA	NA	NA	NA	NA	30.29268603	32.3744368	21.23927342	20.83763237	21.469624	22.91187111	49.12547802	60.3241563	72.54471464	31.02299793	40.29457455	46.9505098	79.86289435	105.3285984	45.60534009	44.17890582	NA	NA	NA	NA	NA	NA	7.137745826	6.35438011	3.436358888	24.8603169	16.38010311	28.08947598	45.6639647	38.82472419	7.14260815	13.94437233	15.99334902	20.99862515	107.5233023	148.053525	75.32569381	81.96048632	85.97609816	120.7515471	12.47128008	14.67662468	11.17926616
EOG728JMB	42.73325834	54.41351769	44.17210968	37.46387656	104.2589395	38.41984517	2.417726115	1.245170646	11.1334901	0.846920516	0.477102756	0.512952338	NA	NA	NA	NA	NA	NA	NA	NA	NA	NA	83.72056681	92.8106341	83.799594	91.34650697	64.16524028	107.9259135	NA	NA	NA	NA	NA	NA	NA	NA	NA	NA	1.999168627	NA	24.59782681	41.37740436	11.23642946	37.49389246	34.83134233	37.29201577	1.948637512	0.489220823	1.788682586
EOG728JMC	4466.53196	4567.706809	4415.444083	5655.214072	3816.583316	3678.269608	5040.134079	6176.170922	1848.244998	3362.647093	5151.039901	3909.243966	3014.068183	3025.543194	4316.149666	3911.396601	4051.811689	5073.704473	483.1634855	189.3971442	572.2811246	439.7727042	2287.178556	2338.624969	1863.046423	2154.516781	2871.465322	2602.692352	NA	NA	0.747034541	0.591912307	1.854351295	1.310842212	6265.7936	3296.517735	1650.198631	3599.242241	5810.623598	3917.075459	NA	0.470197777	0.416164054	1.453251646	0.762762307	3.490532676	1743.040666	2053.538649	1709.649646
EOG728JMD	3.237368056	NA	0.453047279	2.962122234	0.967301124	3.64326118	NA	0.113197331	0.085642232	0.338768206	NA	NA	NA	NA	NA	NA	NA	NA	NA	NA	NA	NA	NA	NA	NA	NA	NA	NA	NA	NA	NA	NA	NA	NA	NA	NA	NA	NA	NA	NA	NA	NA	NA	NA	NA	NA	NA	NA	NA
EOG728JMF	NA	NA	NA	NA	NA	NA	95.3337851	96.85729667	60.21334013	72.19150478	51.75610693	69.81794275	71.71710661	65.16417246	97.74492712	38.25022925	56.63452287	66.8440113	53.58615056	140.7860302	28.85812495	64.19063391	16.53677234	24.91207564	27.860444	10.09953294	12.5900599	9.544630866	NA	NA	NA	NA	NA	NA	NA	NA	NA	NA	NA	NA	68.79104761	43.72839324	80.73582651	32.8434872	29.09960245	33.81142763	223.711381	169.4122787	231.0754316
EOG728JMG	4.532315279	3.080010435	2.038712754	10.80303403	25.25730714	13.9106336	NA	NA	NA	NA	NA	NA	NA	NA	NA	NA	NA	NA	NA	NA	NA	NA	NA	NA	NA	NA	NA	NA	0.911201595	2.741105146	3.137545072	2.367649228	2.781526943	2.434421252	NA	NA	NA	NA	NA	NA	0.276224894	1.175494442	1.664656217	0.581300658	0.440903067	0.248613438	NA	NA	NA
EOG728JMH	NA	NA	NA	NA	NA	NA	NA	NA	NA	NA	NA	NA	NA	NA	NA	NA	NA	1.538553867	27.63792646	30.01355404	27.45773067	55.23937873	28.91662237	25.37627581	25.63076747	25.47644869	35.12626712	30.10229735	32.80325741	23.42523538	36.71525362	47.8403257	38.72503622	39.1380032	NA	NA	NA	NA	NA	NA	NA	NA	NA	NA	NA	NA	NA	NA	NA
EOG728JMJ	25.73275956	26.69342377	55.49602641	29.62122234	16.65907492	25.83403382	NA	NA	NA	NA	NA	NA	26.42009624	16.86071202	36.89813894	26.70884106	39.29788896	14.77011712	NA	NA	NA	NA	26.51742663	15.93753907	21.02523894	75.2219243	52.87825158	31.3871515	NA	NA	NA	NA	NA	NA	3.805330391	5.226405179	0.246296833	36.93374292	NA	45.5266346	NA	NA	NA	NA	NA	NA	0.389727502	NA	0.880926174
EOG728JMK	NA	NA	NA	NA	NA	NA	NA	NA	0.342568926	NA	NA	0.170984113	NA	NA	NA	NA	NA	NA	NA	NA	NA	NA	NA	NA	NA	NA	NA	NA	NA	NA	NA	NA	NA	NA	NA	NA	NA	NA	NA	NA	NA	NA	NA	NA	NA	NA	NA	NA	1.34151194
EOG728JMM	NA	NA	NA	NA	NA	NA	57.17211166	54.33471911	61.23419553	30.99729088	33.62143119	35.14236469	172.7409496	179.3545844	125.2036301	173.5916227	125.6493046	140.6238234	NA	NA	NA	NA	159.988474	175.1589701	170.2593813	87.05194438	76.78803433	100.5857253	NA	NA	NA	NA	NA	NA	NA	NA	NA	NA	NA	NA	NA	NA	NA	NA	NA	NA	16.74269351	10.27363728	13.4151194
EOG728JMN	NA	NA	NA	NA	NA	NA	359.6637813	369.0515999	100.0960709	453.4259996	546.3232089	346.9643812	219.4213456	195.3896174	445.4902888	247.0431991	224.3966413	264.9789783	12.68202745	10.49506212	28.00738542	29.98852176	197.1052949	188.9820774	160.1582558	424.0386886	389.2179248	195.7805696	NA	NA	NA	NA	NA	NA	648.8024895	465.7398981	104.9224508	428.5030241	NA	296.621733	825.3599834	302.5722694	997.9156239	442.0849637	896.3779814	538.5812363	138.2012696	175.2437909	142.2002656
EOG728JMP	NA	NA	NA	4.00757714	NA	NA	194.5558427	180.4886171	128.0351361	129.2400707	131.4441947	134.7508694	NA	NA	NA	NA	NA	0.307710773	44.00533285	12.23778462	62.49809621	19.62250798	NA	NA	NA	NA	NA	NA	NA	NA	NA	NA	NA	NA	NA	NA	NA	NA	324.7849352	NA	493.6138857	205.0062307	862.2919203	186.8881617	413.5891225	250.3537326	NA	NA	NA
EOG72CDT9	17.05013843	14.63004957	19.25450935	19.69114316	19.7759341	24.50921158	NA	NA	NA	NA	0.715654133	0.512952338	3.180196769	5.70288789	4.730530634	15.84309602	9.112553962	18.11339468	1.47008534	0.580907498	1.608702927	0.888261678	9.470509511	8.665069788	7.709254278	33.46412407	53.1149447	46.80540136	13.06055619	5.855997357	3.585765796	6.313731275	11.74422487	7.116000582	0.317110866	NA	NA	1.130624783	NA	4.038197144	0.552449788	0.940395554	4.577804596	1.453251646	2.645418405	2.983361262	NA	NA	2.683023879
EOG72CDTB	72.35085957	111.3937107	116.2247489	101.9928382	75.34845847	108.4367009	202.9624186	209.7546552	157.8377763	95.19386599	113.7890072	120.0137487	134.0428475	131.1565034	137.0853714	121.2162644	114.7612265	98.17204514	208.0624684	142.0791303	143.1583059	65.48911098	123.7656692	121.4657104	125.7509529	99.78941503	114.4436445	76.72414812	16.24976177	13.08254729	28.08849874	1.775736921	2.472468394	1.872631732	62.78160924	68.68989664	285.4580292	9.063842011	94.96050979	10.49931257	139.4935715	114.2557088	116.9670691	112.4787709	134.7972948	72.69456941	277.0962542	266.1361275	248.6089926
EOG72CDTC	402.0811126	154.5138568	139.9916091	423.7071916	433.7786658	307.8555697	189.1515137	130.9772363	313.9464359	728.5430477	468.9920088	358.0185041	0.366945781	0.371927471	0.135158018	0.792211387	NA	NA	193.4683034	128.3995333	247.5394442	141.6365546	85.8659529	112.7232739	108.2309217	764.4035005	442.0370031	546.0721934	348.9902108	333.6597779	370.6785392	269.335884	237.0479073	259.5467581	6.342217319	6.968540238	155.4133015	35.04936828	6.997090195	33.92085601	NA	NA	NA	NA	NA	NA	57.67967036	40.60532828	60.37250898
EOG72CDTD	4.532315279	0.770002609	1.585665476	3.484849687	0.322433708	1.324822247	26.33614835	29.01813592	32.37276351	40.28292742	26.47920294	46.15716123	0.856206823	NA	0.540632072	0.565865277	2.847673113	4.615661601	13.00470947	3.059446154	6.266264254	5.491072191	0.25254692	1.856800669	0.500600927	1.055175083	1.762608386	0.917752968	3.644806379	3.364083588	2.689324347	2.564953331	1.854351295	3.370737118	5.505044633	5.982989548	10.83706064	12.81374754	0.999584314	19.38334629	0.552449788	NA	0.832328108	NA	NA	NA	22.21446764	13.69818303	16.54531392
EOG72CDTF	119.7480862	127.5637655	192.7738823	118.3106469	70.82793788	133.0419621	41.4938689	38.66254856	106.6245782	46.83639837	50.09340383	36.59060012	211.3338606	184.2863427	210.5870049	189.6712504	222.3007539	244.7177624	164.0831031	246.5634765	157.6156264	193.4779286	92.44732564	95.70182747	104.9209483	56.81514867	50.70394823	63.7306016	254.6808458	237.3273754	258.772765	126.8665378	120.2237757	127.1516946	69.76439051	103.6022832	383.2378718	98.68846857	98.95884705	77.53338517	172.4085299	228.2810206	168.7087459	170.7832269	147.2616245	207.5922211	145.3683584	85.16845302	111.7926616
EOG72CDTG	36.47434677	22.58674319	19.93408027	40.25001388	47.29027719	29.31169222	6.257644063	5.886261236	5.994956206	13.04257594	16.46004507	11.62691967	0.733891562	NA	1.757054235	1.358076664	0.142383656	NA	NA	NA	NA	NA	0.37882038	0.077366695	0.200240371	0.452217893	0.125900599	NA	190.823838	164.9061315	135.9602864	207.9585239	225.612741	240.2586512	40.59019084	7.466293113	32.01858826	47.86311582	2.998752941	61.06157902	6.353172563	5.407274433	8.323281084	4.650405267	3.968127607	6.463949401	NA	NA	NA
EOG72CDTH	18.92565366	10.26670145	30.80721496	23.69697787	20.09836781	15.40105863	15.21745261	13.92327177	33.40047029	4.573370786	8.587849601	5.471491607	2.323989947	2.479516474	6.757900906	7.243075542	4.983427948	22.92445262	26.6519648	24.44613659	20.38398907	21.80278664	0.25254692	0.541566862	1.201442225	0.452217893	1.762608386	2.753258904	21.86883828	38.62466342	17.63001517	20.91423485	15.76198601	28.08947598	3.488219525	5.273691702	32.75501579	6.406873771	9.995843136	5.653476002	10.23965682	8.93375776	6.242460813	12.48343164	16.3134135	14.67565127	109.1237007	91.48429384	75.57183926
EOG72CDTJ	194.6909984	267.0035379	230.4221112	190.5446112	99.89318711	117.6806482	332.0874816	322.8161499	117.2784718	116.3668789	118.5576493	185.3724258	352.6666976	319.7100939	528.7557374	166.659773	240.6283781	206.3216121	130.2799975	158.7356846	113.1163477	89.22507804	333.0866586	322.5479389	330.4626912	145.6910386	156.8255631	126.8040921	90.96829255	107.6506748	71.41650211	141.2835486	199.6610946	222.9087182	819.687193	961.2304854	329.2939395	289.7452132	114.9521961	253.2191901	331.715713	357.8205082	292.1679742	167.1907888	110.6578519	101.7972585	666.6366875	692.7220083	703.4307289
EOG72CDTK	168.5309063	116.6399952	125.2267983	129.2722416	63.64948876	77.02019738	5.68876733	5.546669242	9.249361004	4.234602579	4.055373423	1.88082524	0.489261041	NA	1.216422163	0.905384443	0.142383656	NA	97.68307438	111.1279916	82.54399009	86.08143921	273.2178857	212.2408268	206.3527082	139.1248347	114.1905843	94.16145451	66.51619775	50.46125382	51.84270307	67.2806989	64.90229534	79.35838754	0.317110866	NA	NA	0.753749855	NA	3.230557715	1.657349364	0.940395554	0.416164054	42.72559839	71.8672	41.51844423	1.948637512	1.956883291	2.235853233
EOG72CDTM	23.09322547	26.1800887	25.14412397	21.78031054	7.738408995	26.16523939	144.5842883	146.897309	175.5554411	189.727134	173.5294288	102.6930581	47.09137524	43.01961083	38.24971913	35.19682021	41.03496956	31.11879051	53.92171571	73.52352561	51.30869586	55.70773489	34.2201077	52.08016409	48.34503394	27.28381287	30.34204436	52.12836858	78.66707102	83.10532419	65.29081888	19.13849793	36.15985026	28.83852867	127.386606	197.2644416	206.4065977	290.2766068	307.8919603	253.3282214	21.54554174	56.893931	19.9758746	22.38007535	16.3134135	20.38630196	574.2829612	518.5691798	532.3566547
EOG72CDTN	26.97806714	86.24029218	52.7505599	25.26516023	17.73385395	28.49030243	28.15939828	23.54504495	36.70797327	18.80163545	36.49836081	12.65282434	8.929014007	6.942646127	5.541478743	9.393363594	4.556276981	3.384818507	104.4513449	78.5615427	22.73165005	18.73989887	2.778016123	5.570402006	4.505408344	1.658132274	2.140310183	3.303910684	74.41479691	94.98676904	112.4301925	17.15953778	16.73552044	11.98484308	39.9147447	116.1929422	235.3440126	184.1637022	591.414055	181.5088852	6.076947669	4.46687888	8.323281084	3.778454279	7.495352147	2.237520946	3.11782002	3.913766581	2.235853233
EOG72CDTQ	66.25813289	52.3601774	48.24953519	55.5833525	56.77950122	48.49015028	41.10134396	35.31643545	25.60531438	18.79824777	31.48878187	26.67352159	113.7470764	105.8753534	91.63713628	80.05748762	88.2778665	73.99213257	NA	NA	NA	NA	102.9444384	108.1578653	113.2359297	52.30804367	55.25399588	44.41924365	137.7433078	129.1932693	141.7871559	228.6754546	178.8027331	202.1056523	61.25630598	89.9414556	29.06302627	101.0024806	115.9417845	94.76437238	71.27983391	121.7083435	60.30633309	64.31801134	41.88579141	44.00457861	37.80356774	25.9287036	39.35101689
EOG72CDTR	1230.789062	431.9663302	586.983911	922.418803	1305.286885	1130.035288	112.3574213	127.2756836	82.47946391	325.559634	355.878102	531.6904871	401.5609998	362.0391594	477.8592825	557.703236	787.1281728	593.1371326	23.45131344	33.53307893	33.25936411	63.83936679	116.0453099	87.96593169	97.01645968	311.4228667	300.0173504	242.1050684	23.99497533	8.970889568	9.263228308	14.40319947	13.59857617	18.1645278	0.317110866	0.995505748	3.201858826	NA	12.99459608	NA	57.73100286	43.49564535	103.6248495	90.6829027	130.507308	133.7614883	4.67673003	2.935324936	6.260389051
EOG72CDTS	6.474736113	2.05334029	0.226523639	5.053032046	66.95873339	28.6492811	NA	0.113197331	0.513853389	0.169384103	0.954205511	1.025904676	1.223152604	4.089962424	0.946106127	16.35803342	9.254937617	11.18528661	NA	NA	NA	NA	1.389008062	1.856800669	1.802163338	3.919221738	6.546831148	8.076226117	3.341072514	3.862466342	2.091696715	9.470596913	8.03552228	10.67400087	1.58555433	0.248876437	6.896311318	14.36270349	0.999584314	8.480214003	0.276224894	0.470197777	NA	4.069104608	3.086321472	3.729201577	NA	0.489220823	NA
EOG72CDTT	348.3559106	496.8595834	872.1182768	457.2715214	264.0162437	389.4977407	107.5546795	114.7786982	57.93354393	142.6959439	285.5364572	248.5903818	251.6134989	191.5426476	192.6650517	201.7909529	216.5584211	554.1317149	188.2615079	99.91570232	125.3332873	189.357202	NA	NA	NA	NA	NA	NA	245.8740823	300.0600586	207.8638551	241.8810182	178.0177244	188.0122259	162.4812655	213.5608707	113.7275625	199.8718492	8.936283764	275.7927122	866.920781	588.7134775	453.098614	209.0269972	174.1214394	136.9238512	135.6173763	155.1074618	155.1682143
EOG72CDTV	NA	NA	NA	NA	NA	NA	337.494655	332.5341408	333.2630412	220.3416168	217.5755552	238.869935	298.6742954	287.7478868	200.0338668	247.6328307	191.5060169	201.3967012	595.0816078	1078.632914	353.3219771	837.2431572	NA	NA	NA	NA	NA	NA	NA	NA	NA	NA	NA	NA	512.1435618	466.026106	575.846921	216.7030834	1306.116839	193.8334629	NA	NA	NA	NA	NA	NA	6.625367542	3.424545759	3.130194526
EOG72CDTW	96.88579294	90.86030784	67.73056817	141.3106548	171.6422106	149.3737084	168.9563897	142.6241098	237.485908	168.5693656	118.7985862	154.4978246	248.7036189	380.3615464	167.4607844	364.9831035	258.5687187	144.1624973	279.5235523	177.8084269	203.3242455	106.9943491	NA	NA	NA	NA	NA	0.550651781	199.5531493	166.8249051	165.536878	103.7819578	91.79038913	82.20853303	348.8219525	502.2027849	645.5439987	318.7645826	26.98877647	318.9812306	154.6859407	112.3772687	146.073583	165.3800373	182.0929669	174.5266338	213.1380738	259.287036	241.9193198
EOG72CDTX	NA	NA	NA	NA	NA	NA	NA	NA	NA	NA	0.477102756	0.170984113	NA	NA	NA	NA	NA	NA	5.535717765	6.196346641	3.075866004	4.602810513	NA	NA	NA	NA	NA	NA	17.92029803	18.68935327	15.68772536	24.07110049	12.98045907	19.28810684	3.805330391	3.618663395	0.975335458	NA	35.98503529	NA	NA	NA	NA	NA	NA	NA	NA	NA	NA
EOG72CDTZ	215.8266953	239.2398105	198.5796832	217.5034084	222.7973932	212.1851872	NA	NA	NA	NA	NA	NA	285.341932	301.3145612	355.4088213	177.2606931	163.6742837	183.5048583	NA	NA	NA	NA	NA	NA	NA	NA	NA	NA	NA	NA	NA	NA	NA	NA	NA	NA	NA	NA	NA	NA	371.7987074	425.8322656	226.3932455	152.8762601	182.0709217	202.2495183	NA	NA	NA
EOG72CDV0	35.82687316	57.15986032	36.01725866	39.90152891	44.1841658	26.16358336	NA	NA	NA	NA	NA	NA	62.38689855	58.14466132	77.2941674	85.33248373	68.51216743	47.57362412	NA	NA	NA	NA	47.98391486	46.26528333	47.35684771	44.31433872	53.00415218	46.43830018	NA	NA	NA	NA	NA	NA	88.46758938	97.55956334	75.36683083	97.23373135	13.99418039	85.21403613	64.36040031	43.96349213	18.72738244	62.48982077	31.74502086	43.01012486	41.73202096	53.81429049	56.79067211
EOG72CDV1	NA	NA	NA	NA	NA	NA	NA	0.226394663	NA	NA	NA	NA	NA	NA	NA	NA	NA	NA	10.36688963	9.333247128	14.15298474	16.79622082	NA	NA	NA	NA	NA	NA	4.859741839	4.236253407	8.665600675	7.487690684	3.399644042	7.116000582	NA	0.497752874	NA	0.753749855	NA	NA	NA	NA	NA	NA	NA	NA	NA	NA	NA
EOG72CDV3	NA	NA	NA	NA	NA	NA	179.6242506	211.1775457	239.6209688	158.3741365	181.5375985	225.449392	NA	NA	NA	NA	NA	NA	NA	NA	NA	NA	NA	NA	NA	NA	NA	NA	166.8713854	152.7505762	147.3152115	69.84762527	72.62875907	89.13727044	260.9822427	401.4078278	393.488746	291.731344	128.9363806	283.021085	NA	NA	NA	NA	NA	NA	375.7129015	367.4390833	355.1876445
EOG72CDV4	NA	NA	NA	NA	NA	NA	NA	NA	NA	NA	NA	NA	NA	NA	NA	NA	NA	NA	60.07763516	63.75847058	64.12630463	64.01136655	NA	NA	NA	NA	NA	NA	NA	NA	NA	NA	NA	NA	NA	NA	NA	NA	NA	NA	NA	NA	NA	NA	NA	NA	NA	NA	NA
EOG72CDV5	299.4435957	305.4318015	392.1237459	311.3887438	687.1040825	285.5025064	NA	NA	NA	NA	NA	NA	NA	NA	NA	NA	NA	NA	15.03460685	18.39540409	129.7595335	25.27185225	37.88203804	41.62560266	39.1469925	116.6722164	196.0146426	62.21998021	8.352681286	12.83335591	6.575398029	54.1264344	42.96531952	53.56475806	NA	NA	NA	NA	NA	NA	139.5847257	163.9532628	167.3978292	249.5378401	234.4898874	256.6138189	NA	NA	NA
EOG72CDV6	1.294947223	0.770002609	0.453047279	3.484849687	1.18225693	3.146452838	NA	NA	NA	NA	NA	NA	NA	NA	NA	NA	NA	NA	151.4371082	70.6069827	94.91022178	40.69772755	NA	NA	NA	NA	NA	NA	23.8431084	23.29939374	31.37545072	56.62627737	40.48666995	38.01442416	NA	NA	NA	NA	NA	NA	16.02104385	11.28474664	2.913148379	16.85771909	6.221142282	8.20424347	NA	NA	NA
EOG72CDV7	0.215824537	NA	0.226523639	0.174242484	0.429911611	0.165602781	NA	NA	0.342568926	0.169384103	NA	0.512952338	NA	0.123975824	NA	0.113173055	0.854301934	0.307710773	10.12049987	5.886529309	20.35573111	20.02626328	2.778016123	2.939934392	2.102523894	8.289153977	6.546831148	2.202607123	11.238153	7.724932683	7.46885134	2.564953331	2.472468394	1.872631732	0.634221732	NA	5.911123986	0.753749855	NA	0.807639429	NA	0.705296665	NA	0.290650329	0.440903067	NA	79.114683	80.72143574	74.23032732
EOG72CDV8	NA	NA	NA	NA	NA	NA	NA	0.339591994	NA	1.355072825	NA	NA	NA	NA	NA	NA	NA	NA	NA	NA	NA	NA	NA	NA	NA	NA	NA	NA	NA	NA	NA	NA	NA	NA	NA	NA	NA	NA	NA	NA	NA	NA	NA	NA	NA	NA	NA	NA	NA
EOG72CDV9	3.884841668	14.37338203	47.34344063	8.189396764	25.68721875	6.955316799	79.50194562	121.3475393	47.0175851	85.369588	133.3502202	177.4319236	360.1854167	511.660622	336.8178359	191.978849	185.0944808	46.00276062	45.51587926	19.50106469	31.8304618	27.52157682	1213.101555	1852.050354	973.0590714	501.2729825	1244.698646	72.86958565	386.4952685	853.8542529	394.7330514	5450.328523	29.05150363	130.3351685	965.8784733	458.1665881	529.6096165	423.3360688	301.8744627	520.2692055	291.969713	253.4789195	509.3848023	856.8371704	228.387789	1170.720682	NA	NA	NA
EOG72CDVB	1793.098311	1458.849509	1198.778956	2121.245429	1795.53659	1703.506127	1648.505219	1690.726663	293.8599069	997.2014799	1280.88731	1190.919734	1000.992619	1183.733562	1180.725579	1268.296479	1397.018595	1480.154978	250.4580146	66.75130601	323.2885212	225.7912735	1139.530849	1323.481097	1094.77418	1263.091304	1468.441636	1494.725904	141.9955819	123.7920462	136.1007289	1475.171744	1141.860078	1451.660373	4340.391556	1900.218884	211.0468301	1575.717841	2073.137866	1753.47404	2815.035518	1919.326166	2302.693975	936.1469257	1629.6571	1376.463219	959.1154863	1167.770104	901.2992683
EOG72CDVC	NA	NA	NA	NA	NA	NA	NA	NA	0.256926695	NA	NA	NA	NA	NA	NA	NA	NA	NA	NA	NA	NA	NA	NA	NA	NA	NA	NA	NA	7.441479691	9.095485256	12.6995872	0.789216409	0.618117098	1.310842212	NA	NA	NA	NA	NA	NA	NA	NA	0.416164054	NA	0.881806135	NA	NA	NA	NA
EOG72CDVD	0.431649074	0.770002609	2.038712754	1.916667328	1.289734832	0.496808343	NA	NA	NA	NA	NA	NA	0.856206823	1.363734061	0.270316036	0.339519166	0.99668559	NA	2.254546871	3.369263486	7.786442257	7.278093185	3.283109964	3.636234643	3.604326676	6.934007691	6.043228752	9.544630866	1.063068527	NA	NA	3.35416974	5.563053886	1.685368559	NA	NA	NA	1.507499711	NA	0.403819714	1.38112447	NA	NA	NA	NA	NA	NA	NA	NA
EOG72CDVF	1.51077176	3.336677971	1.585665476	0.174242484	0.967301124	1.987233371	NA	NA	NA	NA	NA	NA	NA	NA	NA	NA	NA	NA	10.59033133	17.41715586	9.727738825	16.31171445	NA	NA	NA	NA	NA	NA	8.90699559	8.098719749	4.183393429	7.694859992	2.781526943	2.996210771	6.659328185	20.90562072	5.418530321	9.79874812	NA	17.76806743	2.486024046	1.175494442	3.745476488	0.581300658	3.968127607	4.475041893	NA	NA	NA
EOG72CDVH	NA	NA	NA	NA	NA	NA	NA	NA	NA	NA	NA	NA	NA	NA	NA	NA	NA	NA	0.100649414	0.077454333	0.050014081	0.323004247	NA	NA	NA	NA	NA	NA	NA	NA	NA	NA	NA	NA	NA	NA	NA	NA	NA	NA	NA	NA	NA	NA	NA	NA	NA	NA	NA
EOG72CDVK	NA	NA	NA	NA	NA	NA	6.257644063	4.576568111	7.965583953	8.807973365	6.202335823	4.274602818	6.360393539	6.570718656	1.892212254	0.565865277	1.423836557	3.692529281	55.56552193	58.16820409	8.503144043	14.13143579	2.525469203	2.475734225	1.301562411	0.904435786	1.510807188	4.588764839	28.09538251	33.3916445	35.70825106	2.170345126	3.399644042	3.183473944	94.49903805	293.1764429	341.0225947	15.82874696	NA	23.01772372	31.21341303	42.31779991	13.73341379	6.9756079	4.849933742	2.734747823	78.33133072	75.34000669	88.53978801
EOG72CDVN	NA	NA	NA	NA	NA	NA	NA	NA	NA	NA	NA	NA	NA	NA	NA	NA	NA	NA	NA	NA	NA	NA	0.883914221	1.469967196	1.201442225	5.125136119	7.050433544	2.936809497	4.369211647	6.105188734	3.436358888	4.932602559	4.944936788	4.68157933	NA	NA	NA	NA	22.99043921	0.807639429	0.276224894	4.231779991	1.248492163	11.9166635	8.377158282	17.65155413	NA	NA	NA
EOG72G929	NA	NA	NA	NA	NA	NA	NA	NA	NA	NA	NA	NA	0.12231526	0.123975824	NA	0.113173055	0.142383656	NA	0.100649414	0.193635833	0.100028163	NA	NA	NA	NA	NA	NA	NA	1.974270122	0.872169819	1.344662174	NA	NA	NA	NA	NA	NA	NA	NA	NA	NA	NA	NA	NA	0.881806135	NA	NA	NA	NA
EOG72G92B	11.43870047	59.80353595	39.41511325	10.10606409	NA	NA	71.67846835	71.20112149	140.6313955	1.355072825	0.477102756	1.367872902	86.96370381	53.80550749	76.5913457	22.74778413	38.15881971	151.8383426	5.757146475	17.05079687	1.800506929	5.652574314	66.55242717	76.82512767	78.73551503	39.00530065	33.23901714	107.5845094	386.3844056	200.4732167	355.4390346	17.95467331	10.81704922	16.85368559	9.830436844	22.39887934	20.93523079	NA	309.8711372	NA	95.29206395	92.15876426	62.30808219	20.63617337	17.19521963	18.39739445	115.3593407	75.34000669	117.377823
EOG72G92C	74.67960632	76.89246051	84.20110199	106.0701123	52.18052176	69.05635965	166.986654	183.2540279	470.336002	131.4606963	100.4849969	95.46213998	NA	NA	NA	NA	NA	NA	NA	NA	NA	NA	122.9297389	116.9954628	110.7539503	80.49478493	79.25065005	111.6189515	110.255393	87.21698191	105.3303762	40.15730395	28.35612189	34.2691607	89.0954689	109.2915986	300.5412472	6.029998843	951.6642416	7.668536377	3.314698729	3.291384438	0.832328108	1.162601317	NA	3.729201577	163.5218655	117.1488182	148.988316
EOG72G92D	0.215824537	1.540005218	1.812189115	0.348484969	6.34119626	NA	145.7746628	151.7297031	191.409531	106.711985	88.97966392	115.6057783	2.323989947	6.322767009	4.32505658	4.526922214	2.135754835	3.077107734	146.9294235	105.1148244	90.15563314	53.99984993	13.00616639	14.08073841	14.71766726	4.522178929	6.29502995	10.82948502	185.1257907	165.2288344	185.56338	7.892164094	10.81704922	9.175895487	NA	0.497752874	NA	NA	9.995843136	NA	127.0634513	161.2778375	84.90162869	110.7377754	93.03054724	133.5054165	2.338365015	0.489220823	0.894341293
EOG72G92F	58.92009863	41.58014087	59.34919352	59.76517213	57.93166434	61.43863172	30.37517316	36.01259903	63.54653578	54.71106533	51.28854623	75.28430484	NA	NA	NA	NA	NA	NA	142.4992389	65.48763856	101.1929907	34.88445862	NA	NA	NA	NA	NA	NA	NA	NA	NA	NA	NA	NA	17.75820849	23.64326152	22.41301178	15.07499711	16.03333239	12.3003485	14.0874696	10.81454887	31.62846812	10.46341185	13.66799509	16.90571382	31.1782002	20.54727455	33.53779849
EOG72G92G	18.77673473	7.700026088	5.663090984	16.20455104	47.29027719	21.19715596	4.124356314	9.848167838	18.15615308	37.21876899	40.98312671	16.5922983	0.366945781	3.545708558	2.973476398	3.233354191	4.27150967	9.385178588	5.857795889	5.383076144	36.78660719	21.64128452	2.904289583	2.475734225	4.103926401	12.8128403	12.4641593	11.74723799	NA	0.249191377	0.149406908	NA	NA	0.187263173	6.342217319	2.737640808	8.620389147	66.34883102	NA	63.14125054	15.74481896	6.817867764	9.155609192	16.85771909	16.3134135	19.3918482	13.64046259	7.827533163	11.62643681
EOG72G92H	24.38817269	38.75679797	55.04297913	23.52273539	34.17797306	35.93580346	6.684301612	5.773063905	0.256926695	20.15501444	9.303503735	11.62691967	50.02694149	46.44506283	52.57646905	26.02980273	26.91051092	32.47887213	37.42145209	41.23126509	27.70780108	32.70660249	28.65776178	31.48824468	30.54366497	9.044357858	2.140310183	5.506517807	11.54188687	10.96442058	9.86085594	7.497555889	6.490229534	7.490526928	NA	NA	0.492593666	NA	24.98960784	NA	24.58401557	35.97012993	40.36791326	20.05777922	20.2815411	16.12755375	21.82474014	17.12272879	16.09814327
EOG72G92J	216.0813683	178.3839377	261.8273486	250.3568288	247.6398356	244.9116087	36.55033009	55.46669242	34.08560814	88.75727007	124.7623706	108.7458957	53.33434613	42.15178006	41.63272432	39.27105021	46.13230443	58.46504694	124.6665784	72.82682389	151.4889014	118.2195542	51.6458452	73.80782659	76.09134093	65.21434233	76.42166359	59.47039232	11.99748767	29.65377385	23.00866386	10.85172563	10.50799067	14.41926434	NA	0.248876437	4.43334299	0.376874928	3.998337254	0.403819714	15.46859407	15.75162552	21.64053082	29.06503292	51.5856589	50.46852801	54.56185034	45.98675733	51.87179499
EOG72G92K	16.40482306	13.34671189	11.09965833	11.50000397	0.967301124	16.39467531	25.74167217	20.26232233	21.14849265	35.90942987	26.47920294	54.71491607	150.5480688	113.32878	149.1941783	115.3957742	118.8832333	88.91610508	28.34287496	38.68843934	25.78225894	21.39903133	105.6908861	104.0582041	116.5398958	68.7401345	58.16985375	49.37143866	12.90868926	20.4336929	8.964414491	8.286772299	8.962697928	10.29947453	59.6168428	87.85338229	141.6206788	44.47124147	29.98752941	34.72849544	29.83228856	38.5562177	39.53558515	34.8780395	19.39973497	43.01012486	93.45275781	87.11065969	101.351227
EOG72G92M	213.2346426	158.9208384	117.3052667	252.3867537	147.0297709	187.6842557	69.24367594	69.49863363	44.23421258	113.616081	112.1096055	90.27961152	131.1219591	132.9640709	122.6342762	142.987365	120.6203139	264.3250929	89.96266044	37.68230755	81.02781322	40.06948429	123.6217175	121.9299106	125.7579613	120.5884233	122.739235	132.7070792	49.35675305	30.1434349	31.835624	99.24396348	88.39074509	86.23094599	NA	NA	NA	0.376874928	NA	3.230557715	138.112447	174.3728455	69.19143565	127.5286449	139.3870958	137.4633424	NA	NA	NA
EOG72G92N	NA	NA	NA	NA	NA	NA	NA	NA	NA	NA	NA	NA	NA	0.247951647	0.675790091	NA	NA	0.153855387	0.905844725	0.580907498	0.950267546	0.403755308	NA	NA	NA	NA	NA	NA	NA	NA	NA	NA	NA	0.187263173	NA	NA	NA	NA	NA	NA	NA	NA	NA	NA	NA	NA	NA	NA	NA
EOG72G92P	12.06890811	14.10644779	10.42008741	8.583184779	18.17236379	4.44477864	18.30503108	17.65991568	12.24855195	22.94307678	15.03589334	24.27803417	24.09610629	28.39046363	15.6783301	13.92028581	8.400635683	14.77011712	19.1988757	21.18337281	11.30318239	10.8997783	24.74833545	45.96432689	31.14138248	12.65908621	13.33413244	19.45636292	1.518669325	0.124595688	0.597627633	1.578432819	0.927175648	0.56178952	11.09888031	13.93708048	19.95004345	22.4089832	2.998752941	19.78716601	21.54554174	31.03305327	20.39203865	20.9268237	18.51792883	25.35857073	11.69182507	10.7628581	8.496242284
[truncated: 8,989 more rows]
[truncated: 51 more columns]
