# Supplementary material for: Comparative transcriptomics reveals the conserved building blocks involved in parallel evolution of diverse phenotypic traits in ants
Source: Genome Biol. 2016 Mar 7;17:43. doi: 10.1186/s13059-016-0902-7 (PMC4780134; doi:10.1186/s13059-016-0902-7)
Supplement: Supplementary file 4 — Results of the MCMC general linear model (GLM) with 500,000 iterations testing the influence of biological traits on module eigengenes and accounting for the effects of phylogeny. The expression of 32 modules was significantly correlated with one of the two female castes. The modules associated with caste were also found to be correlated with several important phenotypic traits (worker sterility, the number of queens per colony and invasiveness). We found that eight modules showed significant interactions with multiple traits, suggesting that these modules play a role in biological traits beyond caste differentiation. (XLSX 3332 kb) [file 13059_2016_902_MOESM4_ESM.xlsx]

## Sheet: Caste
		Caste
	Modules	pMCMC	post.mean	Direction	CI
	1	< 0,001	0.02012	Queen	0.01368	0.02748
	2	< 0,001	0.01631	Queen	0.009105	0.022478
	3	0.0171	-0.029407	Worker	-0.052276	-0.002853
	4	0.0114	0.026159	Queen	0.005201	0.046544
	5	< 0,001	0.033615	Queen	0.018651	0.047592
	6	< 0,001	0.012018	Queen	0.008038	0.016543
	7	< 0,001	-0.069708	Worker	-0.095266	-0.047366
	8	< 0,001	-0.036469	Worker	-0.053956	-0.019048
	9	< 0,001	-0.02588	Worker	-0.0385	-0.01283
	10	< 0,001	-0.068106	Worker	-0.093	-0.04457
	11	0.651	0.010254	NTA	-0.026537	0.049652
	12	< 0,001	-0.06169	Worker	-0.08105	-0.04385
	13	< 0,001	0.08605	Queen	0.05754	0.11341
	14	0.406	-0.003434	NTA	-0.011198	0.005331
	15	0.0229	0.01729	Queen	0.001571	0.033523
	16	< 0,001	0.010183	Queen	0.003985	0.015241
	17	< 0,001	-0.03789	Worker	-0.05743	-0.02027
	18	< 0,001	0.01577	Queen	0.01026	0.02063
	19	0.0771	-0.0101552	NTA	-0.0224722	0.0003631
	20	< 0,001	0.0589	Queen	0.028594	0.08703
	21	0.02	0.02834	Queen	0.00574	0.04893
	22	< 0,001	0.01234	Queen	0.00623	0.01757
	23	< 0,001	0.02075	Queen	0.009571	0.031598
	24	< 0,001	-0.036204	Worker	-0.046149	-0.02502
	25	< 0,001	-0.02875	Worker	-0.03738	-0.02062
	26	< 0,001	-0.0741716	Worker	-0.0979857	-0.0487658
	27	< 0,001	0.0805483	Queen	0.066858	0.0949583
	28	< 0,001	0.051885	Queen	0.032592	0.07072
	29	< 0,001	0.026977	Queen	0.020446	0.03378
	30	< 0,001	0.0187136	Queen	0.0093719	0.0282711
	31	< 0,001	0.101005	Queen	0.081543	0.119808
	32	< 0,001	-0.039748	Worker	-0.0634005	-0.0154033
	33	< 0,001	-0.02992	Worker	-0.04362	-0.01811
	34	< 0,001	0.046412	Queen	0.033945	0.059934
	35	0.1486	0.006761	NTA	-0.001896	0.016391
	36	< 0,001	-0.05032	Worker	-0.070483	-0.030552

## Sheet: Invasiveness
		Invasiveness
	Modules	pMCMC	post.mean	Direction	CI
	1	0.0886	0.16934	NTA	-0.01419	0.37708
	2	< 0,001	-0.384817	Not invasive	-0.466057	-0.289001
	3	0.78	0.023072	NTA	-0.183722	0.22409
	4	0.1	0.141041	NTA	-0.03699	0.314336
	5	0.5229	0.076476	NTA	-0.194153	0.325868
	6	0.7714	0.025611	NTA	-0.138704	0.212154
	7	< 0,001	-0.30609	Not invasive	-0.385382	-0.233404
	8	0.917	0.008667	NTA	-0.122631	0.138552
	9	0.774	-0.03654	NTA	-0.30661	0.2838
	10	0.0371	0.172489	Invasive	-0.002197	0.322957
	11	0.446	0.046272	NTA	-0.051077	0.175205
	12	0.78	0.02545	NTA	-0.18175	0.20792
	13	0.277	0.06576	NTA	-0.09697	0.18772
	14	0.86	-0.049902	NTA	-0.552434	0.498478
	15	< 0,001	-0.264545	Not invasive	-0.386685	-0.14447
	16	0.4686	-0.047243	NTA	-0.196321	0.065867
	17	0.703	-0.06454	NTA	-0.40684	0.27414
	18	0.44857	0.13234	NTA	-0.30091	0.47458
	19	0.9343	-0.0119046	NTA	-0.391572	0.410644
	20	0.334	0.066307	NTA	-0.076934	0.225427
	21	0.729	0.02391	NTA	-0.10812	0.15648
	22	0.863	-0.02758	NTA	-0.42029	0.36256
	23	0.6143	0.102448	NTA	-0.399921	0.522127
	24	0.763	-0.043947	NTA	-0.466726	0.407443
	25	0.894	-0.00296	NTA	-0.16118	0.16636
	26	0.166	-0.121231	NTA	-0.280321	0.0586978
	27	0.931	-0.0083448	NTA	-0.210622	0.197451
	28	0.983	0.001817	NTA	-0.232647	0.165168
	29	0.777	-0.049212	NTA	-0.450989	0.33737
	30	0.571	0.05949	NTA	-0.145016	0.266425
	31	0.997	-0.003676	NTA	-0.116609	0.115803
	32	0.883	-0.0174169	NTA	-0.174711	0.162152
	33	0.769	-0.01647	NTA	-0.12729	0.10283
	34	0.774	-0.034744	NTA	-0.336966	0.288072
	35	0.0829	-0.154223	NTA	-0.333455	0.024201
	36	0.6514	0.063919	NTA	-0.206989	0.367112

## Sheet: Worker sterility
		Worker sterility
	Modules	pMCMC	post.mean	Direction	CI
	1	0.1971	-0.13015	NTA	-0.3638	0.05682
	2	< 0,001	0.399521	Sterile	0.308874	0.495502
	3	0.7629	0.034704	NTA	-0.21054	0.254814
	4	0.4571	-0.072518	NTA	-0.286179	0.117242
	5	0.7314	-0.046926	NTA	-0.303446	0.254271
	6	0.0171	0.263081	Sterile	0.05138	0.459479
	7	< 0,001	0.311233	Sterile	0.231336	0.384922
	8	0.857	0.011184	NTA	-0.129476	0.163989
	9	0.911	-0.01765	NTA	-0.32677	0.37054
	10	0.1314	-0.132669	NTA	-0.327793	0.025072
	11	0.983	-0.001258	NTA	-0.13487	0.105191
	12	0.934	-0.01248	NTA	-0.24271	0.18252
	13	0.569	-0.03996	NTA	-0.18653	0.10352
	14	0.997	-0.003757	NTA	-0.649186	0.533502
	15	< 0,001	0.293791	Sterile	0.160186	0.43107
	16	0.8857	-0.008846	NTA	-0.162838	0.137532
	17	0.923	0.01849	NTA	-0.32693	0.41636
	18	0.85714	-0.04294	NTA	-0.51956	0.33758
	19	0.9229	-0.0193052	NTA	-0.45407	0.503059
	20	0.946	-0.009975	NTA	-0.184762	0.14365
	21	0.857	0.01404	NTA	-0.13145	0.17708
	22	0.923	-0.02679	NTA	-0.45743	0.37666
	23	0.8629	-0.031593	NTA	-0.541602	0.449598
	24	0.994	-0.001089	NTA	-0.46892	0.446471
	25	0.06	-0.16111	NTA	-0.36065	0.01004
	26	0.994	-0.0005929	NTA	-0.0536931	0.0547298
	27	0.863	-0.0141552	NTA	-0.210063	0.219376
	28	0.751	0.029694	NTA	-0.211656	0.224126
	29	0.989	0.009639	NTA	-0.453937	0.418838
	30	0.631	-0.0561201	NTA	-0.294327	0.186177
	31	0.597	-0.031649	NTA	-0.142843	0.099967
	32	0.503	-0.0638803	NTA	-0.257057	0.108966
	33	0.583	-0.0312	NTA	-0.15748	0.08306
	34	0.9	-0.013719	NTA	-0.338958	0.310241
	35	0.06	0.188882	NTA	0.013556	0.409155
	36	0.9714	-0.00913	NTA	-0.312062	0.307814

## Sheet: Queen number
		Queen number
	Modules	pMCMC	post.mean	Direction	CI
	1	0.4514	0.02163	NTA	-0.03847	0.08706
	2	0.0371	0.030144	Single queen	0.001945	0.055933
	3	0.1657	0.05073	NTA	-0.019931	0.116037
	4	0.0743	0.053284	NTA	-0.009034	0.108166
	5	0.0543	0.076993	NTA	0.004239	0.155317
	6	0.5457	-0.015339	NTA	-0.070612	0.037448
	7	0.854	0.002213	NTA	-0.024481	0.035322
	8	0.689	0.008756	NTA	-0.036585	0.052081
	9	0.371	-0.04	NTA	-0.13409	0.04919
	10	0.9543	0.001784	NTA	-0.053752	0.052284
	11	0.266	0.026033	NTA	-0.017929	0.082353
	12	0.523	-0.01768	NTA	-0.06882	0.04875
	13	0.449	0.01938	NTA	-0.02867	0.06697
	14	0.4	-0.055027	NTA	-0.205281	0.083889
	15	0.0857	0.03466	NTA	-0.006304	0.072379
	16	0.686	-0.039147	NTA	-0.08243	0.004068
	17	0.183	-0.0637	NTA	-0.15647	0.05371
	18	0.00571	0.13476	Single queen	0.02844	0.23919
	19	0.6314	-0.0302489	NTA	-0.179129	0.0757445
	20	0.04	0.05708	Single queen	0.002957	0.104528
	21	0.46	0.01848	NTA	-0.03014	0.06672
	22	0.657	-0.02643	NTA	-0.1413	0.08235
	23	0.0971	0.11623	NTA	-0.02291	0.274915
	24	0.426	-0.049161	NTA	-0.177935	0.068918
	25	0.446	0.02011	NTA	-0.03456	0.07472
	26	0.8	-0.0191835	NTA	-0.202566	0.120613
	27	0.997	-0.0006735	NTA	-0.0564503	0.0662604
	28	0.823	0.005651	NTA	-0.049921	0.061231
	29	0.614	-0.02955	NTA	-0.151961	0.092193
	30	0.96	-0.0006864	NTA	-0.0615761	0.0639283
	31	0.686	-0.008456	NTA	-0.051265	0.030383
	32	0.994	-0.0001358	NTA	-0.0549546	0.0548986
	33	0.189	-0.02433	NTA	-0.061	0.01556
	34	0.569	-0.024573	NTA	-0.121281	0.067622
	35	0.3257	0.024247	NTA	-0.032405	0.073922
	36	0.0429	0.089345	Single queen	0.003326	0.179367
