# Supplementary material for: Comparative transcriptomics reveals the conserved building blocks involved in parallel evolution of diverse phenotypic traits in ants
Source: Genome Biol. 2016 Mar 7;17:43. doi: 10.1186/s13059-016-0902-7 (PMC4780134; doi:10.1186/s13059-016-0902-7)
Supplement: Supplementary file 8 — List of enriched GO term for each module. The GOstats package for R [85] was used to conduct GO term enrichment analysis. No enriched GO term could be found for module 3. (XLSX 293 kb) [file 13059_2016_902_MOESM8_ESM.xlsx]

## Sheet: Goterm_enriched.txt
Module	GOBPID	Pvalue	OddsRatio	ExpCount	Count	Size	GO Term
1	GO:0006464	1.16e-06	2.5162	22.0249	45	722	cellular protein modification process
1	GO:0036211	1.16e-06	2.5162	22.0249	45	722	protein modification process
1	GO:0043412	6.83e-06	2.30781	24.2518	46	795	macromolecule modification
1	GO:0044267	0.000482402	1.78424	38.1013	57	1249	cellular protein metabolic process
1	GO:0007028	0.000891792	24.2485	0.213538	3	7	cytoplasm organization
1	GO:0044260	0.00110205	1.63555	66.1662	86	2169	cellular macromolecule metabolic process
1	GO:0001745	0.0011958	5.77806	1.22022	6	40	compound eye morphogenesis
1	GO:0048592	0.00155399	5.45501	1.28123	6	42	eye morphogenesis
1	GO:0006468	0.0020866	2.21411	9.97527	20	327	protein phosphorylation
1	GO:0048749	0.00250929	4.90583	1.40325	6	46	compound eye development
1	GO:0048468	0.00275351	2.92182	4.14874	11	136	cell development
1	GO:0007423	0.00284861	4.10108	1.92184	7	63	sensory organ development
1	GO:0007292	0.00284861	4.10108	1.92184	7	63	female gamete generation
1	GO:0022412	0.00284861	4.10108	1.92184	7	63	cellular process involved in reproduction in multicellular organism
1	GO:0007314	0.00285731	13.8485	0.305054	3	10	oocyte anterior/posterior axis specification
1	GO:0007308	0.00285731	13.8485	0.305054	3	10	oocyte construction
1	GO:0007309	0.00285731	13.8485	0.305054	3	10	oocyte axis specification
1	GO:0008358	0.00285731	13.8485	0.305054	3	10	maternal determination of anterior/posterior axis, embryo
1	GO:0048599	0.00384134	12.1152	0.33556	3	11	oocyte development
1	GO:0016569	0.00385048	4.4565	1.52527	6	50	covalent chromatin modification
1	GO:0016570	0.00385048	4.4565	1.52527	6	50	histone modification
1	GO:0001654	0.00425589	4.35665	1.55578	6	51	eye development
1	GO:0016311	0.00460513	2.87449	3.81318	10	125	dephosphorylation
1	GO:0022008	0.0048733	2.84917	3.84368	10	126	neurogenesis
1	GO:0008595	0.00500794	10.7671	0.366065	3	12	anterior/posterior axis specification, embryo
1	GO:0009994	0.00500794	10.7671	0.366065	3	12	oocyte differentiation
1	GO:0009948	0.00500794	10.7671	0.366065	3	12	anterior/posterior axis specification
1	GO:0007351	0.00500794	10.7671	0.366065	3	12	tripartite regional subdivision
1	GO:0019079	0.00533075	32.1497	0.122022	2	4	viral genome replication
1	GO:0022414	0.00548602	3.24515	2.71498	8	89	reproductive process
1	GO:0007276	0.00558634	3.58304	2.16588	7	71	gamete generation
1	GO:0030154	0.00600594	2.48933	5.24693	12	172	cell differentiation
1	GO:0003006	0.00603281	3.52726	2.19639	7	72	developmental process involved in reproduction
1	GO:0043207	0.00618879	4.78569	1.18971	5	39	response to external biotic stimulus
1	GO:0051707	0.00618879	4.78569	1.18971	5	39	response to other organism
1	GO:0009607	0.00618879	4.78569	1.18971	5	39	response to biotic stimulus
1	GO:0098542	0.00636581	9.68855	0.39657	3	13	defense response to other organism
1	GO:0051704	0.00649099	2.9057	3.3861	9	111	multi-organism process
1	GO:0030030	0.00649099	2.9057	3.3861	9	111	cell projection organization
1	GO:0000003	0.00669436	3.12748	2.8065	8	92	reproduction
1	GO:0048477	0.00738059	3.83977	1.73881	6	57	oogenesis
1	GO:0042051	0.0073917	5.89421	0.793141	4	26	compound eye photoreceptor development
1	GO:0042461	0.0073917	5.89421	0.793141	4	26	photoreceptor cell development
1	GO:0042462	0.0073917	5.89421	0.793141	4	26	eye photoreceptor cell development
1	GO:0048869	0.00773635	2.31016	6.10108	13	200	cellular developmental process
1	GO:0000578	0.00792237	8.80613	0.427076	3	14	embryonic axis specification
1	GO:0035335	0.00802927	3.76522	1.76931	6	58	peptidyl-tyrosine dephosphorylation
1	GO:0045197	0.00870684	21.4291	0.152527	2	5	establishment or maintenance of epithelial cell apical/basal polarity
1	GO:0008105	0.00870684	21.4291	0.152527	2	5	asymmetric protein localization
1	GO:0048609	0.00929273	3.22553	2.37942	7	78	multicellular organismal reproductive process
1	GO:0032504	0.00929273	3.22553	2.37942	7	78	multicellular organism reproduction
1	GO:0007281	0.00944822	3.6244	1.83032	6	60	germ cell development
1	GO:0048856	0.00961378	2.05571	8.41949	16	276	anatomical structure development
1	GO:0048469	0.00968381	8.07078	0.457581	3	15	cell maturation
1	GO:0019953	0.0106225	3.13597	2.44043	7	80	sexual reproduction
1	GO:0044702	0.0106225	3.13597	2.44043	7	80	single organism reproductive process
1	GO:0043170	0.0107403	1.45041	76.8126	92	2518	macromolecule metabolic process
1	GO:0019538	0.011194	1.4794	47.1309	61	1545	protein metabolic process
1	GO:0044703	0.011337	3.09301	2.47094	7	81	multi-organism reproductive process
1	GO:0007315	0.0127996	16.0689	0.183032	2	6	pole plasm assembly
1	GO:0061245	0.0127996	16.0689	0.183032	2	6	establishment or maintenance of bipolar cell polarity
1	GO:0035088	0.0127996	16.0689	0.183032	2	6	establishment or maintenance of apical/basal cell polarity
1	GO:0032482	0.0127996	16.0689	0.183032	2	6	Rab protein signal transduction
1	GO:0016568	0.0128084	3.37191	1.95235	6	64	chromatin modification
1	GO:0006470	0.0128696	3.01048	2.53195	7	83	protein dephosphorylation
1	GO:0045467	0.0138405	6.91523	0.518592	3	17	R7 cell development
1	GO:0007350	0.0138405	6.91523	0.518592	3	17	blastoderm segmentation
1	GO:0007163	0.01478	3.77765	1.46426	5	48	establishment or maintenance of cell polarity
1	GO:0006952	0.015435	4.62597	0.976173	4	32	defense response
1	GO:0048699	0.01597	2.64609	3.26408	8	107	generation of neurons
1	GO:0007399	0.0172453	2.31597	4.63682	10	152	nervous system development
1	GO:0097354	0.0175628	12.8527	0.213538	2	7	prenylation
1	GO:0018342	0.0175628	12.8527	0.213538	2	7	protein prenylation
1	GO:0016573	0.0188639	6.04857	0.579603	3	19	histone acetylation
1	GO:0009952	0.0188639	6.04857	0.579603	3	19	anterior/posterior pattern specification
1	GO:0046530	0.018993	4.31596	1.03718	4	34	photoreceptor cell differentiation
1	GO:0001751	0.018993	4.31596	1.03718	4	34	compound eye photoreceptor cell differentiation
1	GO:0001754	0.018993	4.31596	1.03718	4	34	eye photoreceptor cell differentiation
1	GO:0048666	0.0194117	2.75294	2.74549	7	90	neuron development
1	GO:1902589	0.0210862	1.94801	7.68736	14	252	single-organism organelle organization
1	GO:0044767	0.0211397	1.79199	10.7684	18	353	single-organism developmental process
1	GO:0009887	0.0216442	2.68715	2.8065	7	92	organ morphogenesis
1	GO:0006473	0.0217055	5.69171	0.610108	3	20	protein acetylation
1	GO:0006475	0.0217055	5.69171	0.610108	3	20	internal protein amino acid acetylation
1	GO:0018393	0.0217055	5.69171	0.610108	3	20	internal peptidyl-lysine acetylation
1	GO:0018394	0.0217055	5.69171	0.610108	3	20	peptidyl-lysine acetylation
1	GO:0032502	0.0222464	1.78065	10.8294	18	355	developmental process
1	GO:0072089	0.022952	10.7086	0.244043	2	8	stem cell proliferation
1	GO:0031346	0.022952	10.7086	0.244043	2	8	positive regulation of cell projection organization
1	GO:0042742	0.022952	10.7086	0.244043	2	8	defense response to bacterium
1	GO:0043967	0.022952	10.7086	0.244043	2	8	histone H4 acetylation
1	GO:0043543	0.0247678	5.3745	0.640614	3	21	protein acylation
1	GO:0009880	0.0280507	5.09068	0.671119	3	22	embryonic pattern specification
1	GO:0019058	0.0289252	9.17707	0.274549	2	9	viral life cycle
1	GO:0048731	0.0297164	1.95586	6.52816	12	214	system development
1	GO:0006310	0.0299693	3.69593	1.18971	4	39	DNA recombination
1	GO:0006796	0.0302689	1.42695	34.5931	45	1134	phosphate-containing compound metabolic process
1	GO:0007318	0.0305054	Inf	0.0305054	1	1	pole plasm protein localization
1	GO:0000289	0.0305054	Inf	0.0305054	1	1	nuclear-transcribed mRNA poly(A) tail shortening
1	GO:0003382	0.0305054	Inf	0.0305054	1	1	epithelial cell morphogenesis
1	GO:0035329	0.0305054	Inf	0.0305054	1	1	hippo signaling
1	GO:0035330	0.0305054	Inf	0.0305054	1	1	regulation of hippo signaling
1	GO:0035331	0.0305054	Inf	0.0305054	1	1	negative regulation of hippo signaling
1	GO:0006021	0.0305054	Inf	0.0305054	1	1	inositol biosynthetic process
1	GO:0007296	0.0305054	Inf	0.0305054	1	1	vitellogenesis
1	GO:0035196	0.0305054	Inf	0.0305054	1	1	production of miRNAs involved in gene silencing by miRNA
1	GO:0090311	0.0305054	Inf	0.0305054	1	1	regulation of protein deacetylation
1	GO:0090312	0.0305054	Inf	0.0305054	1	1	positive regulation of protein deacetylation
1	GO:0045069	0.0305054	Inf	0.0305054	1	1	regulation of viral genome replication
1	GO:0045071	0.0305054	Inf	0.0305054	1	1	negative regulation of viral genome replication
1	GO:0046173	0.0305054	Inf	0.0305054	1	1	polyol biosynthetic process
1	GO:0090162	0.0305054	Inf	0.0305054	1	1	establishment of epithelial cell polarity
1	GO:0090163	0.0305054	Inf	0.0305054	1	1	establishment of epithelial cell planar polarity
1	GO:0007530	0.0305054	Inf	0.0305054	1	1	sex determination
1	GO:0070918	0.0305054	Inf	0.0305054	1	1	production of small RNA involved in gene silencing by RNA
1	GO:0045313	0.0305054	Inf	0.0305054	1	1	rhabdomere membrane biogenesis
1	GO:0006273	0.0305054	Inf	0.0305054	1	1	lagging strand elongation
1	GO:0043950	0.0305054	Inf	0.0305054	1	1	positive regulation of cAMP-mediated signaling
1	GO:0010976	0.0305054	Inf	0.0305054	1	1	positive regulation of neuron projection development
1	GO:0016246	0.0305054	Inf	0.0305054	1	1	RNA interference
1	GO:0045186	0.0305054	Inf	0.0305054	1	1	zonula adherens assembly
1	GO:0043949	0.0305054	Inf	0.0305054	1	1	regulation of cAMP-mediated signaling
1	GO:0045176	0.0305054	Inf	0.0305054	1	1	apical protein localization
1	GO:0046685	0.0305054	Inf	0.0305054	1	1	response to arsenic-containing substance
1	GO:0071359	0.0305054	Inf	0.0305054	1	1	cellular response to dsRNA
1	GO:0050830	0.0305054	Inf	0.0305054	1	1	defense response to Gram-positive bacterium
1	GO:0044091	0.0305054	Inf	0.0305054	1	1	membrane biogenesis
1	GO:0030422	0.0305054	Inf	0.0305054	1	1	production of siRNA involved in RNA interference
1	GO:0001172	0.0305054	Inf	0.0305054	1	1	transcription, RNA-templated
1	GO:0033168	0.0305054	Inf	0.0305054	1	1	conversion of ds siRNA to ss siRNA involved in RNA interference
1	GO:0018343	0.0305054	Inf	0.0305054	1	1	protein farnesylation
1	GO:0036404	0.0305054	Inf	0.0305054	1	1	conversion of ds siRNA to ss siRNA
1	GO:0019933	0.0305054	Inf	0.0305054	1	1	cAMP-mediated signaling
1	GO:0048525	0.0305054	Inf	0.0305054	1	1	negative regulation of viral process
1	GO:0033567	0.0305054	Inf	0.0305054	1	1	DNA replication, Okazaki fragment processing
1	GO:0043331	0.0305054	Inf	0.0305054	1	1	response to dsRNA
1	GO:0031050	0.0305054	Inf	0.0305054	1	1	dsRNA fragmentation
1	GO:0031053	0.0305054	Inf	0.0305054	1	1	primary miRNA processing
1	GO:0032989	0.0308732	2.3121	3.69116	8	121	cellular component morphogenesis
1	GO:0031175	0.0310277	2.7091	2.37942	6	78	neuron projection development
1	GO:0019730	0.0315532	4.83524	0.701625	3	23	antimicrobial humoral response
1	GO:0006793	0.0337771	1.4139	34.8372	45	1142	phosphorus metabolic process
1	GO:0021700	0.0352739	4.60413	0.73213	3	24	developmental maturation
1	GO:0035282	0.0352739	4.60413	0.73213	3	24	segmentation
1	GO:0045466	0.0352739	4.60413	0.73213	3	24	R7 cell differentiation
1	GO:0009798	0.0352739	4.60413	0.73213	3	24	axis specification
1	GO:0009653	0.0352842	1.96261	5.94856	11	195	anatomical structure morphogenesis
1	GO:0000724	0.0354422	8.02844	0.305054	2	10	double-strand break repair via homologous recombination
1	GO:0000725	0.0354422	8.02844	0.305054	2	10	recombinational repair
1	GO:0007293	0.0354422	8.02844	0.305054	2	10	germarium-derived egg chamber formation
1	GO:0032501	0.0361742	1.62846	13.0868	20	429	multicellular organismal process
1	GO:0018193	0.0364673	2.23135	3.81318	8	125	peptidyl-amino acid modification
1	GO:1902531	0.0376725	2.10174	4.54531	9	149	regulation of intracellular signal transduction
1	GO:0030182	0.0388505	2.34937	3.17256	7	104	neuron differentiation
1	GO:0050896	0.0390911	1.39265	36.0879	46	1183	response to stimulus
1	GO:0006959	0.0392106	4.39403	0.762635	3	25	humoral immune response
1	GO:0048522	0.0395061	2.19302	3.87419	8	127	positive regulation of cellular process
1	GO:0032268	0.0403182	2.53079	2.53195	6	83	regulation of cellular protein metabolic process
1	GO:0012501	0.0403182	2.53079	2.53195	6	83	programmed cell death
1	GO:0031399	0.0409712	3.31437	1.31173	4	43	regulation of protein modification process
1	GO:0035556	0.0410193	1.64457	11.6226	18	381	intracellular signal transduction
1	GO:0016265	0.0423665	2.49788	2.56245	6	84	death
1	GO:0008219	0.0423665	2.49788	2.56245	6	84	cell death
1	GO:0001964	0.0424647	7.13506	0.33556	2	11	startle response
1	GO:0002252	0.0424647	7.13506	0.33556	2	11	immune effector process
1	GO:0031987	0.0424647	7.13506	0.33556	2	11	locomotion involved in locomotory behavior
1	GO:0048854	0.0424647	7.13506	0.33556	2	11	brain morphogenesis
1	GO:0051716	0.0429237	1.41051	29.9258	39	981	cellular response to stimulus
1	GO:0051301	0.0442474	2.27759	3.26408	7	107	cell division
1	GO:0006325	0.0466574	2.43451	2.62347	6	86	chromatin organization
1	GO:0001738	0.0477217	4.02636	0.823646	3	27	morphogenesis of a polarized epithelium
1	GO:0016032	0.049956	6.42036	0.366065	2	12	viral process
1	GO:0042391	0.049956	6.42036	0.366065	2	12	regulation of membrane potential
1	GO:0055002	0.049956	6.42036	0.366065	2	12	striated muscle cell development
1	GO:0009617	0.049956	6.42036	0.366065	2	12	response to bacterium
1	GO:0050905	0.049956	6.42036	0.366065	2	12	neuromuscular process
1	GO:0044764	0.049956	6.42036	0.366065	2	12	multi-organism cellular process
2	GO:0051127	0.000643289	Inf	0.0509025	2	2	positive regulation of actin nucleation
2	GO:2000601	0.000643289	Inf	0.0509025	2	2	positive regulation of Arp2/3 complex-mediated actin nucleation
2	GO:0034315	0.000643289	Inf	0.0509025	2	2	regulation of Arp2/3 complex-mediated actin nucleation
2	GO:0016310	0.00078273	2.15327	14.3036	27	562	phosphorylation
2	GO:0019538	0.00140603	1.73002	39.3222	56	1545	protein metabolic process
2	GO:0051125	0.00189757	77.6691	0.0763538	2	3	regulation of actin nucleation
2	GO:0043062	0.00373177	38.8273	0.101805	2	4	extracellular structure organization
2	GO:0006413	0.0044801	3.35829	2.62148	8	103	translational initiation
2	GO:0007635	0.00478131	10.6482	0.356318	3	14	chemosensory behavior
2	GO:0009755	0.0058231	6.2762	0.738087	4	29	hormone-mediated signaling pathway
2	GO:0044267	0.0060162	1.63323	31.7886	45	1249	cellular protein metabolic process
2	GO:0006997	0.00611596	25.8801	0.127256	2	5	nucleus organization
2	GO:0000186	0.00611596	25.8801	0.127256	2	5	activation of MAPKK activity
2	GO:0018108	0.00706974	4.57934	1.22166	5	48	peptidyl-tyrosine phosphorylation
2	GO:0018212	0.00771544	4.47443	1.24711	5	49	peptidyl-tyrosine modification
2	GO:0032870	0.00831284	5.60063	0.81444	4	32	cellular response to hormone stimulus
2	GO:0006468	0.00847583	2.0941	8.32256	16	327	protein phosphorylation
2	GO:0009725	0.0114143	5.0558	0.890794	4	35	response to hormone
2	GO:0015937	0.0124203	15.5223	0.178159	2	7	coenzyme A biosynthetic process
2	GO:0034030	0.0124203	15.5223	0.178159	2	7	ribonucleoside bisphosphate biosynthetic process
2	GO:0034033	0.0124203	15.5223	0.178159	2	7	purine nucleoside bisphosphate biosynthetic process
2	GO:0002683	0.0124203	15.5223	0.178159	2	7	negative regulation of immune system process
2	GO:0008362	0.0124203	15.5223	0.178159	2	7	chitin-based embryonic cuticle biosynthetic process
2	GO:0033866	0.0124203	15.5223	0.178159	2	7	nucleoside bisphosphate biosynthetic process
2	GO:0042558	0.0133956	6.88235	0.509025	3	20	pteridine-containing compound metabolic process
2	GO:0006464	0.0136199	1.67989	18.3758	28	722	cellular protein modification process
2	GO:0036211	0.0136199	1.67989	18.3758	28	722	protein modification process
2	GO:0007015	0.0138466	4.74762	0.941697	4	37	actin filament organization
2	GO:0015936	0.016286	12.9329	0.20361	2	8	coenzyme A metabolic process
2	GO:0034032	0.016286	12.9329	0.20361	2	8	purine nucleoside bisphosphate metabolic process
2	GO:0009311	0.016286	12.9329	0.20361	2	8	oligosaccharide metabolic process
2	GO:0033865	0.016286	12.9329	0.20361	2	8	nucleoside bisphosphate metabolic process
2	GO:0033875	0.016286	12.9329	0.20361	2	8	ribonucleoside bisphosphate metabolic process
2	GO:0033674	0.020593	11.0832	0.229061	2	9	positive regulation of kinase activity
2	GO:0032147	0.020593	11.0832	0.229061	2	9	activation of protein kinase activity
2	GO:0045860	0.020593	11.0832	0.229061	2	9	positive regulation of protein kinase activity
2	GO:0048569	0.0212913	4.11909	1.06895	4	42	post-embryonic organ development
2	GO:0006796	0.0235652	1.50287	28.8617	39	1134	phosphate-containing compound metabolic process
2	GO:0001934	0.0253167	9.69604	0.254513	2	10	positive regulation of protein phosphorylation
2	GO:0051347	0.0253167	9.69604	0.254513	2	10	positive regulation of transferase activity
2	GO:0007301	0.0254513	Inf	0.0254513	1	1	female germline ring canal formation
2	GO:0060964	0.0254513	Inf	0.0254513	1	1	regulation of gene silencing by miRNA
2	GO:0060966	0.0254513	Inf	0.0254513	1	1	regulation of gene silencing by RNA
2	GO:0006031	0.0254513	Inf	0.0254513	1	1	chitin biosynthetic process
2	GO:0006034	0.0254513	Inf	0.0254513	1	1	cuticle chitin metabolic process
2	GO:0006035	0.0254513	Inf	0.0254513	1	1	cuticle chitin biosynthetic process
2	GO:0014703	0.0254513	Inf	0.0254513	1	1	oscillatory muscle contraction
2	GO:0046349	0.0254513	Inf	0.0254513	1	1	amino sugar biosynthetic process
2	GO:2000637	0.0254513	Inf	0.0254513	1	1	positive regulation of gene silencing by miRNA
2	GO:1901073	0.0254513	Inf	0.0254513	1	1	glucosamine-containing compound biosynthetic process
2	GO:0050432	0.0254513	Inf	0.0254513	1	1	catecholamine secretion
2	GO:0050433	0.0254513	Inf	0.0254513	1	1	regulation of catecholamine secretion
2	GO:0045471	0.0254513	Inf	0.0254513	1	1	response to ethanol
2	GO:0051937	0.0254513	Inf	0.0254513	1	1	catecholamine transport
2	GO:0060147	0.0254513	Inf	0.0254513	1	1	regulation of posttranscriptional gene silencing
2	GO:0060148	0.0254513	Inf	0.0254513	1	1	positive regulation of posttranscriptional gene silencing
2	GO:0030725	0.0254513	Inf	0.0254513	1	1	germline ring canal formation
2	GO:0014059	0.0254513	Inf	0.0254513	1	1	regulation of dopamine secretion
2	GO:0014046	0.0254513	Inf	0.0254513	1	1	dopamine secretion
2	GO:0015872	0.0254513	Inf	0.0254513	1	1	dopamine transport
2	GO:0048149	0.0254513	Inf	0.0254513	1	1	behavioral response to ethanol
2	GO:0015844	0.0254513	Inf	0.0254513	1	1	monoamine transport
2	GO:0008302	0.0254513	Inf	0.0254513	1	1	female germline ring canal formation, actin assembly
2	GO:0043063	0.0254513	Inf	0.0254513	1	1	intercellular bridge organization
2	GO:0007000	0.0254513	Inf	0.0254513	1	1	nucleolus organization
2	GO:0003010	0.0254513	Inf	0.0254513	1	1	voluntary skeletal muscle contraction
2	GO:0003009	0.0254513	Inf	0.0254513	1	1	skeletal muscle contraction
2	GO:0030036	0.0256853	3.21721	1.67978	5	66	actin cytoskeleton organization
2	GO:0006793	0.0261676	1.4892	29.0653	39	1142	phosphorus metabolic process
2	GO:0043401	0.0273532	5.08129	0.661733	3	26	steroid hormone mediated signaling pathway
2	GO:0071383	0.0273532	5.08129	0.661733	3	26	cellular response to steroid hormone stimulus
2	GO:0030029	0.0287851	3.11391	1.73069	5	68	actin filament-based process
2	GO:0009108	0.0287851	3.11391	1.73069	5	68	coenzyme biosynthetic process
2	GO:0042048	0.0304332	8.61711	0.279964	2	11	olfactory behavior
2	GO:0071495	0.030797	3.63673	1.19621	4	47	cellular response to endogenous stimulus
2	GO:0071396	0.0332241	4.67304	0.712635	3	28	cellular response to lipid
2	GO:0071407	0.0332241	4.67304	0.712635	3	28	cellular response to organic cyclic compound
2	GO:0048545	0.0332241	4.67304	0.712635	3	28	response to steroid hormone
2	GO:0006732	0.0334015	2.65169	2.41787	6	95	coenzyme metabolic process
2	GO:0002376	0.0338632	2.9707	1.80704	5	71	immune system process
2	GO:0035206	0.0359199	7.75396	0.305415	2	12	regulation of hemocyte proliferation
2	GO:0034314	0.0359199	7.75396	0.305415	2	12	Arp2/3 complex-mediated actin nucleation
2	GO:0008340	0.0359199	7.75396	0.305415	2	12	determination of adult lifespan
2	GO:0007391	0.0359199	7.75396	0.305415	2	12	dorsal closure
2	GO:0048646	0.0394664	2.83994	1.88339	5	74	anatomical structure formation involved in morphogenesis
2	GO:0010259	0.0417549	7.04774	0.330866	2	13	multicellular organismal aging
2	GO:0035172	0.0417549	7.04774	0.330866	2	13	hemocyte proliferation
2	GO:0031401	0.0417549	7.04774	0.330866	2	13	positive regulation of protein modification process
2	GO:0016333	0.0417549	7.04774	0.330866	2	13	morphogenesis of follicular epithelium
2	GO:0006760	0.0417549	7.04774	0.330866	2	13	folic acid-containing compound metabolic process
2	GO:0009719	0.0424485	3.25487	1.32347	4	52	response to endogenous stimulus
2	GO:0043412	0.042776	1.49642	20.2338	28	795	macromolecule modification
2	GO:0090066	0.0431551	4.17003	0.788989	3	31	regulation of anatomical structure size
2	GO:0033993	0.0431551	4.17003	0.788989	3	31	response to lipid
2	GO:0010927	0.0467595	4.02549	0.81444	3	32	cellular component assembly involved in morphogenesis
2	GO:0014070	0.0467595	4.02549	0.81444	3	32	response to organic cyclic compound
2	GO:0032273	0.0479172	6.45923	0.356318	2	14	positive regulation of protein polymerization
2	GO:0031334	0.0479172	6.45923	0.356318	2	14	positive regulation of protein complex assembly
2	GO:0042327	0.0479172	6.45923	0.356318	2	14	positive regulation of phosphorylation
2	GO:0045010	0.0479172	6.45923	0.356318	2	14	actin nucleation
2	GO:0007568	0.0479172	6.45923	0.356318	2	14	aging
2	GO:0030838	0.0479172	6.45923	0.356318	2	14	positive regulation of actin filament polymerization
4	GO:0046580	0.00971741	162.353	0.00974729	1	3	negative regulation of Ras protein signal transduction
4	GO:0051058	0.00971741	162.353	0.00974729	1	3	negative regulation of small GTPase mediated signal transduction
4	GO:0009968	0.0129123	13.149	0.175451	2	54	negative regulation of signal transduction
4	GO:0007265	0.0138426	12.6574	0.181949	2	56	Ras protein signal transduction
4	GO:0048585	0.0138426	12.6574	0.181949	2	56	negative regulation of response to stimulus
4	GO:0023057	0.0143185	12.425	0.185199	2	57	negative regulation of signaling
4	GO:0010648	0.0143185	12.425	0.185199	2	57	negative regulation of cell communication
4	GO:0009966	0.0266884	5.29453	0.662816	3	204	regulation of signal transduction
4	GO:0010646	0.0328172	4.86606	0.718051	3	221	regulation of cell communication
4	GO:0048583	0.0328172	4.86606	0.718051	3	221	regulation of response to stimulus
4	GO:0023051	0.0331992	4.84292	0.7213	3	222	regulation of signaling
4	GO:0046578	0.0401637	6.99098	0.321661	2	99	regulation of Ras protein signal transduction
4	GO:0003333	0.0414686	27.0098	0.0422383	1	13	amino acid transmembrane transport
4	GO:0006098	0.0477024	23.1429	0.0487365	1	15	pentose-phosphate shunt
4	GO:0006007	0.0477024	23.1429	0.0487365	1	15	glucose catabolic process
4	GO:0046365	0.0477024	23.1429	0.0487365	1	15	monosaccharide catabolic process
4	GO:0006740	0.0477024	23.1429	0.0487365	1	15	NADPH regeneration
4	GO:0019320	0.0477024	23.1429	0.0487365	1	15	hexose catabolic process
4	GO:0006865	0.0477024	23.1429	0.0487365	1	15	amino acid transport
5	GO:0097306	0.00920578	Inf	0.00920578	1	1	cellular response to alcohol
5	GO:0006168	0.00920578	Inf	0.00920578	1	1	adenine salvage
5	GO:0071390	0.00920578	Inf	0.00920578	1	1	cellular response to ecdysone
5	GO:0050708	0.00920578	Inf	0.00920578	1	1	regulation of protein secretion
5	GO:0050709	0.00920578	Inf	0.00920578	1	1	negative regulation of protein secretion
5	GO:1901655	0.00920578	Inf	0.00920578	1	1	cellular response to ketone
5	GO:0051048	0.00920578	Inf	0.00920578	1	1	negative regulation of secretion
5	GO:0043096	0.00920578	Inf	0.00920578	1	1	purine nucleobase salvage
5	GO:0036315	0.00920578	Inf	0.00920578	1	1	cellular response to sterol
5	GO:0035076	0.00920578	Inf	0.00920578	1	1	ecdysone receptor-mediated signaling pathway
5	GO:0046083	0.00920578	Inf	0.00920578	1	1	adenine metabolic process
5	GO:0046084	0.00920578	Inf	0.00920578	1	1	adenine biosynthetic process
5	GO:0007194	0.0183285	109.76	0.0184116	1	2	negative regulation of adenylate cyclase activity
5	GO:1900543	0.0183285	109.76	0.0184116	1	2	negative regulation of purine nucleotide metabolic process
5	GO:0010224	0.0183285	109.76	0.0184116	1	2	response to UV-B
5	GO:0046330	0.0183285	109.76	0.0184116	1	2	positive regulation of JNK cascade
5	GO:0007250	0.0183285	109.76	0.0184116	1	2	activation of NF-kappaB-inducing kinase activity
5	GO:0032874	0.0183285	109.76	0.0184116	1	2	positive regulation of stress-activated MAPK cascade
5	GO:0046466	0.0183285	109.76	0.0184116	1	2	membrane lipid catabolic process
5	GO:0038061	0.0183285	109.76	0.0184116	1	2	NIK/NF-kappaB signaling
5	GO:0031280	0.0183285	109.76	0.0184116	1	2	negative regulation of cyclase activity
5	GO:0031279	0.0183285	109.76	0.0184116	1	2	regulation of cyclase activity
5	GO:0097237	0.0183285	109.76	0.0184116	1	2	cellular response to toxic substance
5	GO:0046677	0.0183285	109.76	0.0184116	1	2	response to antibiotic
5	GO:0009186	0.0183285	109.76	0.0184116	1	2	deoxyribonucleoside diphosphate metabolic process
5	GO:0071493	0.0183285	109.76	0.0184116	1	2	cellular response to UV-B
5	GO:0045761	0.0183285	109.76	0.0184116	1	2	regulation of adenylate cyclase activity
5	GO:0006684	0.0183285	109.76	0.0184116	1	2	sphingomyelin metabolic process
5	GO:0006685	0.0183285	109.76	0.0184116	1	2	sphingomyelin catabolic process
5	GO:1901222	0.0183285	109.76	0.0184116	1	2	regulation of NIK/NF-kappaB signaling
5	GO:0030149	0.0183285	109.76	0.0184116	1	2	sphingolipid catabolic process
5	GO:0071236	0.0183285	109.76	0.0184116	1	2	cellular response to antibiotic
5	GO:0001757	0.0183285	109.76	0.0184116	1	2	somite specification
5	GO:0030850	0.0183285	109.76	0.0184116	1	2	prostate gland development
5	GO:0030814	0.0183285	109.76	0.0184116	1	2	regulation of cAMP metabolic process
5	GO:0030815	0.0183285	109.76	0.0184116	1	2	negative regulation of cAMP metabolic process
5	GO:0030817	0.0183285	109.76	0.0184116	1	2	regulation of cAMP biosynthetic process
5	GO:0030818	0.0183285	109.76	0.0184116	1	2	negative regulation of cAMP biosynthetic process
5	GO:0060741	0.0183285	109.76	0.0184116	1	2	prostate gland stromal morphogenesis
5	GO:0030800	0.0183285	109.76	0.0184116	1	2	negative regulation of cyclic nucleotide metabolic process
5	GO:0030802	0.0183285	109.76	0.0184116	1	2	regulation of cyclic nucleotide biosynthetic process
5	GO:0030803	0.0183285	109.76	0.0184116	1	2	negative regulation of cyclic nucleotide biosynthetic process
5	GO:0030808	0.0183285	109.76	0.0184116	1	2	regulation of nucleotide biosynthetic process
5	GO:0030809	0.0183285	109.76	0.0184116	1	2	negative regulation of nucleotide biosynthetic process
5	GO:0034644	0.0183285	109.76	0.0184116	1	2	cellular response to UV
5	GO:1900371	0.0183285	109.76	0.0184116	1	2	regulation of purine nucleotide biosynthetic process
5	GO:1900372	0.0183285	109.76	0.0184116	1	2	negative regulation of purine nucleotide biosynthetic process
5	GO:0030518	0.0183285	109.76	0.0184116	1	2	intracellular steroid hormone receptor signaling pathway
5	GO:0060512	0.0183285	109.76	0.0184116	1	2	prostate gland morphogenesis
5	GO:0070304	0.0183285	109.76	0.0184116	1	2	positive regulation of stress-activated protein kinase signaling cascade
5	GO:0051350	0.0183285	109.76	0.0184116	1	2	negative regulation of lyase activity
5	GO:0051339	0.0183285	109.76	0.0184116	1	2	regulation of lyase activity
5	GO:0010458	0.0273688	54.87	0.0276173	1	3	exit from mitosis
5	GO:0051224	0.0273688	54.87	0.0276173	1	3	negative regulation of protein transport
5	GO:1990267	0.0273688	54.87	0.0276173	1	3	response to transition metal nanoparticle
5	GO:0016339	0.0273688	54.87	0.0276173	1	3	calcium-dependent cell-cell adhesion
5	GO:0009395	0.0273688	54.87	0.0276173	1	3	phospholipid catabolic process
5	GO:0090502	0.0273688	54.87	0.0276173	1	3	RNA phosphodiester bond hydrolysis, endonucleolytic
5	GO:0009113	0.0273688	54.87	0.0276173	1	3	purine nucleobase biosynthetic process
5	GO:0071482	0.0273688	54.87	0.0276173	1	3	cellular response to light stimulus
5	GO:0071478	0.0273688	54.87	0.0276173	1	3	cellular response to radiation
5	GO:0071214	0.0273688	54.87	0.0276173	1	3	cellular response to abiotic stimulus
5	GO:0030799	0.0273688	54.87	0.0276173	1	3	regulation of cyclic nucleotide metabolic process
5	GO:0009636	0.0273688	54.87	0.0276173	1	3	response to toxic substance
5	GO:0051099	0.0273688	54.87	0.0276173	1	3	positive regulation of binding
5	GO:1901654	0.0273688	54.87	0.0276173	1	3	response to ketone
5	GO:0010043	0.0273688	54.87	0.0276173	1	3	response to zinc ion
5	GO:0007096	0.0273688	54.87	0.0276173	1	3	regulation of exit from mitosis
5	GO:0036314	0.0273688	54.87	0.0276173	1	3	response to sterol
5	GO:0035075	0.0273688	54.87	0.0276173	1	3	response to ecdysone
5	GO:0007018	0.0280928	4.90942	0.662816	3	72	microtubule-based movement
5	GO:0006643	0.0287946	8.25699	0.266968	2	29	membrane lipid metabolic process
5	GO:0061053	0.0363274	36.5733	0.0368231	1	4	somite development
5	GO:0051223	0.0363274	36.5733	0.0368231	1	4	regulation of protein transport
5	GO:0007204	0.0363274	36.5733	0.0368231	1	4	positive regulation of cytosolic calcium ion concentration
5	GO:0046164	0.0363274	36.5733	0.0368231	1	4	alcohol catabolic process
5	GO:0046185	0.0363274	36.5733	0.0368231	1	4	aldehyde catabolic process
5	GO:0046292	0.0363274	36.5733	0.0368231	1	4	formaldehyde metabolic process
5	GO:0046294	0.0363274	36.5733	0.0368231	1	4	formaldehyde catabolic process
5	GO:0042439	0.0363274	36.5733	0.0368231	1	4	ethanolamine-containing compound metabolic process
5	GO:0007519	0.0363274	36.5733	0.0368231	1	4	skeletal muscle tissue development
5	GO:0006171	0.0363274	36.5733	0.0368231	1	4	cAMP biosynthetic process
5	GO:0007616	0.0363274	36.5733	0.0368231	1	4	long-term memory
5	GO:0009306	0.0363274	36.5733	0.0368231	1	4	protein secretion
5	GO:0060021	0.0363274	36.5733	0.0368231	1	4	palate development
5	GO:0009411	0.0363274	36.5733	0.0368231	1	4	response to UV
5	GO:0001756	0.0363274	36.5733	0.0368231	1	4	somitogenesis
5	GO:0008356	0.0363274	36.5733	0.0368231	1	4	asymmetric cell division
5	GO:1901616	0.0363274	36.5733	0.0368231	1	4	organic hydroxy compound catabolic process
5	GO:0045980	0.0363274	36.5733	0.0368231	1	4	negative regulation of nucleotide metabolic process
5	GO:0046058	0.0363274	36.5733	0.0368231	1	4	cAMP metabolic process
5	GO:0071902	0.0363274	36.5733	0.0368231	1	4	positive regulation of protein serine/threonine kinase activity
5	GO:0072522	0.040353	4.22578	0.764079	3	83	purine-containing compound biosynthetic process
5	GO:0006066	0.0450919	6.36035	0.340614	2	37	alcohol metabolic process
5	GO:0007379	0.0452052	27.425	0.0460289	1	5	segment specification
5	GO:0070201	0.0452052	27.425	0.0460289	1	5	regulation of establishment of protein localization
5	GO:0043101	0.0452052	27.425	0.0460289	1	5	purine-containing compound salvage
5	GO:0007160	0.0452052	27.425	0.0460289	1	5	cell-matrix adhesion
5	GO:0006434	0.0452052	27.425	0.0460289	1	5	seryl-tRNA aminoacylation
5	GO:0097305	0.0452052	27.425	0.0460289	1	5	response to alcohol
5	GO:0031589	0.0452052	27.425	0.0460289	1	5	cell-substrate adhesion
5	GO:0051098	0.0452052	27.425	0.0460289	1	5	regulation of binding
5	GO:0051051	0.0452052	27.425	0.0460289	1	5	negative regulation of transport
5	GO:0010038	0.0452052	27.425	0.0460289	1	5	response to metal ion
5	GO:0007034	0.0452052	27.425	0.0460289	1	5	vacuolar transport
5	GO:0051480	0.0452052	27.425	0.0460289	1	5	cytosolic calcium ion homeostasis
5	GO:0043086	0.0495929	6.01434	0.359025	2	39	negative regulation of catalytic activity
6	GO:0044773	0.000130609	52.7282	0.114801	3	6	mitotic DNA damage checkpoint
6	GO:0044774	0.000130609	52.7282	0.114801	3	6	mitotic DNA integrity checkpoint
6	GO:0031396	0.000362705	Inf	0.0382671	2	2	regulation of protein ubiquitination
6	GO:0031397	0.000362705	Inf	0.0382671	2	2	negative regulation of protein ubiquitination
6	GO:0031398	0.000362705	Inf	0.0382671	2	2	positive regulation of protein ubiquitination
6	GO:0072395	0.000362705	Inf	0.0382671	2	2	signal transduction involved in cell cycle checkpoint
6	GO:1902400	0.000362705	Inf	0.0382671	2	2	intracellular signal transduction involved in G1 DNA damage checkpoint
6	GO:1902402	0.000362705	Inf	0.0382671	2	2	signal transduction involved in mitotic DNA damage checkpoint
6	GO:1902403	0.000362705	Inf	0.0382671	2	2	signal transduction involved in mitotic DNA integrity checkpoint
6	GO:0072422	0.000362705	Inf	0.0382671	2	2	signal transduction involved in DNA damage checkpoint
6	GO:0072413	0.000362705	Inf	0.0382671	2	2	signal transduction involved in mitotic cell cycle checkpoint
6	GO:0072431	0.000362705	Inf	0.0382671	2	2	signal transduction involved in mitotic G1 DNA damage checkpoint
6	GO:0072401	0.000362705	Inf	0.0382671	2	2	signal transduction involved in DNA integrity checkpoint
6	GO:0002474	0.000362705	Inf	0.0382671	2	2	antigen processing and presentation of peptide antigen via MHC class I
6	GO:0002478	0.000362705	Inf	0.0382671	2	2	antigen processing and presentation of exogenous peptide antigen
6	GO:0002479	0.000362705	Inf	0.0382671	2	2	antigen processing and presentation of exogenous peptide antigen via MHC class I, TAP-dependent
6	GO:0031571	0.000362705	Inf	0.0382671	2	2	mitotic G1 DNA damage checkpoint
6	GO:0042590	0.000362705	Inf	0.0382671	2	2	antigen processing and presentation of exogenous peptide antigen via MHC class I
6	GO:1902807	0.000362705	Inf	0.0382671	2	2	negative regulation of cell cycle G1/S phase transition
6	GO:0048002	0.000362705	Inf	0.0382671	2	2	antigen processing and presentation of peptide antigen
6	GO:0071156	0.000362705	Inf	0.0382671	2	2	regulation of cell cycle arrest
6	GO:0071158	0.000362705	Inf	0.0382671	2	2	positive regulation of cell cycle arrest
6	GO:0019882	0.000362705	Inf	0.0382671	2	2	antigen processing and presentation
6	GO:0019884	0.000362705	Inf	0.0382671	2	2	antigen processing and presentation of exogenous antigen
6	GO:0006977	0.000362705	Inf	0.0382671	2	2	DNA damage response, signal transduction by p53 class mediator resulting in cell cycle arrest
6	GO:0051092	0.000362705	Inf	0.0382671	2	2	positive regulation of NF-kappaB transcription factor activity
6	GO:0051351	0.000362705	Inf	0.0382671	2	2	positive regulation of ligase activity
6	GO:0051352	0.000362705	Inf	0.0382671	2	2	negative regulation of ligase activity
6	GO:0044783	0.000362705	Inf	0.0382671	2	2	G1 DNA damage checkpoint
6	GO:0051340	0.000362705	Inf	0.0382671	2	2	regulation of ligase activity
6	GO:2000134	0.000362705	Inf	0.0382671	2	2	negative regulation of G1/S transition of mitotic cell cycle
6	GO:0044819	0.000362705	Inf	0.0382671	2	2	mitotic G1/S transition checkpoint
6	GO:1903320	0.000362705	Inf	0.0382671	2	2	regulation of protein modification by small protein conjugation or removal
6	GO:1903321	0.000362705	Inf	0.0382671	2	2	negative regulation of protein modification by small protein conjugation or removal
6	GO:1903322	0.000362705	Inf	0.0382671	2	2	positive regulation of protein modification by small protein conjugation or removal
6	GO:0051443	0.000362705	Inf	0.0382671	2	2	positive regulation of ubiquitin-protein transferase activity
6	GO:0051444	0.000362705	Inf	0.0382671	2	2	negative regulation of ubiquitin-protein transferase activity
6	GO:0051436	0.000362705	Inf	0.0382671	2	2	negative regulation of ubiquitin-protein ligase activity involved in mitotic cell cycle
6	GO:0051437	0.000362705	Inf	0.0382671	2	2	positive regulation of ubiquitin-protein ligase activity involved in mitotic cell cycle
6	GO:0051438	0.000362705	Inf	0.0382671	2	2	regulation of ubiquitin-protein transferase activity
6	GO:0051439	0.000362705	Inf	0.0382671	2	2	regulation of ubiquitin-protein ligase activity involved in mitotic cell cycle
6	GO:1901700	0.000589733	12.496	0.401805	4	21	response to oxygen-containing compound
6	GO:0031570	0.00100471	19.7549	0.210469	3	11	DNA integrity checkpoint
6	GO:0000077	0.00100471	19.7549	0.210469	3	11	DNA damage checkpoint
6	GO:0043122	0.00107449	104.481	0.0574007	2	3	regulation of I-kappaB kinase/NF-kappaB signaling
6	GO:0043123	0.00107449	104.481	0.0574007	2	3	positive regulation of I-kappaB kinase/NF-kappaB signaling
6	GO:0000209	0.00107449	104.481	0.0574007	2	3	protein polyubiquitination
6	GO:0090287	0.00107449	104.481	0.0574007	2	3	regulation of cellular response to growth factor stimulus
6	GO:1902806	0.00107449	104.481	0.0574007	2	3	regulation of cell cycle G1/S phase transition
6	GO:2000045	0.00107449	104.481	0.0574007	2	3	regulation of G1/S transition of mitotic cell cycle
6	GO:1901701	0.00132105	17.5566	0.229603	3	12	cellular response to oxygen-containing compound
6	GO:0007093	0.00132105	17.5566	0.229603	3	12	mitotic cell cycle checkpoint
6	GO:1901991	0.00132105	17.5566	0.229603	3	12	negative regulation of mitotic cell cycle phase transition
6	GO:1901988	0.00132105	17.5566	0.229603	3	12	negative regulation of cell cycle phase transition
6	GO:0043161	0.00169358	15.7981	0.248736	3	13	proteasome-mediated ubiquitin-dependent protein catabolic process
6	GO:0010498	0.00169358	15.7981	0.248736	3	13	proteasomal protein catabolic process
6	GO:0090068	0.00212212	52.2308	0.0765343	2	4	positive regulation of cell cycle process
6	GO:0007249	0.00212212	52.2308	0.0765343	2	4	I-kappaB kinase/NF-kappaB signaling
6	GO:0042770	0.00212212	52.2308	0.0765343	2	4	signal transduction in response to DNA damage
6	GO:0030330	0.00212212	52.2308	0.0765343	2	4	DNA damage response, signal transduction by p53 class mediator
6	GO:0010948	0.00212564	14.3592	0.26787	3	14	negative regulation of cell cycle process
6	GO:0007140	0.00349272	34.8141	0.0956679	2	5	male meiosis
6	GO:0072331	0.00349272	34.8141	0.0956679	2	5	signal transduction by p53 class mediator
6	GO:0051091	0.00349272	34.8141	0.0956679	2	5	positive regulation of sequence-specific DNA binding transcription factor activity
6	GO:0000075	0.00380867	11.276	0.325271	3	17	cell cycle checkpoint
6	GO:0030041	0.00450738	10.5223	0.344404	3	18	actin filament polymerization
6	GO:0051258	0.00465783	6.6201	0.688809	4	36	protein polymerization
6	GO:0031145	0.00517377	26.1058	0.114801	2	6	anaphase-promoting complex-dependent proteasomal ubiquitin-dependent protein catabolic process
6	GO:0000302	0.00517377	26.1058	0.114801	2	6	response to reactive oxygen species
6	GO:0051348	0.00517377	26.1058	0.114801	2	6	negative regulation of transferase activity
6	GO:0045137	0.00527876	9.86286	0.363538	3	19	development of primary sexual characteristics
6	GO:0008406	0.00527876	9.86286	0.363538	3	19	gonad development
6	GO:0032271	0.00612481	9.28098	0.382671	3	20	regulation of protein polymerization
6	GO:0008064	0.00612481	9.28098	0.382671	3	20	regulation of actin polymerization or depolymerization
6	GO:0030832	0.00612481	9.28098	0.382671	3	20	regulation of actin filament length
6	GO:0030833	0.00612481	9.28098	0.382671	3	20	regulation of actin filament polymerization
6	GO:0043254	0.00704732	8.76375	0.401805	3	21	regulation of protein complex assembly
6	GO:0007548	0.00704732	8.76375	0.401805	3	21	sex differentiation
6	GO:0008154	0.00704732	8.76375	0.401805	3	21	actin polymerization or depolymerization
6	GO:0031400	0.00715313	20.8808	0.133935	2	7	negative regulation of protein modification process
6	GO:0002429	0.00715313	20.8808	0.133935	2	7	immune response-activating cell surface receptor signaling pathway
6	GO:0002768	0.00715313	20.8808	0.133935	2	7	immune response-regulating cell surface receptor signaling pathway
6	GO:0050851	0.00715313	20.8808	0.133935	2	7	antigen receptor-mediated signaling pathway
6	GO:0044093	0.00802885	3.73116	1.76029	6	92	positive regulation of molecular function
6	GO:0032956	0.00804791	8.30097	0.420939	3	22	regulation of actin cytoskeleton organization
6	GO:1901990	0.00804791	8.30097	0.420939	3	22	regulation of mitotic cell cycle phase transition
6	GO:1901987	0.00804791	8.30097	0.420939	3	22	regulation of cell cycle phase transition
6	GO:0007167	0.00881169	5.42484	0.822744	4	43	enzyme linked receptor protein signaling pathway
6	GO:0009144	0.00901443	2.21043	6.96462	14	364	purine nucleoside triphosphate metabolic process
6	GO:0009205	0.00901443	2.21043	6.96462	14	364	purine ribonucleoside triphosphate metabolic process
6	GO:0032970	0.00912801	7.88447	0.440072	3	23	regulation of actin filament-based process
6	GO:0009199	0.00965847	2.19036	7.02202	14	367	ribonucleoside triphosphate metabolic process
6	GO:0009141	0.0101077	2.17716	7.06029	14	369	nucleoside triphosphate metabolic process
6	GO:0048608	0.0115317	7.16505	0.478339	3	25	reproductive structure development
6	GO:0007169	0.0115317	7.16505	0.478339	3	25	transmembrane receptor protein tyrosine kinase signaling pathway
6	GO:0032535	0.0115317	7.16505	0.478339	3	25	regulation of cellular component size
6	GO:0002253	0.0119598	14.9093	0.172202	2	9	activation of immune response
6	GO:0002764	0.0119598	14.9093	0.172202	2	9	immune response-regulating signaling pathway
6	GO:0050778	0.0119598	14.9093	0.172202	2	9	positive regulation of immune response
6	GO:0002757	0.0119598	14.9093	0.172202	2	9	immune response-activating signal transduction
6	GO:0002684	0.0119598	14.9093	0.172202	2	9	positive regulation of immune system process
6	GO:0051090	0.0119598	14.9093	0.172202	2	9	regulation of sequence-specific DNA binding transcription factor activity
6	GO:0044248	0.0121249	1.98044	9.47112	17	495	cellular catabolic process
6	GO:0061458	0.0128573	6.85226	0.497473	3	26	reproductive system development
6	GO:0046130	0.014361	2.20804	5.91227	12	309	purine ribonucleoside catabolic process
6	GO:0042454	0.014361	2.20804	5.91227	12	309	ribonucleoside catabolic process
6	GO:0006195	0.014361	2.20804	5.91227	12	309	purine nucleotide catabolic process
6	GO:0006152	0.014361	2.20804	5.91227	12	309	purine nucleoside catabolic process
6	GO:0009164	0.014361	2.20804	5.91227	12	309	nucleoside catabolic process
6	GO:0009154	0.014361	2.20804	5.91227	12	309	purine ribonucleotide catabolic process
6	GO:0009146	0.014361	2.20804	5.91227	12	309	purine nucleoside triphosphate catabolic process
6	GO:0009261	0.014361	2.20804	5.91227	12	309	ribonucleotide catabolic process
6	GO:0009203	0.014361	2.20804	5.91227	12	309	ribonucleoside triphosphate catabolic process
6	GO:0009207	0.014361	2.20804	5.91227	12	309	purine ribonucleoside triphosphate catabolic process
6	GO:1901658	0.014361	2.20804	5.91227	12	309	glycosyl compound catabolic process
6	GO:0009143	0.0147031	2.2002	5.93141	12	310	nucleoside triphosphate catabolic process
6	GO:0006122	0.0147645	13.0433	0.191336	2	10	mitochondrial electron transport, ubiquinol to cytochrome c
6	GO:0072593	0.0147645	13.0433	0.191336	2	10	reactive oxygen species metabolic process
6	GO:0000082	0.0147645	13.0433	0.191336	2	10	G1/S transition of mitotic cell cycle
6	GO:0051347	0.0147645	13.0433	0.191336	2	10	positive regulation of transferase activity
6	GO:0044843	0.0147645	13.0433	0.191336	2	10	cell cycle G1/S phase transition
6	GO:0016569	0.0148546	4.59335	0.956679	4	50	covalent chromatin modification
6	GO:0016570	0.0148546	4.59335	0.956679	4	50	histone modification
6	GO:0072523	0.0150514	2.19241	5.95054	12	311	purine-containing compound catabolic process
6	GO:0046128	0.0152504	2.05882	7.42383	14	388	purine ribonucleoside metabolic process
6	GO:0042278	0.0152504	2.05882	7.42383	14	388	purine nucleoside metabolic process
6	GO:0007346	0.0157601	6.30175	0.53574	3	28	regulation of mitotic cell cycle
6	GO:0009166	0.0157669	2.177	5.98881	12	313	nucleotide catabolic process
6	GO:1901292	0.0161343	2.16937	6.00794	12	314	nucleoside phosphate catabolic process
6	GO:0044770	0.0173385	6.05825	0.554874	3	29	cell cycle phase transition
6	GO:0044772	0.0173385	6.05825	0.554874	3	29	mitotic cell cycle phase transition
6	GO:0007126	0.0178223	11.5919	0.210469	2	11	meiotic nuclear division
6	GO:0046434	0.018477	2.12462	6.12274	12	320	organophosphate catabolic process
6	GO:0009119	0.0190418	1.99565	7.6343	14	399	ribonucleoside metabolic process
6	GO:0051276	0.0190767	3.04514	2.12383	6	111	chromosome organization
6	GO:0065009	0.019077	2.40318	4.03718	9	211	regulation of molecular function
6	GO:0007220	0.0191336	Inf	0.0191336	1	1	Notch receptor processing
6	GO:0035405	0.0191336	Inf	0.0191336	1	1	histone-threonine phosphorylation
6	GO:0035408	0.0191336	Inf	0.0191336	1	1	histone H3-T6 phosphorylation
6	GO:0010829	0.0191336	Inf	0.0191336	1	1	negative regulation of glucose transport
6	GO:0038093	0.0191336	Inf	0.0191336	1	1	Fc receptor signaling pathway
6	GO:0038095	0.0191336	Inf	0.0191336	1	1	Fc-epsilon receptor signaling pathway
6	GO:0032606	0.0191336	Inf	0.0191336	1	1	type I interferon production
6	GO:0019068	0.0191336	Inf	0.0191336	1	1	virion assembly
6	GO:0019082	0.0191336	Inf	0.0191336	1	1	viral protein processing
6	GO:0035872	0.0191336	Inf	0.0191336	1	1	nucleotide-binding domain, leucine rich repeat containing receptor signaling pathway
6	GO:0090288	0.0191336	Inf	0.0191336	1	1	negative regulation of cellular response to growth factor stimulus
6	GO:0035666	0.0191336	Inf	0.0191336	1	1	TRIF-dependent toll-like receptor signaling pathway
6	GO:0046627	0.0191336	Inf	0.0191336	1	1	negative regulation of insulin receptor signaling pathway
6	GO:0038123	0.0191336	Inf	0.0191336	1	1	toll-like receptor TLR1:TLR2 signaling pathway
6	GO:0038124	0.0191336	Inf	0.0191336	1	1	toll-like receptor TLR6:TLR2 signaling pathway
6	GO:0002753	0.0191336	Inf	0.0191336	1	1	cytoplasmic pattern recognition receptor signaling pathway
6	GO:0002755	0.0191336	Inf	0.0191336	1	1	MyD88-dependent toll-like receptor signaling pathway
6	GO:0002756	0.0191336	Inf	0.0191336	1	1	MyD88-independent toll-like receptor signaling pathway
6	GO:0050861	0.0191336	Inf	0.0191336	1	1	positive regulation of B cell receptor signaling pathway
6	GO:0006521	0.0191336	Inf	0.0191336	1	1	regulation of cellular amino acid metabolic process
6	GO:0050853	0.0191336	Inf	0.0191336	1	1	B cell receptor signaling pathway
6	GO:0050854	0.0191336	Inf	0.0191336	1	1	regulation of antigen receptor-mediated signaling pathway
6	GO:0050855	0.0191336	Inf	0.0191336	1	1	regulation of B cell receptor signaling pathway
6	GO:0050857	0.0191336	Inf	0.0191336	1	1	positive regulation of antigen receptor-mediated signaling pathway
6	GO:0034162	0.0191336	Inf	0.0191336	1	1	toll-like receptor 9 signaling pathway
6	GO:0034166	0.0191336	Inf	0.0191336	1	1	toll-like receptor 10 signaling pathway
6	GO:0034142	0.0191336	Inf	0.0191336	1	1	toll-like receptor 4 signaling pathway
6	GO:0034146	0.0191336	Inf	0.0191336	1	1	toll-like receptor 5 signaling pathway
6	GO:0034134	0.0191336	Inf	0.0191336	1	1	toll-like receptor 2 signaling pathway
6	GO:0034138	0.0191336	Inf	0.0191336	1	1	toll-like receptor 3 signaling pathway
6	GO:1900077	0.0191336	Inf	0.0191336	1	1	negative regulation of cellular response to insulin stimulus
6	GO:0001818	0.0191336	Inf	0.0191336	1	1	negative regulation of cytokine production
6	GO:0030512	0.0191336	Inf	0.0191336	1	1	negative regulation of transforming growth factor beta receptor signaling pathway
6	GO:0070423	0.0191336	Inf	0.0191336	1	1	nucleotide-binding oligomerization domain containing signaling pathway
6	GO:0017015	0.0191336	Inf	0.0191336	1	1	regulation of transforming growth factor beta receptor signaling pathway
6	GO:0035079	0.0191336	Inf	0.0191336	1	1	polytene chromosome puffing
6	GO:0032480	0.0191336	Inf	0.0191336	1	1	negative regulation of type I interferon production
6	GO:0032481	0.0191336	Inf	0.0191336	1	1	positive regulation of type I interferon production
6	GO:0032479	0.0191336	Inf	0.0191336	1	1	regulation of type I interferon production
6	GO:0090066	0.0207512	5.62344	0.593141	3	31	regulation of anatomical structure size
6	GO:0010564	0.0207512	5.62344	0.593141	3	31	regulation of cell cycle process
6	GO:0051493	0.0207512	5.62344	0.593141	3	31	regulation of cytoskeleton organization
6	GO:0016032	0.0211225	10.4308	0.229603	2	12	viral process
6	GO:0007050	0.0211225	10.4308	0.229603	2	12	cell cycle arrest
6	GO:0044764	0.0211225	10.4308	0.229603	2	12	multi-organism cellular process
6	GO:0009150	0.0213932	1.96269	7.7491	14	405	purine ribonucleotide metabolic process
6	GO:0009116	0.0213932	1.96269	7.7491	14	405	nucleoside metabolic process
6	GO:1901657	0.0213932	1.96269	7.7491	14	405	glycosyl compound metabolic process
6	GO:1902589	0.0216877	2.23485	4.82166	10	252	single-organism organelle organization
6	GO:1901136	0.0219899	2.0676	6.27581	12	328	carbohydrate derivative catabolic process
6	GO:0006163	0.0222241	1.95193	7.78736	14	407	purine nucleotide metabolic process
6	GO:0048519	0.0226645	2.46775	3.48231	8	182	negative regulation of biological process
6	GO:0043085	0.0228441	3.31312	1.62635	5	85	positive regulation of catalytic activity
6	GO:0034655	0.0229412	2.05379	6.31408	12	330	nucleobase-containing compound catabolic process
6	GO:1902531	0.0234691	2.63508	2.8509	7	149	regulation of intracellular signal transduction
6	GO:0006479	0.0245066	5.2466	0.631408	3	33	protein methylation
6	GO:0008213	0.0245066	5.2466	0.631408	3	33	protein alkylation
6	GO:0032269	0.024655	9.48077	0.248736	2	13	negative regulation of cellular protein metabolic process
6	GO:0051248	0.024655	9.48077	0.248736	2	13	negative regulation of protein metabolic process
6	GO:0031401	0.024655	9.48077	0.248736	2	13	positive regulation of protein modification process
6	GO:0044419	0.024655	9.48077	0.248736	2	13	interspecies interaction between organisms
6	GO:0044403	0.024655	9.48077	0.248736	2	13	symbiosis, encompassing mutualism through parasitism
6	GO:0043066	0.024655	9.48077	0.248736	2	13	negative regulation of apoptotic process
6	GO:0043069	0.024655	9.48077	0.248736	2	13	negative regulation of programmed cell death
6	GO:0060548	0.024655	9.48077	0.248736	2	13	negative regulation of cell death
6	GO:0051321	0.024655	9.48077	0.248736	2	13	meiotic cell cycle
6	GO:0009259	0.024864	1.92029	7.90217	14	413	ribonucleotide metabolic process
6	GO:0019693	0.024864	1.92029	7.90217	14	413	ribose phosphate metabolic process
6	GO:0022900	0.0265128	5.07642	0.650542	3	34	electron transport chain
6	GO:0009894	0.0268418	2.8	2.29603	6	120	regulation of catabolic process
6	GO:0034622	0.0268418	2.8	2.29603	6	120	cellular macromolecular complex assembly
6	GO:0008152	0.0270781	1.6509	78.0841	87	4081	metabolic process
6	GO:0019439	0.0276054	1.99375	6.48628	12	339	aromatic compound catabolic process
6	GO:0009056	0.0276464	1.75577	11.1931	18	585	catabolic process
6	GO:0044270	0.0281636	1.98729	6.50542	12	340	cellular nitrogen compound catabolic process
6	GO:1902533	0.0284099	8.6891	0.26787	2	14	positive regulation of intracellular signal transduction
6	GO:0046700	0.0287301	1.98086	6.52455	12	341	heterocycle catabolic process
6	GO:0072521	0.028742	1.87955	8.05523	14	421	purine-containing compound metabolic process
6	GO:0043623	0.0302587	3.63489	1.18628	4	62	cellular protein complex assembly
6	GO:1901361	0.0304796	1.9618	6.58195	12	344	organic cyclic compound catabolic process
6	GO:0006366	0.0308833	2.70305	2.37256	6	124	transcription from RNA polymerase II promoter
6	GO:0042775	0.0323776	8.01923	0.287004	2	15	mitochondrial ATP synthesis coupled electron transport
6	GO:0050776	0.0323776	8.01923	0.287004	2	15	regulation of immune response
6	GO:0016043	0.0325615	1.71846	11.4036	18	596	cellular component organization
6	GO:0007015	0.0330433	4.62593	0.707942	3	37	actin filament organization
6	GO:0016568	0.0334877	3.51242	1.22455	4	64	chromatin modification
6	GO:0006412	0.0353239	1.86441	7.50036	13	392	translation
6	GO:0044710	0.036603	1.47076	31.9913	41	1672	single-organism metabolic process
6	GO:0050790	0.0369512	2.22874	3.82671	8	200	regulation of catalytic activity
6	GO:0044087	0.0378201	4.36731	0.746209	3	39	regulation of cellular component biogenesis
6	GO:0030947	0.0379044	51.7429	0.0382671	1	2	regulation of vascular endothelial growth factor receptor signaling pathway
6	GO:0030949	0.0379044	51.7429	0.0382671	1	2	positive regulation of vascular endothelial growth factor receptor signaling pathway
6	GO:0007303	0.0379044	51.7429	0.0382671	1	2	cytoplasmic transport, nurse cell to oocyte
6	GO:0042078	0.0379044	51.7429	0.0382671	1	2	germ-line stem cell division
6	GO:0061077	0.0379044	51.7429	0.0382671	1	2	chaperone-mediated protein folding
6	GO:0007141	0.0379044	51.7429	0.0382671	1	2	male meiosis I
6	GO:0021884	0.0379044	51.7429	0.0382671	1	2	forebrain neuron development
6	GO:0021886	0.0379044	51.7429	0.0382671	1	2	hypothalamus gonadotrophin-releasing hormone neuron differentiation
6	GO:0021888	0.0379044	51.7429	0.0382671	1	2	hypothalamus gonadotrophin-releasing hormone neuron development
6	GO:0021872	0.0379044	51.7429	0.0382671	1	2	forebrain generation of neurons
6	GO:0021879	0.0379044	51.7429	0.0382671	1	2	forebrain neuron differentiation
6	GO:0008645	0.0379044	51.7429	0.0382671	1	2	hexose transport
6	GO:0097009	0.0379044	51.7429	0.0382671	1	2	energy homeostasis
6	GO:0010827	0.0379044	51.7429	0.0382671	1	2	regulation of glucose transport
6	GO:0051693	0.0379044	51.7429	0.0382671	1	2	actin filament capping
6	GO:0098728	0.0379044	51.7429	0.0382671	1	2	germline stem cell asymmetric division
6	GO:0006481	0.0379044	51.7429	0.0382671	1	2	C-terminal protein methylation
6	GO:0043687	0.0379044	51.7429	0.0382671	1	2	post-translational protein modification
6	GO:0042113	0.0379044	51.7429	0.0382671	1	2	B cell activation
6	GO:0031204	0.0379044	51.7429	0.0382671	1	2	posttranslational protein targeting to membrane, translocation
6	GO:0021954	0.0379044	51.7429	0.0382671	1	2	central nervous system neuron development
6	GO:0021979	0.0379044	51.7429	0.0382671	1	2	hypothalamus cell differentiation
6	GO:0042787	0.0379044	51.7429	0.0382671	1	2	protein ubiquitination involved in ubiquitin-dependent protein catabolic process
6	GO:0042779	0.0379044	51.7429	0.0382671	1	2	tRNA 3'-trailer cleavage
6	GO:0042743	0.0379044	51.7429	0.0382671	1	2	hydrogen peroxide metabolic process
6	GO:0042744	0.0379044	51.7429	0.0382671	1	2	hydrogen peroxide catabolic process
6	GO:0010992	0.0379044	51.7429	0.0382671	1	2	ubiquitin homeostasis
6	GO:0043966	0.0379044	51.7429	0.0382671	1	2	histone H3 acetylation
6	GO:0046626	0.0379044	51.7429	0.0382671	1	2	regulation of insulin receptor signaling pathway
6	GO:0071322	0.0379044	51.7429	0.0382671	1	2	cellular response to carbohydrate stimulus
6	GO:0042542	0.0379044	51.7429	0.0382671	1	2	response to hydrogen peroxide
6	GO:0072520	0.0379044	51.7429	0.0382671	1	2	seminiferous tubule development
6	GO:0045765	0.0379044	51.7429	0.0382671	1	2	regulation of angiogenesis
6	GO:0045766	0.0379044	51.7429	0.0382671	1	2	positive regulation of angiogenesis
6	GO:0006620	0.0379044	51.7429	0.0382671	1	2	posttranslational protein targeting to membrane
6	GO:0016572	0.0379044	51.7429	0.0382671	1	2	histone phosphorylation
6	GO:0009743	0.0379044	51.7429	0.0382671	1	2	response to carbohydrate
6	GO:1900076	0.0379044	51.7429	0.0382671	1	2	regulation of cellular response to insulin stimulus
6	GO:0015758	0.0379044	51.7429	0.0382671	1	2	glucose transport
6	GO:0015749	0.0379044	51.7429	0.0382671	1	2	monosaccharide transport
6	GO:0048132	0.0379044	51.7429	0.0382671	1	2	female germ-line stem cell asymmetric division
6	GO:0030834	0.0379044	51.7429	0.0382671	1	2	regulation of actin filament depolymerization
6	GO:0030835	0.0379044	51.7429	0.0382671	1	2	negative regulation of actin filament depolymerization
6	GO:0051085	0.0379044	51.7429	0.0382671	1	2	chaperone mediated protein folding requiring cofactor
6	GO:0051016	0.0379044	51.7429	0.0382671	1	2	barbed-end actin filament capping
6	GO:0033238	0.0379044	51.7429	0.0382671	1	2	regulation of cellular amine metabolic process
6	GO:0070301	0.0379044	51.7429	0.0382671	1	2	cellular response to hydrogen peroxide
6	GO:0018410	0.0379044	51.7429	0.0382671	1	2	C-terminal protein amino acid modification
6	GO:0008286	0.0379044	51.7429	0.0382671	1	2	insulin receptor signaling pathway
6	GO:0060613	0.0379044	51.7429	0.0382671	1	2	fat pad development
6	GO:0018107	0.0379044	51.7429	0.0382671	1	2	peptidyl-threonine phosphorylation
6	GO:0051490	0.0379044	51.7429	0.0382671	1	2	negative regulation of filopodium assembly
6	GO:0018210	0.0379044	51.7429	0.0382671	1	2	peptidyl-threonine modification
6	GO:0000187	0.0379044	51.7429	0.0382671	1	2	activation of MAPK activity
6	GO:1901565	0.0382573	1.88892	6.81155	12	356	organonitrogen compound catabolic process
6	GO:1901069	0.0398165	2.1932	3.88412	8	203	guanosine-containing compound catabolic process
6	GO:0006184	0.0398165	2.1932	3.88412	8	203	GTP catabolic process
6	GO:0009966	0.0408039	2.18159	3.90325	8	204	regulation of signal transduction
6	GO:0034968	0.0409139	6.94744	0.325271	2	17	histone lysine methylation
6	GO:0065008	0.042127	2.06186	4.64946	9	243	regulation of biological quality
6	GO:0006915	0.0443428	3.18954	1.33935	4	70	apoptotic process
6	GO:0032270	0.0454647	6.51202	0.344404	2	18	positive regulation of cellular protein metabolic process
6	GO:0051247	0.0454647	6.51202	0.344404	2	18	positive regulation of protein metabolic process
6	GO:0070848	0.0454647	6.51202	0.344404	2	18	response to growth factor
6	GO:0071363	0.0454647	6.51202	0.344404	2	18	cellular response to growth factor stimulus
6	GO:0045786	0.0454647	6.51202	0.344404	2	18	negative regulation of cell cycle
6	GO:0001731	0.0454647	6.51202	0.344404	2	18	formation of translation preinitiation complex
6	GO:0002376	0.046323	3.14135	1.35848	4	71	immune system process
6	GO:0033124	0.0466907	2.69549	1.97076	5	103	regulation of GTP catabolic process
6	GO:0043087	0.0466907	2.69549	1.97076	5	103	regulation of GTPase activity
6	GO:0046039	0.0470738	2.11437	4.01805	8	210	GTP metabolic process
6	GO:0070887	0.0483519	3.09458	1.37762	4	72	cellular response to chemical stimulus
6	GO:0003006	0.0483519	3.09458	1.37762	4	72	developmental process involved in reproduction
7	GO:0006914	0.00241231	12.9857	0.274007	3	23	autophagy
7	GO:0007186	0.00829158	3.31764	2.33502	7	196	G-protein coupled receptor signaling pathway
7	GO:0032222	0.0119134	Inf	0.0119134	1	1	regulation of synaptic transmission, cholinergic
7	GO:0097056	0.0119134	Inf	0.0119134	1	1	selenocysteinyl-tRNA(Sec) biosynthetic process
7	GO:0051703	0.0119134	Inf	0.0119134	1	1	intraspecies interaction between organisms
7	GO:0035176	0.0119134	Inf	0.0119134	1	1	social behavior
7	GO:0007166	0.0181589	2.46124	4.03863	9	339	cell surface receptor signaling pathway
7	GO:0042753	0.0236869	84.2	0.0238267	1	2	positive regulation of circadian rhythm
7	GO:0031989	0.0236869	84.2	0.0238267	1	2	bombesin receptor signaling pathway
7	GO:0045938	0.0236869	84.2	0.0238267	1	2	positive regulation of circadian sleep/wake cycle, sleep
7	GO:0042745	0.0353223	42.0923	0.0357401	1	3	circadian sleep/wake cycle
7	GO:0042749	0.0353223	42.0923	0.0357401	1	3	regulation of circadian sleep/wake cycle
7	GO:0045187	0.0353223	42.0923	0.0357401	1	3	regulation of circadian sleep/wake cycle, sleep
7	GO:0050802	0.0353223	42.0923	0.0357401	1	3	circadian sleep/wake cycle, sleep
7	GO:0016559	0.0353223	42.0923	0.0357401	1	3	peroxisome fission
7	GO:0022410	0.0353223	42.0923	0.0357401	1	3	circadian sleep/wake cycle process
7	GO:0048520	0.0353223	42.0923	0.0357401	1	3	positive regulation of behavior
7	GO:0008543	0.0468211	28.0564	0.0476534	1	4	fibroblast growth factor receptor signaling pathway
7	GO:0007271	0.0468211	28.0564	0.0476534	1	4	synaptic transmission, cholinergic
7	GO:0042752	0.0468211	28.0564	0.0476534	1	4	regulation of circadian rhythm
7	GO:0045292	0.0468211	28.0564	0.0476534	1	4	mRNA cis splicing, via spliceosome
7	GO:0030431	0.0468211	28.0564	0.0476534	1	4	sleep
7	GO:0071774	0.0468211	28.0564	0.0476534	1	4	response to fibroblast growth factor
7	GO:0044344	0.0468211	28.0564	0.0476534	1	4	cellular response to fibroblast growth factor stimulus
8	GO:0030150	0.00566205	24.8853	0.120217	2	6	protein import into mitochondrial matrix
8	GO:0032007	0.00566205	24.8853	0.120217	2	6	negative regulation of TOR signaling
8	GO:0006767	0.0078235	19.9046	0.140253	2	7	water-soluble vitamin metabolic process
8	GO:0006081	0.0102955	16.5841	0.160289	2	8	cellular aldehyde metabolic process
8	GO:0006766	0.0102955	16.5841	0.160289	2	8	vitamin metabolic process
8	GO:0006839	0.0130639	6.82702	0.500903	3	25	mitochondrial transport
8	GO:0006084	0.013065	14.2123	0.180325	2	9	acetyl-CoA metabolic process
8	GO:0032006	0.013065	14.2123	0.180325	2	9	regulation of TOR signaling
8	GO:0035383	0.0161193	12.4335	0.200361	2	10	thioester metabolic process
8	GO:0006637	0.0161193	12.4335	0.200361	2	10	acyl-CoA metabolic process
8	GO:0017038	0.017819	6.00444	0.561011	3	28	protein import
8	GO:0044743	0.019446	11.0499	0.220397	2	11	intracellular protein transmembrane import
8	GO:0090003	0.0200361	Inf	0.0200361	1	1	regulation of establishment of protein localization to plasma membrane
8	GO:0051865	0.0200361	Inf	0.0200361	1	1	protein autoubiquitination
8	GO:0017187	0.0200361	Inf	0.0200361	1	1	peptidyl-glutamic acid carboxylation
8	GO:0097006	0.0200361	Inf	0.0200361	1	1	regulation of plasma lipoprotein particle levels
8	GO:0051821	0.0200361	Inf	0.0200361	1	1	dissemination or transmission of organism from other organism involved in symbiotic interaction
8	GO:0042357	0.0200361	Inf	0.0200361	1	1	thiamine diphosphate metabolic process
8	GO:0046152	0.0200361	Inf	0.0200361	1	1	ommochrome metabolic process
8	GO:0046158	0.0200361	Inf	0.0200361	1	1	ocellus pigment metabolic process
8	GO:0043506	0.0200361	Inf	0.0200361	1	1	regulation of JUN kinase activity
8	GO:0043507	0.0200361	Inf	0.0200361	1	1	positive regulation of JUN kinase activity
8	GO:0090118	0.0200361	Inf	0.0200361	1	1	receptor-mediated endocytosis of low-density lipoprotein particle involved in cholesterol transport
8	GO:0034086	0.0200361	Inf	0.0200361	1	1	maintenance of sister chromatid cohesion
8	GO:0034088	0.0200361	Inf	0.0200361	1	1	maintenance of mitotic sister chromatid cohesion
8	GO:0019089	0.0200361	Inf	0.0200361	1	1	transmission of virus
8	GO:1902105	0.0200361	Inf	0.0200361	1	1	regulation of leukocyte differentiation
8	GO:1902107	0.0200361	Inf	0.0200361	1	1	positive regulation of leukocyte differentiation
8	GO:0046849	0.0200361	Inf	0.0200361	1	1	bone remodeling
8	GO:0006726	0.0200361	Inf	0.0200361	1	1	eye pigment biosynthetic process
8	GO:0006727	0.0200361	Inf	0.0200361	1	1	ommochrome biosynthetic process
8	GO:0034381	0.0200361	Inf	0.0200361	1	1	plasma lipoprotein particle clearance
8	GO:0034383	0.0200361	Inf	0.0200361	1	1	low-density lipoprotein particle clearance
8	GO:0046686	0.0200361	Inf	0.0200361	1	1	response to cadmium ion
8	GO:0031663	0.0200361	Inf	0.0200361	1	1	lipopolysaccharide-mediated signaling pathway
8	GO:0031664	0.0200361	Inf	0.0200361	1	1	regulation of lipopolysaccharide-mediated signaling pathway
8	GO:0031666	0.0200361	Inf	0.0200361	1	1	positive regulation of lipopolysaccharide-mediated signaling pathway
8	GO:0002761	0.0200361	Inf	0.0200361	1	1	regulation of myeloid leukocyte differentiation
8	GO:0002763	0.0200361	Inf	0.0200361	1	1	positive regulation of myeloid leukocyte differentiation
8	GO:0031623	0.0200361	Inf	0.0200361	1	1	receptor internalization
8	GO:0019442	0.0200361	Inf	0.0200361	1	1	tryptophan catabolic process to acetyl-CoA
8	GO:0030316	0.0200361	Inf	0.0200361	1	1	osteoclast differentiation
8	GO:0033060	0.0200361	Inf	0.0200361	1	1	ocellus pigmentation
8	GO:0009229	0.0200361	Inf	0.0200361	1	1	thiamine diphosphate biosynthetic process
8	GO:0002833	0.0200361	Inf	0.0200361	1	1	positive regulation of response to biotic stimulus
8	GO:0044007	0.0200361	Inf	0.0200361	1	1	dissemination or transmission of symbiont from host
8	GO:0008055	0.0200361	Inf	0.0200361	1	1	ocellus pigment biosynthetic process
8	GO:0042982	0.0200361	Inf	0.0200361	1	1	amyloid precursor protein metabolic process
8	GO:0045670	0.0200361	Inf	0.0200361	1	1	regulation of osteoclast differentiation
8	GO:0045672	0.0200361	Inf	0.0200361	1	1	positive regulation of osteoclast differentiation
8	GO:0048260	0.0200361	Inf	0.0200361	1	1	positive regulation of receptor-mediated endocytosis
8	GO:0048259	0.0200361	Inf	0.0200361	1	1	regulation of receptor-mediated endocytosis
8	GO:1903076	0.0200361	Inf	0.0200361	1	1	regulation of protein localization to plasma membrane
8	GO:0070498	0.0200361	Inf	0.0200361	1	1	interleukin-1-mediated signaling pathway
8	GO:0018214	0.0200361	Inf	0.0200361	1	1	protein carboxylation
8	GO:0070585	0.0230333	9.94312	0.240433	2	12	protein localization to mitochondrion
8	GO:0006898	0.0230333	9.94312	0.240433	2	12	receptor-mediated endocytosis
8	GO:0006626	0.0230333	9.94312	0.240433	2	12	protein targeting to mitochondrion
8	GO:0072655	0.0230333	9.94312	0.240433	2	12	establishment of protein localization to mitochondrion
8	GO:0031929	0.0230333	9.94312	0.240433	2	12	TOR signaling
8	GO:0065002	0.0268695	9.03753	0.260469	2	13	intracellular protein transmembrane transport
8	GO:0071806	0.0268695	9.03753	0.260469	2	13	protein transmembrane transport
8	GO:0043085	0.0272357	3.15389	1.70307	5	85	positive regulation of catalytic activity
8	GO:0009072	0.0309435	8.28287	0.280505	2	14	aromatic amino acid family metabolic process
8	GO:0008643	0.0346226	4.54209	0.7213	3	36	carbohydrate transport
8	GO:0006869	0.0346226	4.54209	0.7213	3	36	lipid transport
8	GO:0044093	0.0366184	2.89633	1.84332	5	92	positive regulation of molecular function
8	GO:0043474	0.0396743	49.3455	0.0400722	1	2	pigment metabolic process involved in pigmentation
8	GO:0032103	0.0396743	49.3455	0.0400722	1	2	positive regulation of response to external stimulus
8	GO:0061077	0.0396743	49.3455	0.0400722	1	2	chaperone-mediated protein folding
8	GO:0090002	0.0396743	49.3455	0.0400722	1	2	establishment of protein localization to plasma membrane
8	GO:0006011	0.0396743	49.3455	0.0400722	1	2	UDP-glucose metabolic process
8	GO:0070555	0.0396743	49.3455	0.0400722	1	2	response to interleukin-1
8	GO:0051701	0.0396743	49.3455	0.0400722	1	2	interaction with host
8	GO:0007250	0.0396743	49.3455	0.0400722	1	2	activation of NF-kappaB-inducing kinase activity
8	GO:0010824	0.0396743	49.3455	0.0400722	1	2	regulation of centrosome duplication
8	GO:0010826	0.0396743	49.3455	0.0400722	1	2	negative regulation of centrosome duplication
8	GO:0038061	0.0396743	49.3455	0.0400722	1	2	NIK/NF-kappaB signaling
8	GO:0042441	0.0396743	49.3455	0.0400722	1	2	eye pigment metabolic process
8	GO:0097359	0.0396743	49.3455	0.0400722	1	2	UDP-glucosylation
8	GO:0090257	0.0396743	49.3455	0.0400722	1	2	regulation of muscle system process
8	GO:0042723	0.0396743	49.3455	0.0400722	1	2	thiamine-containing compound metabolic process
8	GO:0006772	0.0396743	49.3455	0.0400722	1	2	thiamine metabolic process
8	GO:0016236	0.0396743	49.3455	0.0400722	1	2	macroautophagy
8	GO:0071347	0.0396743	49.3455	0.0400722	1	2	cellular response to interleukin-1
8	GO:0048069	0.0396743	49.3455	0.0400722	1	2	eye pigmentation
8	GO:0019441	0.0396743	49.3455	0.0400722	1	2	tryptophan catabolic process to kynurenine
8	GO:0072659	0.0396743	49.3455	0.0400722	1	2	protein localization to plasma membrane
8	GO:1901222	0.0396743	49.3455	0.0400722	1	2	regulation of NIK/NF-kappaB signaling
8	GO:0002573	0.0396743	49.3455	0.0400722	1	2	myeloid leukocyte differentiation
8	GO:0071222	0.0396743	49.3455	0.0400722	1	2	cellular response to lipopolysaccharide
8	GO:0071216	0.0396743	49.3455	0.0400722	1	2	cellular response to biotic stimulus
8	GO:0071219	0.0396743	49.3455	0.0400722	1	2	cellular response to molecule of bacterial origin
8	GO:0015766	0.0396743	49.3455	0.0400722	1	2	disaccharide transport
8	GO:0015771	0.0396743	49.3455	0.0400722	1	2	trehalose transport
8	GO:0015772	0.0396743	49.3455	0.0400722	1	2	oligosaccharide transport
8	GO:0006937	0.0396743	49.3455	0.0400722	1	2	regulation of muscle contraction
8	GO:0000060	0.0396743	49.3455	0.0400722	1	2	protein import into nucleus, translocation
8	GO:0000045	0.0396743	49.3455	0.0400722	1	2	autophagic vacuole assembly
8	GO:0051085	0.0396743	49.3455	0.0400722	1	2	chaperone mediated protein folding requiring cofactor
8	GO:0001503	0.0396743	49.3455	0.0400722	1	2	ossification
8	GO:0048771	0.0396743	49.3455	0.0400722	1	2	tissue remodeling
8	GO:0007009	0.0396743	49.3455	0.0400722	1	2	plasma membrane organization
8	GO:0032365	0.0396743	49.3455	0.0400722	1	2	intracellular lipid transport
8	GO:0032366	0.0396743	49.3455	0.0400722	1	2	intracellular sterol transport
8	GO:0032367	0.0396743	49.3455	0.0400722	1	2	intracellular cholesterol transport
8	GO:0070189	0.0396743	49.3455	0.0400722	1	2	kynurenine metabolic process
8	GO:0032496	0.0396743	49.3455	0.0400722	1	2	response to lipopolysaccharide
8	GO:0043324	0.0396743	49.3455	0.0400722	1	2	pigment metabolic process involved in developmental pigmentation
8	GO:1902532	0.0444845	6.62263	0.340614	2	17	negative regulation of intracellular signal transduction
8	GO:0010876	0.0481335	3.94079	0.82148	3	41	lipid localization
9	GO:0006302	0.00283562	12.4943	0.292419	3	18	double-strand break repair
9	GO:0006665	0.00685776	20.6212	0.129964	2	8	sphingolipid metabolic process
9	GO:0000724	0.010791	15.4602	0.162455	2	10	double-strand break repair via homologous recombination
9	GO:0000725	0.010791	15.4602	0.162455	2	10	recombinational repair
9	GO:0006814	0.0122622	6.92593	0.487365	3	30	sodium ion transport
9	GO:0006281	0.0150128	3.2276	2.01444	6	124	DNA repair
9	GO:0035287	0.0162455	Inf	0.0162455	1	1	head segmentation
9	GO:0035289	0.0162455	Inf	0.0162455	1	1	posterior head segmentation
9	GO:0035213	0.0162455	Inf	0.0162455	1	1	clypeo-labral disc development
9	GO:0042407	0.0162455	Inf	0.0162455	1	1	cristae formation
9	GO:0006728	0.0162455	Inf	0.0162455	1	1	pteridine biosynthetic process
9	GO:0006672	0.0162455	Inf	0.0162455	1	1	ceramide metabolic process
9	GO:0060322	0.0162455	Inf	0.0162455	1	1	head development
9	GO:0019889	0.0162455	Inf	0.0162455	1	1	pteridine metabolic process
9	GO:0048728	0.0162455	Inf	0.0162455	1	1	proboscis development
9	GO:0007366	0.0162455	Inf	0.0162455	1	1	periodic partitioning by pair rule gene
9	GO:0007380	0.0162455	Inf	0.0162455	1	1	specification of segmental identity, head
9	GO:0007381	0.0162455	Inf	0.0162455	1	1	specification of segmental identity, labial segment
9	GO:0007382	0.0162455	Inf	0.0162455	1	1	specification of segmental identity, maxillary segment
9	GO:0006743	0.0181225	11.2376	0.211191	2	13	ubiquinone metabolic process
9	GO:0006744	0.0181225	11.2376	0.211191	2	13	ubiquinone biosynthetic process
9	GO:0016072	0.018652	5.83836	0.568592	3	35	rRNA metabolic process
9	GO:0033554	0.0194117	2.75294	2.74549	7	169	cellular response to stress
9	GO:0006733	0.0216359	5.4929	0.601083	3	37	oxidoreduction coenzyme metabolic process
9	GO:0042181	0.0238888	9.50524	0.243682	2	15	ketone biosynthetic process
9	GO:1901661	0.0238888	9.50524	0.243682	2	15	quinone metabolic process
9	GO:1901663	0.0238888	9.50524	0.243682	2	15	quinone biosynthetic process
9	GO:0006310	0.0248659	5.18582	0.633574	3	39	DNA recombination
9	GO:0006974	0.0316607	2.68946	2.38809	6	147	cellular response to DNA damage stimulus
9	GO:0000060	0.0322299	61.2247	0.032491	1	2	protein import into nucleus, translocation
9	GO:0007006	0.0322299	61.2247	0.032491	1	2	mitochondrial membrane organization
9	GO:0007007	0.0322299	61.2247	0.032491	1	2	inner mitochondrial membrane organization
9	GO:0034982	0.0322299	61.2247	0.032491	1	2	mitochondrial protein processing
9	GO:0008152	0.0372623	1.66555	66.2978	74	4081	metabolic process
9	GO:0006259	0.0423145	2.06715	4.66245	9	287	DNA metabolic process
9	GO:0042180	0.044875	6.49641	0.341155	2	21	cellular ketone metabolic process
9	GO:0006470	0.0453277	3.1622	1.34838	4	83	protein dephosphorylation
9	GO:0016075	0.0479575	30.6067	0.0487365	1	3	rRNA catabolic process
9	GO:1902358	0.0479575	30.6067	0.0487365	1	3	sulfate transmembrane transport
9	GO:0046836	0.0479575	30.6067	0.0487365	1	3	glycolipid transport
9	GO:0034661	0.0479575	30.6067	0.0487365	1	3	ncRNA catabolic process
9	GO:0034614	0.0479575	30.6067	0.0487365	1	3	cellular response to reactive oxygen species
9	GO:0007365	0.0479575	30.6067	0.0487365	1	3	periodic partitioning
10	GO:0003008	5.76e-06	4.57937	3.8639	15	139	system process
10	GO:0050877	3.71e-05	4.34157	3.47473	13	125	neurological system process
10	GO:0007606	5.7e-05	5.35125	2.19603	10	79	sensory perception of chemical stimulus
10	GO:0007600	6.79e-05	4.74061	2.69639	11	97	sensory perception
10	GO:0007626	0.000173285	8.69351	0.861733	6	31	locomotory behavior
10	GO:0007205	0.000337587	15.9319	0.361372	4	13	protein kinase C-activating G-protein coupled receptor signaling pathway
10	GO:0007608	0.000650272	4.70526	1.94585	8	70	sensory perception of smell
10	GO:0050896	0.000760516	1.80469	32.8848	50	1183	response to stimulus
10	GO:0055085	0.001015	2.16241	13.0094	25	468	transmembrane transport
10	GO:0044765	0.00102953	1.88897	23.1834	38	834	single-organism transport
10	GO:0007623	0.00106461	21.3815	0.222383	3	8	circadian rhythm
10	GO:0048511	0.00106461	21.3815	0.222383	3	8	rhythmic process
10	GO:0044707	0.00110623	2.21844	11.6195	23	418	single-multicellular organism process
10	GO:0051179	0.00148964	1.73094	34.7195	51	1249	localization
10	GO:0007610	0.00152569	4.61558	1.72347	7	62	behavior
10	GO:0050911	0.00152569	4.61558	1.72347	7	62	detection of chemical stimulus involved in sensory perception of smell
10	GO:0032501	0.00156824	2.15357	11.9253	23	429	multicellular organismal process
10	GO:0007268	0.0016771	4.53231	1.75126	7	63	synaptic transmission
10	GO:0051234	0.00169585	1.73042	33.1628	49	1193	establishment of localization
10	GO:0030001	0.00196658	3.06177	3.97509	11	143	metal ion transport
10	GO:0050907	0.00201482	4.37438	1.80686	7	65	detection of chemical stimulus involved in sensory perception
10	GO:0050906	0.00220231	4.29944	1.83466	7	66	detection of stimulus involved in sensory perception
10	GO:0042493	0.00226137	70.8553	0.0833935	2	3	response to drug
10	GO:0006810	0.00238314	1.70171	32.8014	48	1180	transport
10	GO:0009593	0.00261752	4.15691	1.89025	7	68	detection of chemical stimulus
10	GO:0006816	0.00330437	5.61451	1.02852	5	37	calcium ion transport
10	GO:0070838	0.0037212	5.44336	1.05632	5	38	divalent metal ion transport
10	GO:0071804	0.00395326	7.15467	0.667148	4	24	cellular potassium ion transport
10	GO:0071805	0.00395326	7.15467	0.667148	4	24	potassium ion transmembrane transport
10	GO:0007212	0.00444017	35.4211	0.111191	2	4	dopamine receptor signaling pathway
10	GO:0045475	0.00444017	35.4211	0.111191	2	4	locomotor rhythm
10	GO:0055057	0.00444017	35.4211	0.111191	2	4	neuroblast division
10	GO:0055059	0.00444017	35.4211	0.111191	2	4	asymmetric neuroblast division
10	GO:0048103	0.00444017	35.4211	0.111191	2	4	somatic stem cell division
10	GO:0036445	0.00444017	35.4211	0.111191	2	4	neuronal stem cell division
10	GO:0009190	0.00460592	6.8127	0.694946	4	25	cyclic nucleotide biosynthetic process
10	GO:0072511	0.00466582	5.13039	1.11191	5	40	divalent inorganic cation transport
10	GO:0044708	0.00519699	4.98695	1.13971	5	41	single-organism behavior
10	GO:0009187	0.00532742	6.50182	0.722744	4	26	cyclic nucleotide metabolic process
10	GO:0051606	0.00566301	3.56472	2.16823	7	78	detection of stimulus
10	GO:0050808	0.00612083	6.21797	0.750542	4	27	synapse organization
10	GO:0006811	0.006145	2.03126	10.2296	19	368	ion transport
10	GO:0007267	0.0065029	3.46575	2.22383	7	80	cell-cell signaling
10	GO:0010453	0.00726547	23.6096	0.138989	2	5	regulation of cell fate commitment
10	GO:0007187	0.00726547	23.6096	0.138989	2	5	G-protein coupled receptor signaling pathway, coupled to cyclic nucleotide second messenger
10	GO:0007188	0.00726547	23.6096	0.138989	2	5	adenylate cyclase-modulating G-protein coupled receptor signaling pathway
10	GO:0042659	0.00726547	23.6096	0.138989	2	5	regulation of cell fate specification
10	GO:0008345	0.00726547	23.6096	0.138989	2	5	larval locomotory behavior
10	GO:0030537	0.00726547	23.6096	0.138989	2	5	larval behavior
10	GO:0042221	0.00729566	2.33015	6.05993	13	218	response to chemical
10	GO:0006813	0.00775284	4.4849	1.2509	5	45	potassium ion transport
10	GO:0051705	0.00793517	5.7184	0.806137	4	29	multi-organism behavior
10	GO:0007186	0.0080375	2.38916	5.44838	12	196	G-protein coupled receptor signaling pathway
10	GO:0001709	0.00904021	8.21141	0.444765	3	16	cell fate determination
10	GO:0007405	0.0107001	17.7039	0.166787	2	6	neuroblast proliferation
10	GO:0017145	0.0107001	17.7039	0.166787	2	6	stem cell division
10	GO:0098722	0.0107001	17.7039	0.166787	2	6	asymmetric stem cell division
10	GO:0007622	0.0107001	17.7039	0.166787	2	6	rhythmic behavior
10	GO:0048512	0.0107001	17.7039	0.166787	2	6	circadian behavior
10	GO:0052652	0.0107566	7.62346	0.472563	3	17	cyclic purine nucleotide metabolic process
10	GO:0007154	0.0114058	1.60185	25.713	37	925	cell communication
10	GO:0040007	0.0118671	3.42535	1.91805	6	69	growth
10	GO:0050804	0.0126488	7.11391	0.500361	3	18	regulation of synaptic transmission
10	GO:0061351	0.0147085	14.1605	0.194585	2	7	neural precursor cell proliferation
10	GO:0006835	0.0147085	14.1605	0.194585	2	7	dicarboxylic acid transport
10	GO:0007420	0.0169432	4.46167	1.00072	4	36	brain development
10	GO:0023052	0.0182219	1.55649	24.7679	35	891	signaling
10	GO:0044700	0.0182219	1.55649	24.7679	35	891	single organism signaling
10	GO:0072089	0.0192564	11.7982	0.222383	2	8	stem cell proliferation
10	GO:0010243	0.0192564	11.7982	0.222383	2	8	response to organonitrogen compound
10	GO:0008049	0.0192564	11.7982	0.222383	2	8	male courtship behavior
10	GO:0001708	0.0192564	11.7982	0.222383	2	8	cell fate specification
10	GO:0008285	0.0192564	11.7982	0.222383	2	8	negative regulation of cell proliferation
10	GO:0019932	0.0192564	11.7982	0.222383	2	8	second-messenger-mediated signaling
10	GO:0098662	0.0197466	2.53401	3.39134	8	122	inorganic cation transmembrane transport
10	GO:0098655	0.0197466	2.53401	3.39134	8	122	cation transmembrane transport
10	GO:0034220	0.0241179	2.18373	4.89242	10	176	ion transmembrane transport
10	GO:0060179	0.0243113	10.1109	0.250181	2	9	male mating behavior
10	GO:1901698	0.0243113	10.1109	0.250181	2	9	response to nitrogen compound
10	GO:0050909	0.0243113	10.1109	0.250181	2	9	sensory perception of taste
10	GO:0098660	0.0244903	2.42523	3.53032	8	127	inorganic ion transmembrane transport
10	GO:0007399	0.0250842	2.27572	4.22527	9	152	nervous system development
10	GO:0048636	0.0277978	Inf	0.0277978	1	1	positive regulation of muscle organ development
10	GO:0070777	0.0277978	Inf	0.0277978	1	1	D-aspartate transport
10	GO:0070779	0.0277978	Inf	0.0277978	1	1	D-aspartate import
10	GO:0060969	0.0277978	Inf	0.0277978	1	1	negative regulation of gene silencing
10	GO:0007482	0.0277978	Inf	0.0277978	1	1	haltere development
10	GO:0061074	0.0277978	Inf	0.0277978	1	1	regulation of neural retina development
10	GO:0007406	0.0277978	Inf	0.0277978	1	1	negative regulation of neuroblast proliferation
10	GO:0043279	0.0277978	Inf	0.0277978	1	1	response to alkaloid
10	GO:0046323	0.0277978	Inf	0.0277978	1	1	glucose import
10	GO:0046324	0.0277978	Inf	0.0277978	1	1	regulation of glucose import
10	GO:0046326	0.0277978	Inf	0.0277978	1	1	positive regulation of glucose import
10	GO:0003407	0.0277978	Inf	0.0277978	1	1	neural retina development
10	GO:0061327	0.0277978	Inf	0.0277978	1	1	anterior Malpighian tubule development
10	GO:0035292	0.0277978	Inf	0.0277978	1	1	specification of segmental identity, trunk
10	GO:2000647	0.0277978	Inf	0.0277978	1	1	negative regulation of stem cell proliferation
10	GO:0010828	0.0277978	Inf	0.0277978	1	1	positive regulation of glucose transport
10	GO:0035216	0.0277978	Inf	0.0277978	1	1	haltere disc development
10	GO:0046203	0.0277978	Inf	0.0277978	1	1	spermidine catabolic process
10	GO:0007501	0.0277978	Inf	0.0277978	1	1	mesodermal cell fate specification
10	GO:0042220	0.0277978	Inf	0.0277978	1	1	response to cocaine
10	GO:0046551	0.0277978	Inf	0.0277978	1	1	retinal cone cell fate commitment
10	GO:0051938	0.0277978	Inf	0.0277978	1	1	L-glutamate import
10	GO:0060042	0.0277978	Inf	0.0277978	1	1	retina morphogenesis in camera-type eye
10	GO:1902866	0.0277978	Inf	0.0277978	1	1	regulation of retina development in camera-type eye
10	GO:0045175	0.0277978	Inf	0.0277978	1	1	basal protein localization
10	GO:0006855	0.0277978	Inf	0.0277978	1	1	drug transmembrane transport
10	GO:0006598	0.0277978	Inf	0.0277978	1	1	polyamine catabolic process
10	GO:0042670	0.0277978	Inf	0.0277978	1	1	retinal cone cell differentiation
10	GO:0042672	0.0277978	Inf	0.0277978	1	1	retinal cone cell fate specification
10	GO:0042673	0.0277978	Inf	0.0277978	1	1	regulation of retinal cone cell fate specification
10	GO:0060359	0.0277978	Inf	0.0277978	1	1	response to ammonium ion
10	GO:0060385	0.0277978	Inf	0.0277978	1	1	axonogenesis involved in innervation
10	GO:0046956	0.0277978	Inf	0.0277978	1	1	positive phototaxis
10	GO:0060158	0.0277978	Inf	0.0277978	1	1	phospholipase C-activating dopamine receptor signaling pathway
10	GO:0048333	0.0277978	Inf	0.0277978	1	1	mesodermal cell differentiation
10	GO:0042940	0.0277978	Inf	0.0277978	1	1	D-amino acid transport
10	GO:0055060	0.0277978	Inf	0.0277978	1	1	asymmetric neuroblast division resulting in ganglion mother cell formation
10	GO:0022408	0.0277978	Inf	0.0277978	1	1	negative regulation of cell-cell adhesion
10	GO:0060220	0.0277978	Inf	0.0277978	1	1	camera-type eye photoreceptor cell fate commitment
10	GO:0060222	0.0277978	Inf	0.0277978	1	1	regulation of retinal cone cell fate commitment
10	GO:0030710	0.0277978	Inf	0.0277978	1	1	regulation of border follicle cell delamination
10	GO:0060219	0.0277978	Inf	0.0277978	1	1	camera-type eye photoreceptor cell differentiation
10	GO:0015740	0.0277978	Inf	0.0277978	1	1	C4-dicarboxylate transport
10	GO:0060232	0.0277978	Inf	0.0277978	1	1	delamination
10	GO:0001710	0.0277978	Inf	0.0277978	1	1	mesodermal cell fate commitment
10	GO:0030709	0.0277978	Inf	0.0277978	1	1	border follicle cell delamination
10	GO:0060795	0.0277978	Inf	0.0277978	1	1	cell fate commitment involved in formation of primary germ layer
10	GO:0015893	0.0277978	Inf	0.0277978	1	1	drug transport
10	GO:0050983	0.0277978	Inf	0.0277978	1	1	deoxyhypusine biosynthetic process from spermidine
10	GO:0015810	0.0277978	Inf	0.0277978	1	1	aspartate transport
10	GO:0015813	0.0277978	Inf	0.0277978	1	1	L-glutamate transport
10	GO:0015800	0.0277978	Inf	0.0277978	1	1	acidic amino acid transport
10	GO:0015807	0.0277978	Inf	0.0277978	1	1	L-amino acid transport
10	GO:0052128	0.0277978	Inf	0.0277978	1	1	positive energy taxis
10	GO:0043090	0.0277978	Inf	0.0277978	1	1	amino acid import
10	GO:0043092	0.0277978	Inf	0.0277978	1	1	L-amino acid import
10	GO:0035052	0.0277978	Inf	0.0277978	1	1	dorsal vessel aortic cell fate commitment
10	GO:0035054	0.0277978	Inf	0.0277978	1	1	embryonic heart tube anterior/posterior pattern specification
10	GO:2000178	0.0277978	Inf	0.0277978	1	1	negative regulation of neural precursor cell proliferation
10	GO:0007384	0.0277978	Inf	0.0277978	1	1	specification of segmental identity, thorax
10	GO:0007385	0.0277978	Inf	0.0277978	1	1	specification of segmental identity, abdomen
10	GO:0048699	0.0287698	2.51714	2.97437	7	107	generation of neurons
10	GO:0007619	0.0298417	8.84539	0.277978	2	10	courtship behavior
10	GO:0009991	0.0298417	8.84539	0.277978	2	10	response to extracellular stimulus
10	GO:0045165	0.0305917	3.65607	1.19531	4	43	cell fate commitment
10	GO:0070588	0.0309571	4.84407	0.694946	3	25	calcium ion transmembrane transport
10	GO:0035556	0.0345263	1.712	10.591	17	381	intracellular signal transduction
10	GO:0048468	0.0349504	2.25086	3.78051	8	136	cell development
10	GO:0045892	0.0354042	3.47642	1.2509	4	45	negative regulation of transcription, DNA-templated
10	GO:0007274	0.0358177	7.86111	0.305776	2	11	neuromuscular synaptic transmission
10	GO:0016310	0.0364393	1.57885	15.6224	23	562	phosphorylation
10	GO:0048666	0.0384659	2.55888	2.50181	6	90	neuron development
10	GO:0006820	0.0398896	2.8353	1.89025	5	68	anion transport
10	GO:1902679	0.0406312	3.31349	1.3065	4	47	negative regulation of RNA biosynthetic process
10	GO:0007617	0.0422106	7.07368	0.333574	2	12	mating behavior
10	GO:0033057	0.0422106	7.07368	0.333574	2	12	multicellular organismal reproductive behavior
10	GO:0018108	0.0434007	3.23758	1.3343	4	48	peptidyl-tyrosine phosphorylation
10	GO:0007417	0.0462741	3.16504	1.36209	4	49	central nervous system development
10	GO:0051253	0.0462741	3.16504	1.36209	4	49	negative regulation of RNA metabolic process
10	GO:0018212	0.0462741	3.16504	1.36209	4	49	peptidyl-tyrosine modification
10	GO:0044699	0.0469198	1.35667	94.596	105	3403	single-organism process
10	GO:0007166	0.0486251	1.68598	9.42347	15	339	cell surface receptor signaling pathway
10	GO:0019098	0.0489929	6.42943	0.361372	2	13	reproductive behavior
10	GO:0006182	0.0489929	6.42943	0.361372	2	13	cGMP biosynthetic process
10	GO:0007618	0.0489929	6.42943	0.361372	2	13	mating
10	GO:0044705	0.0489929	6.42943	0.361372	2	13	multi-organism reproductive behavior
10	GO:0044706	0.0489929	6.42943	0.361372	2	13	multi-multicellular organism process
10	GO:0046068	0.0489929	6.42943	0.361372	2	13	cGMP metabolic process
10	GO:0010629	0.0492513	3.09565	1.38989	4	50	negative regulation of gene expression
10	GO:0030154	0.0493643	1.98887	4.78123	9	172	cell differentiation
10	GO:0040008	0.0494465	3.94334	0.833935	3	30	regulation of growth
11	GO:0051301	2.11e-05	3.71314	5.40794	17	107	cell division
11	GO:0043170	2.21e-05	1.66635	127.264	161	2518	macromolecule metabolic process
11	GO:0051093	0.000981895	6.37713	1.213	6	24	negative regulation of developmental process
11	GO:0071103	0.001177	3.93693	2.6787	9	53	DNA conformation change
11	GO:0044085	0.00129847	2.03581	14.6065	27	289	cellular component biogenesis
11	GO:0000280	0.00135118	3.84871	2.72924	9	54	nuclear division
11	GO:0048285	0.00226673	3.53182	2.93141	9	58	organelle fission
11	GO:0006323	0.00231746	5.21367	1.41516	6	28	DNA packaging
11	GO:0044238	0.00236175	1.44612	162.996	186	3225	primary metabolic process
11	GO:0006259	0.00246889	1.96057	14.5054	26	287	DNA metabolic process
11	GO:0051961	0.00254578	Inf	0.101083	2	2	negative regulation of nervous system development
11	GO:0051964	0.00254578	Inf	0.101083	2	2	negative regulation of synapse assembly
11	GO:0045886	0.00254578	Inf	0.101083	2	2	negative regulation of synaptic growth at neuromuscular junction
11	GO:0065003	0.00266286	2.39161	7.37906	16	146	macromolecular complex assembly
11	GO:0006508	0.00268208	1.80236	20.0144	33	396	proteolysis
11	GO:0071704	0.00289242	1.44192	169.769	192	3359	organic substance metabolic process
11	GO:0044260	0.0031921	1.41118	109.625	132	2169	cellular macromolecule metabolic process
11	GO:0022607	0.00523696	1.97924	11.5235	21	228	cellular component assembly
11	GO:0043933	0.00529582	2.05449	10.0578	19	199	macromolecular complex subunit organization
11	GO:0008582	0.00591669	11.3827	0.404332	3	8	regulation of synaptic growth at neuromuscular junction
11	GO:0019538	0.00664278	1.39542	78.0866	97	1545	protein metabolic process
11	GO:0007067	0.00678643	3.52362	2.27437	7	45	mitotic nuclear division
11	GO:0006260	0.00683209	2.46078	5.3574	12	106	DNA replication
11	GO:0071840	0.00685326	1.54916	33.0036	47	653	cellular component organization or biogenesis
11	GO:0048640	0.00738176	37.8345	0.151625	2	3	negative regulation of developmental growth
11	GO:0000086	0.00738176	37.8345	0.151625	2	3	G2/M transition of mitotic cell cycle
11	GO:0044839	0.00738176	37.8345	0.151625	2	3	cell cycle G2/M phase transition
11	GO:1903047	0.0085486	2.63166	4.19495	10	83	mitotic cell cycle process
11	GO:0048638	0.00901182	5.8495	0.859206	4	17	regulation of developmental growth
11	GO:0022613	0.00931362	2.46019	4.90253	11	97	ribonucleoprotein complex biogenesis
11	GO:0009057	0.00948996	2.17997	6.97473	14	138	macromolecule catabolic process
11	GO:0071826	0.0111209	3.57755	1.92058	6	38	ribonucleoprotein complex subunit organization
11	GO:0001731	0.0111346	5.43064	0.909747	4	18	formation of translation preinitiation complex
11	GO:0000278	0.0117825	2.49303	4.39711	10	87	mitotic cell cycle
11	GO:0006511	0.0137403	2.57405	3.84116	9	76	ubiquitin-dependent protein catabolic process
11	GO:0016318	0.0142715	18.9137	0.202166	2	4	ommatidial rotation
11	GO:0006406	0.0142715	18.9137	0.202166	2	4	mRNA export from nucleus
11	GO:0000460	0.0142715	18.9137	0.202166	2	4	maturation of 5.8S rRNA
11	GO:0000463	0.0142715	18.9137	0.202166	2	4	maturation of LSU-rRNA from tricistronic rRNA transcript (SSU-rRNA, 5.8S rRNA, LSU-rRNA)
11	GO:0000466	0.0142715	18.9137	0.202166	2	4	maturation of 5.8S rRNA from tricistronic rRNA transcript (SSU-rRNA, 5.8S rRNA, LSU-rRNA)
11	GO:0000470	0.0142715	18.9137	0.202166	2	4	maturation of LSU-rRNA
11	GO:0034470	0.014304	2.29707	5.20578	11	103	ncRNA processing
11	GO:0043632	0.0148931	2.53571	3.8917	9	77	modification-dependent macromolecule catabolic process
11	GO:0019941	0.0148931	2.53571	3.8917	9	77	modification-dependent protein catabolic process
11	GO:0016043	0.014934	1.49904	30.1227	42	596	cellular component organization
11	GO:0046348	0.015571	7.11011	0.555957	3	11	amino sugar catabolic process
11	GO:1901072	0.015571	7.11011	0.555957	3	11	glucosamine-containing compound catabolic process
11	GO:0045596	0.0162848	4.75	1.01083	4	20	negative regulation of cell differentiation
11	GO:0007059	0.0162848	4.75	1.01083	4	20	chromosome segregation
11	GO:0009894	0.0175047	2.13599	6.06498	12	120	regulation of catabolic process
11	GO:0034622	0.0175047	2.13599	6.06498	12	120	cellular macromolecular complex assembly
11	GO:0030163	0.0186096	2.19966	5.40794	11	107	protein catabolic process
11	GO:0065004	0.0193361	4.46974	1.06137	4	21	protein-DNA complex assembly
11	GO:0042067	0.0193361	4.46974	1.06137	4	21	establishment of ommatidial planar polarity
11	GO:0031497	0.0193361	4.46974	1.06137	4	21	chromatin assembly
11	GO:0006334	0.0193361	4.46974	1.06137	4	21	nucleosome assembly
11	GO:0034728	0.0193361	4.46974	1.06137	4	21	nucleosome organization
11	GO:0051124	0.0199982	6.31889	0.606498	3	12	synaptic growth at neuromuscular junction
11	GO:0051963	0.0199982	6.31889	0.606498	3	12	regulation of synapse assembly
11	GO:0006364	0.0208632	3.52391	1.61733	5	32	rRNA processing
11	GO:0006461	0.0210928	2.15393	5.50903	11	109	protein complex assembly
11	GO:0070271	0.0224222	2.13176	5.55957	11	110	protein complex biogenesis
11	GO:0032200	0.0229965	12.6067	0.252708	2	5	telomere organization
11	GO:0000723	0.0229965	12.6067	0.252708	2	5	telomere maintenance
11	GO:0016337	0.0229965	12.6067	0.252708	2	5	single organismal cell-cell adhesion
11	GO:0042273	0.0229965	12.6067	0.252708	2	5	ribosomal large subunit biogenesis
11	GO:0098602	0.0229965	12.6067	0.252708	2	5	single organism cell adhesion
11	GO:0045926	0.0229965	12.6067	0.252708	2	5	negative regulation of growth
11	GO:0046483	0.0244276	1.30309	82.6859	98	1636	heterocycle metabolic process
11	GO:1901360	0.0244749	1.30202	83.6462	99	1655	organic cyclic compound metabolic process
11	GO:0000819	0.0250446	5.68592	0.65704	3	13	sister chromatid segregation
11	GO:0000070	0.0250446	5.68592	0.65704	3	13	mitotic sister chromatid segregation
11	GO:0031329	0.0252639	2.08874	5.66065	11	112	regulation of cellular catabolic process
11	GO:0006333	0.0264379	3.99771	1.16245	4	23	chromatin assembly or disassembly
11	GO:0071824	0.0264379	3.99771	1.16245	4	23	protein-DNA complex subunit organization
11	GO:0006996	0.0287759	1.54916	18.4982	27	366	organelle organization
11	GO:0016072	0.0297601	3.1697	1.76895	5	35	rRNA metabolic process
11	GO:0050807	0.0307096	5.16803	0.707581	3	14	regulation of synapse organization
11	GO:0006139	0.0317788	1.28713	79.704	94	1577	nucleobase-containing compound metabolic process
11	GO:1901575	0.0320378	1.4344	28.1516	38	557	organic substance catabolic process
11	GO:0006405	0.0333551	9.45324	0.303249	2	6	RNA export from nucleus
11	GO:0006284	0.0333551	9.45324	0.303249	2	6	base-excision repair
11	GO:0007076	0.0333551	9.45324	0.303249	2	6	mitotic chromosome condensation
11	GO:0006413	0.0343929	2.05775	5.20578	10	103	translational initiation
11	GO:0033124	0.0343929	2.05775	5.20578	10	103	regulation of GTP catabolic process
11	GO:0043087	0.0343929	2.05775	5.20578	10	103	regulation of GTPase activity
11	GO:0007164	0.0349139	3.6156	1.26354	4	25	establishment of tissue polarity
11	GO:0001736	0.0349139	3.6156	1.26354	4	25	establishment of planar polarity
11	GO:0022618	0.0368419	2.97045	1.87004	5	37	ribonucleoprotein complex assembly
11	GO:0090304	0.0368654	1.30961	56.6065	69	1120	nucleic acid metabolic process
11	GO:0009118	0.0385368	2.01365	5.30686	10	105	regulation of nucleoside metabolic process
11	GO:0030811	0.0385368	2.01365	5.30686	10	105	regulation of nucleotide catabolic process
11	GO:0033121	0.0385368	2.01365	5.30686	10	105	regulation of purine nucleotide catabolic process
11	GO:0051174	0.0386239	1.78076	8.33935	14	165	regulation of phosphorus metabolic process
11	GO:0019220	0.0386239	1.78076	8.33935	14	165	regulation of phosphate metabolic process
11	GO:0051603	0.0393518	2.09711	4.59928	9	91	proteolysis involved in cellular protein catabolic process
11	GO:0044257	0.0393518	2.09711	4.59928	9	91	cellular protein catabolic process
11	GO:0034660	0.0403377	1.7687	8.38989	14	166	ncRNA metabolic process
11	GO:0009056	0.0410544	1.39715	29.5668	39	585	catabolic process
11	GO:2000026	0.0413451	2.34053	3.23466	7	64	regulation of multicellular organismal development
11	GO:1900542	0.0430138	1.97136	5.40794	10	107	regulation of purine nucleotide metabolic process
11	GO:0007528	0.0438681	4.37129	0.808664	3	16	neuromuscular junction development
11	GO:0022406	0.0438681	4.37129	0.808664	3	16	membrane docking
11	GO:0051129	0.0447913	3.29994	1.36462	4	27	negative regulation of cellular component organization
11	GO:0001738	0.0447913	3.29994	1.36462	4	27	morphogenesis of a polarized epithelium
11	GO:0006310	0.044877	2.79465	1.97112	5	39	DNA recombination
11	GO:0030261	0.0451608	7.56115	0.353791	2	7	chromosome condensation
11	GO:0044265	0.0453803	1.95087	5.45848	10	108	cellular macromolecule catabolic process
11	GO:0043547	0.0476403	2.26032	3.33574	7	66	positive regulation of GTPase activity
11	GO:0007049	0.0477359	1.722	8.59206	14	170	cell cycle
11	GO:0006281	0.0479946	1.86259	6.26715	11	124	DNA repair
11	GO:0022402	0.0479946	1.86259	6.26715	11	124	cell cycle process Yellowgreen
12	GO:0030239	0.00013583	23.5121	0.302166	4	9	myofibril assembly
12	GO:0043648	0.000220459	19.5897	0.33574	4	10	dicarboxylic acid metabolic process
12	GO:0005975	0.000464465	2.53409	8.82996	20	263	carbohydrate metabolic process
12	GO:0031032	0.00049285	14.6868	0.402888	4	12	actomyosin structure organization
12	GO:0055002	0.00049285	14.6868	0.402888	4	12	striated muscle cell development
12	GO:0006096	0.000530635	9.21616	0.705054	5	21	glycolytic process
12	GO:0006108	0.000691174	29.2404	0.201444	3	6	malate metabolic process
12	GO:0055001	0.000693321	13.0525	0.436462	4	13	muscle cell development
12	GO:0044281	0.00101939	1.79813	27.9	44	831	small molecule metabolic process
12	GO:0019752	0.00105025	2.41377	8.72924	19	260	carboxylic acid metabolic process
12	GO:0043277	0.00112136	Inf	0.067148	2	2	apoptotic cell clearance
12	GO:0045214	0.00117971	21.9262	0.235018	3	7	sarcomere organization
12	GO:0006091	0.0012104	3.52206	3.18953	10	95	generation of precursor metabolites and energy
12	GO:0051146	0.00125555	10.6753	0.50361	4	15	striated muscle cell differentiation
12	GO:0043436	0.00126017	2.3725	8.86354	19	264	oxoacid metabolic process
12	GO:0006082	0.00131793	2.3624	8.89711	19	265	organic acid metabolic process
12	GO:0044724	0.0017112	5.37475	1.30939	6	39	single-organism carbohydrate catabolic process
12	GO:0006090	0.00178743	6.69513	0.906498	5	27	pyruvate metabolic process
12	GO:0007427	0.00184104	17.5377	0.268592	3	8	epithelial cell migration, open tracheal system
12	GO:0006012	0.00184104	17.5377	0.268592	3	8	galactose metabolic process
12	GO:0031532	0.00184104	17.5377	0.268592	3	8	actin cytoskeleton reorganization
12	GO:0055114	0.00191917	1.89961	18.1635	31	541	oxidation-reduction process
12	GO:0016052	0.00195798	5.21569	1.34296	6	40	carbohydrate catabolic process
12	GO:0044710	0.00285727	1.55297	56.1357	74	1672	single-organism metabolic process
12	GO:0002027	0.00328955	58.1848	0.100722	2	3	regulation of heart rate
12	GO:0007593	0.00328955	58.1848	0.100722	2	3	chitin-based cuticle sclerotization
12	GO:0030048	0.00328955	58.1848	0.100722	2	3	actin filament-based movement
12	GO:0044699	0.00363487	1.55664	114.252	132	3403	single-organism process
12	GO:0006072	0.00375359	12.5222	0.33574	3	10	glycerol-3-phosphate metabolic process
12	GO:0042692	0.00470206	6.89981	0.705054	4	21	muscle cell differentiation
12	GO:0052646	0.00503467	10.9549	0.369314	3	11	alditol phosphate metabolic process
12	GO:0007616	0.00643377	29.087	0.134296	2	4	long-term memory
12	GO:0030010	0.00654862	9.73588	0.402888	3	12	establishment of cell polarity
12	GO:0016477	0.00736019	4.59427	1.24224	5	37	cell migration
12	GO:0030029	0.00738171	3.39326	2.28303	7	68	actin filament-based process
12	GO:0070925	0.0082498	4.45421	1.27581	5	38	organelle assembly
12	GO:0007010	0.00915841	2.44861	4.86823	11	145	cytoskeleton organization
12	GO:0000910	0.0103124	7.96274	0.470036	3	14	cytokinesis
12	GO:0006278	0.0104867	19.3877	0.16787	2	5	RNA-dependent DNA replication
12	GO:0060047	0.0104867	19.3877	0.16787	2	5	heart contraction
12	GO:0008016	0.0104867	19.3877	0.16787	2	5	regulation of heart contraction
12	GO:0032879	0.0125542	3.39872	1.94729	6	58	regulation of localization
12	GO:0009084	0.0125767	7.29781	0.50361	3	15	glutamine family amino acid biosynthetic process
12	GO:0060249	0.0125767	7.29781	0.50361	3	15	anatomical structure homeostasis
12	GO:0055085	0.012823	1.72139	15.7126	25	468	transmembrane transport
12	GO:0051705	0.0151469	4.68484	0.973646	4	29	multi-organism behavior
12	GO:0019318	0.0151895	3.7647	1.47726	5	44	hexose metabolic process
12	GO:0051588	0.0153845	14.538	0.201444	2	6	regulation of neurotransmitter transport
12	GO:0048067	0.0153845	14.538	0.201444	2	6	cuticle pigmentation
12	GO:0046928	0.0153845	14.538	0.201444	2	6	regulation of neurotransmitter secretion
12	GO:0005996	0.0166361	3.66989	1.51083	5	45	monosaccharide metabolic process
12	GO:0007610	0.0170854	3.15357	2.08159	6	62	behavior
12	GO:0090132	0.0178939	6.25293	0.570758	3	17	epithelium migration
12	GO:0010631	0.0178939	6.25293	0.570758	3	17	epithelial cell migration
12	GO:0060341	0.0178939	6.25293	0.570758	3	17	regulation of cellular localization
12	GO:0003008	0.0179344	2.30136	4.66679	10	139	system process
12	GO:0090130	0.0209525	5.83497	0.604332	3	18	tissue migration
12	GO:0006094	0.0210664	11.6283	0.235018	2	7	gluconeogenesis
12	GO:0046716	0.0210664	11.6283	0.235018	2	7	muscle cell cellular homeostasis
12	GO:0044057	0.0210664	11.6283	0.235018	2	7	regulation of system process
12	GO:0008015	0.0210664	11.6283	0.235018	2	7	blood circulation
12	GO:0044275	0.0210664	11.6283	0.235018	2	7	cellular carbohydrate catabolic process
12	GO:0003015	0.0210664	11.6283	0.235018	2	7	heart process
12	GO:0010927	0.0212185	4.18053	1.07437	4	32	cellular component assembly involved in morphogenesis
12	GO:0044262	0.0215168	3.41192	1.61155	5	48	cellular carbohydrate metabolic process
12	GO:0030036	0.0226341	2.94111	2.21588	6	66	actin cytoskeleton organization
12	GO:0050877	0.0240567	2.29603	4.19675	9	125	neurological system process
12	GO:0001667	0.0242794	5.46926	0.637906	3	19	ameboidal cell migration
12	GO:1901564	0.0250611	1.50144	25.2141	35	751	organonitrogen compound metabolic process
12	GO:0051674	0.0252399	3.25905	1.6787	5	50	localization of cell
12	GO:0048870	0.0252399	3.25905	1.6787	5	50	cell motility
12	GO:0032787	0.0258172	2.84516	2.28303	6	68	monocarboxylic acid metabolic process
12	GO:0009593	0.0258172	2.84516	2.28303	6	68	detection of chemical stimulus
12	GO:0044712	0.0258871	1.65247	14.2354	22	424	single-organism catabolic process
12	GO:0043473	0.0274749	9.68841	0.268592	2	8	pigmentation
12	GO:0006874	0.0274749	9.68841	0.268592	2	8	cellular calcium ion homeostasis
12	GO:0048066	0.0274749	9.68841	0.268592	2	8	developmental pigmentation
12	GO:0006561	0.0274749	9.68841	0.268592	2	8	proline biosynthetic process
12	GO:0072503	0.0274749	9.68841	0.268592	2	8	cellular divalent inorganic cation homeostasis
12	GO:0008049	0.0274749	9.68841	0.268592	2	8	male courtship behavior
12	GO:0007016	0.0274749	9.68841	0.268592	2	8	cytoskeletal anchoring at plasma membrane
12	GO:0042335	0.0278745	5.14658	0.67148	3	20	cuticle development
12	GO:0032507	0.0278745	5.14658	0.67148	3	20	maintenance of protein location in cell
12	GO:0051651	0.0278745	5.14658	0.67148	3	20	maintenance of location in cell
12	GO:0045185	0.0278745	5.14658	0.67148	3	20	maintenance of protein location
12	GO:0006909	0.0278745	5.14658	0.67148	3	20	phagocytosis
12	GO:0007608	0.0292856	2.75521	2.35018	6	70	sensory perception of smell
12	GO:0009064	0.0317366	4.85974	0.705054	3	21	glutamine family amino acid metabolic process
12	GO:2000274	0.033574	Inf	0.033574	1	1	regulation of epithelial cell migration, open tracheal system
12	GO:0031036	0.033574	Inf	0.033574	1	1	myosin II filament assembly
12	GO:0031038	0.033574	Inf	0.033574	1	1	myosin II filament organization
12	GO:0007496	0.033574	Inf	0.033574	1	1	anterior midgut development
12	GO:0042069	0.033574	Inf	0.033574	1	1	regulation of catecholamine metabolic process
12	GO:0042053	0.033574	Inf	0.033574	1	1	regulation of dopamine metabolic process
12	GO:0051295	0.033574	Inf	0.033574	1	1	establishment of meiotic spindle localization
12	GO:0051296	0.033574	Inf	0.033574	1	1	establishment of meiotic spindle orientation
12	GO:1903169	0.033574	Inf	0.033574	1	1	regulation of calcium ion transmembrane transport
12	GO:0051282	0.033574	Inf	0.033574	1	1	regulation of sequestering of calcium ion
12	GO:0051283	0.033574	Inf	0.033574	1	1	negative regulation of sequestering of calcium ion
12	GO:0051279	0.033574	Inf	0.033574	1	1	regulation of release of sequestered calcium ion into cytosol
12	GO:0051222	0.033574	Inf	0.033574	1	1	positive regulation of protein transport
12	GO:0051209	0.033574	Inf	0.033574	1	1	release of sequestered calcium ion into cytosol
12	GO:0035304	0.033574	Inf	0.033574	1	1	regulation of protein dephosphorylation
12	GO:0035306	0.033574	Inf	0.033574	1	1	positive regulation of dephosphorylation
12	GO:0035307	0.033574	Inf	0.033574	1	1	positive regulation of protein dephosphorylation
12	GO:0016060	0.033574	Inf	0.033574	1	1	metarhodopsin inactivation
12	GO:0016061	0.033574	Inf	0.033574	1	1	regulation of light-activated channel activity
12	GO:0016062	0.033574	Inf	0.033574	1	1	adaptation of rhodopsin mediated signaling
12	GO:0016056	0.033574	Inf	0.033574	1	1	rhodopsin mediated signaling pathway
12	GO:0016059	0.033574	Inf	0.033574	1	1	deactivation of rhodopsin mediated signaling
12	GO:0014808	0.033574	Inf	0.033574	1	1	release of sequestered calcium ion into cytosol by sarcoplasmic reticulum
12	GO:0032835	0.033574	Inf	0.033574	1	1	glomerulus development
12	GO:0090382	0.033574	Inf	0.033574	1	1	phagosome maturation
12	GO:0090385	0.033574	Inf	0.033574	1	1	phagosome-lysosome fusion
12	GO:0090386	0.033574	Inf	0.033574	1	1	phagosome maturation involved in apoptotic cell clearance
12	GO:0090387	0.033574	Inf	0.033574	1	1	phagolysosome assembly involved in apoptotic cell clearance
12	GO:0090389	0.033574	Inf	0.033574	1	1	phagosome-lysosome fusion involved in apoptotic cell clearance
12	GO:0090316	0.033574	Inf	0.033574	1	1	positive regulation of intracellular protein transport
12	GO:0051592	0.033574	Inf	0.033574	1	1	response to calcium ion
12	GO:0010880	0.033574	Inf	0.033574	1	1	regulation of release of sequestered calcium ion into cytosol by sarcoplasmic reticulum
12	GO:0032516	0.033574	Inf	0.033574	1	1	positive regulation of phosphoprotein phosphatase activity
12	GO:0042307	0.033574	Inf	0.033574	1	1	positive regulation of protein import into nucleus
12	GO:0051533	0.033574	Inf	0.033574	1	1	positive regulation of NFAT protein import into nucleus
12	GO:0035277	0.033574	Inf	0.033574	1	1	spiracle morphogenesis, open tracheal system
12	GO:0042416	0.033574	Inf	0.033574	1	1	dopamine biosynthetic process
12	GO:0042417	0.033574	Inf	0.033574	1	1	dopamine metabolic process
12	GO:0010522	0.033574	Inf	0.033574	1	1	regulation of calcium ion transport into cytosol
12	GO:0023058	0.033574	Inf	0.033574	1	1	adaptation of signaling pathway
12	GO:0007512	0.033574	Inf	0.033574	1	1	adult heart development
12	GO:1901021	0.033574	Inf	0.033574	1	1	positive regulation of calcium ion transmembrane transporter activity
12	GO:1901019	0.033574	Inf	0.033574	1	1	regulation of calcium ion transmembrane transporter activity
12	GO:0007603	0.033574	Inf	0.033574	1	1	phototransduction, visible light
12	GO:0046824	0.033574	Inf	0.033574	1	1	positive regulation of nucleocytoplasmic transport
12	GO:0035520	0.033574	Inf	0.033574	1	1	monoubiquitinated protein deubiquitination
12	GO:0035521	0.033574	Inf	0.033574	1	1	monoubiquitinated histone deubiquitination
12	GO:0035522	0.033574	Inf	0.033574	1	1	monoubiquitinated histone H2A deubiquitination
12	GO:0030049	0.033574	Inf	0.033574	1	1	muscle filament sliding
12	GO:0042724	0.033574	Inf	0.033574	1	1	thiamine-containing compound biosynthetic process
12	GO:0009303	0.033574	Inf	0.033574	1	1	rRNA transcription
12	GO:0060048	0.033574	Inf	0.033574	1	1	cardiac muscle contraction
12	GO:0010922	0.033574	Inf	0.033574	1	1	positive regulation of phosphatase activity
12	GO:0046663	0.033574	Inf	0.033574	1	1	dorsal closure, leading edge cell differentiation
12	GO:0045200	0.033574	Inf	0.033574	1	1	establishment of neuroblast polarity
12	GO:0050821	0.033574	Inf	0.033574	1	1	protein stabilization
12	GO:0009228	0.033574	Inf	0.033574	1	1	thiamine biosynthetic process
12	GO:0060361	0.033574	Inf	0.033574	1	1	flight
12	GO:0060314	0.033574	Inf	0.033574	1	1	regulation of ryanodine-sensitive calcium-release channel activity
12	GO:0060316	0.033574	Inf	0.033574	1	1	positive regulation of ryanodine-sensitive calcium-release channel activity
12	GO:0046950	0.033574	Inf	0.033574	1	1	cellular ketone body metabolic process
12	GO:0046952	0.033574	Inf	0.033574	1	1	ketone body catabolic process
12	GO:2001257	0.033574	Inf	0.033574	1	1	regulation of cation channel activity
12	GO:2001259	0.033574	Inf	0.033574	1	1	positive regulation of cation channel activity
12	GO:0060401	0.033574	Inf	0.033574	1	1	cytosolic calcium ion transport
12	GO:0060402	0.033574	Inf	0.033574	1	1	calcium ion transport into cytosol
12	GO:0042993	0.033574	Inf	0.033574	1	1	positive regulation of transcription factor import into nucleus
12	GO:0040040	0.033574	Inf	0.033574	1	1	thermosensory behavior
12	GO:0022400	0.033574	Inf	0.033574	1	1	regulation of rhodopsin mediated signaling pathway
12	GO:0060278	0.033574	Inf	0.033574	1	1	regulation of ovulation
12	GO:2000021	0.033574	Inf	0.033574	1	1	regulation of ion homeostasis
12	GO:0006942	0.033574	Inf	0.033574	1	1	regulation of striated muscle contraction
12	GO:0009642	0.033574	Inf	0.033574	1	1	response to light intensity
12	GO:0005513	0.033574	Inf	0.033574	1	1	detection of calcium ion
12	GO:0030801	0.033574	Inf	0.033574	1	1	positive regulation of cyclic nucleotide metabolic process
12	GO:0001845	0.033574	Inf	0.033574	1	1	phagolysosome assembly
12	GO:0051004	0.033574	Inf	0.033574	1	1	regulation of lipoprotein lipase activity
12	GO:0043052	0.033574	Inf	0.033574	1	1	thermotaxis
12	GO:0033275	0.033574	Inf	0.033574	1	1	actin-myosin filament sliding
12	GO:0045981	0.033574	Inf	0.033574	1	1	positive regulation of nucleotide metabolic process
12	GO:0036367	0.033574	Inf	0.033574	1	1	light adaption
12	GO:0007023	0.033574	Inf	0.033574	1	1	post-chaperonin tubulin folding pathway
12	GO:0022898	0.033574	Inf	0.033574	1	1	regulation of transmembrane transporter activity
12	GO:0044208	0.033574	Inf	0.033574	1	1	'de novo' AMP biosynthetic process
12	GO:0032388	0.033574	Inf	0.033574	1	1	positive regulation of intracellular transport
12	GO:0051383	0.033574	Inf	0.033574	1	1	kinetochore organization
12	GO:0051342	0.033574	Inf	0.033574	1	1	regulation of cyclic-nucleotide phosphodiesterase activity
12	GO:0051343	0.033574	Inf	0.033574	1	1	positive regulation of cyclic-nucleotide phosphodiesterase activity
12	GO:0035026	0.033574	Inf	0.033574	1	1	leading edge cell differentiation
12	GO:0055117	0.033574	Inf	0.033574	1	1	regulation of cardiac muscle contraction
12	GO:0032411	0.033574	Inf	0.033574	1	1	positive regulation of transporter activity
12	GO:0032412	0.033574	Inf	0.033574	1	1	regulation of ion transmembrane transporter activity
12	GO:0032414	0.033574	Inf	0.033574	1	1	positive regulation of ion transmembrane transporter activity
12	GO:0070296	0.033574	Inf	0.033574	1	1	sarcoplasmic reticulum calcium ion transport
12	GO:0007395	0.033574	Inf	0.033574	1	1	dorsal closure, spreading of leading edge cells
12	GO:0070252	0.033574	Inf	0.033574	1	1	actin-mediated cell contraction
12	GO:0032409	0.033574	Inf	0.033574	1	1	regulation of transporter activity
12	GO:0046364	0.0345552	8.3028	0.302166	2	9	monosaccharide biosynthetic process
12	GO:0072001	0.0345552	8.3028	0.302166	2	9	renal system development
12	GO:0007613	0.0345552	8.3028	0.302166	2	9	memory
12	GO:0019319	0.0345552	8.3028	0.302166	2	9	hexose biosynthetic process
12	GO:0006560	0.0345552	8.3028	0.302166	2	9	proline metabolic process
12	GO:0030334	0.0345552	8.3028	0.302166	2	9	regulation of cell migration
12	GO:0060179	0.0345552	8.3028	0.302166	2	9	male mating behavior
12	GO:0055074	0.0345552	8.3028	0.302166	2	9	calcium ion homeostasis
12	GO:0006936	0.0345552	8.3028	0.302166	2	9	muscle contraction
12	GO:0003013	0.0345552	8.3028	0.302166	2	9	circulatory system process
12	GO:2000145	0.0345552	8.3028	0.302166	2	9	regulation of cell motility
12	GO:0044723	0.0349441	2.04114	5.20397	10	155	single-organism carbohydrate metabolic process
12	GO:0044763	0.0360325	1.32334	90.4484	103	2694	single-organism cellular process
12	GO:0061061	0.0373185	3.43891	1.27581	4	38	muscle structure development
12	GO:0007215	0.0402528	4.37213	0.772202	3	23	glutamate receptor signaling pathway
12	GO:0035235	0.0402528	4.37213	0.772202	3	23	ionotropic glutamate receptor signaling pathway
12	GO:0007619	0.0422556	7.26359	0.33574	2	10	courtship behavior
12	GO:0072507	0.0422556	7.26359	0.33574	2	10	divalent inorganic cation homeostasis
12	GO:0022404	0.0422556	7.26359	0.33574	2	10	molting cycle process
12	GO:0003012	0.0422556	7.26359	0.33574	2	10	muscle system process
12	GO:0007600	0.0436756	2.28727	3.25668	7	97	sensory perception
12	GO:0021700	0.0449006	4.16315	0.805776	3	24	developmental maturation
12	GO:0006875	0.0449006	4.16315	0.805776	3	24	cellular metal ion homeostasis
12	GO:0048609	0.0461653	2.44537	2.61877	6	78	multicellular organismal reproductive process
12	GO:0032504	0.0461653	2.44537	2.61877	6	78	multicellular organism reproduction
12	GO:0051606	0.0461653	2.44537	2.61877	6	78	detection of stimulus
12	GO:0044708	0.0474127	3.1583	1.37653	4	41	single-organism behavior
12	GO:0007606	0.0486256	2.41142	2.65235	6	79	sensory perception of chemical stimulus
12	GO:0051235	0.0498027	3.97317	0.83935	3	25	maintenance of location
12	GO:0070588	0.0498027	3.97317	0.83935	3	25	calcium ion transmembrane transport
12	GO:0030003	0.0498027	3.97317	0.83935	3	25	cellular cation homeostasis
12	GO:0006873	0.0498027	3.97317	0.83935	3	25	cellular ion homeostasis
12	GO:0055082	0.0498027	3.97317	0.83935	3	25	cellular chemical homeostasis
12	GO:0032989	0.049855	2.08452	4.06245	8	121	cellular component morphogenesis
12	GO:0045333	0.0498908	2.66148	2.01444	5	60	cellular respiration
13	GO:0031123	5.53e-05	24.8904	0.222383	4	16	RNA 3'-end processing
13	GO:0042438	0.000190705	Inf	0.0277978	2	2	melanin biosynthetic process
13	GO:0034472	0.000566951	145.653	0.0416968	2	3	snRNA 3'-end processing
13	GO:0034477	0.000566951	145.653	0.0416968	2	3	U6 snRNA 3'-end processing
13	GO:0006378	0.00112367	72.8133	0.0555957	2	4	mRNA polyadenylation
13	GO:0044550	0.00185592	48.5333	0.0694946	2	5	secondary metabolite biosynthetic process
13	GO:0046189	0.00185592	48.5333	0.0694946	2	5	phenol-containing compound biosynthetic process
13	GO:0043628	0.00275882	36.3933	0.0833935	2	6	ncRNA 3'-end processing
13	GO:0048067	0.00275882	36.3933	0.0833935	2	6	cuticle pigmentation
13	GO:0065004	0.00286771	12.2635	0.291877	3	21	protein-DNA complex assembly
13	GO:0031497	0.00286771	12.2635	0.291877	3	21	chromatin assembly
13	GO:0006334	0.00286771	12.2635	0.291877	3	21	nucleosome assembly
13	GO:0034728	0.00286771	12.2635	0.291877	3	21	nucleosome organization
13	GO:0090304	0.00356114	2.03595	15.5668	26	1120	nucleic acid metabolic process
13	GO:0006333	0.00374319	11.0331	0.319675	3	23	chromatin assembly or disassembly
13	GO:0071824	0.00374319	11.0331	0.319675	3	23	protein-DNA complex subunit organization
13	GO:0016073	0.00382761	29.1093	0.0972924	2	7	snRNA metabolic process
13	GO:0031124	0.00382761	29.1093	0.0972924	2	7	mRNA 3'-end processing
13	GO:0043631	0.00382761	29.1093	0.0972924	2	7	RNA polyadenylation
13	GO:0016180	0.00382761	29.1093	0.0972924	2	7	snRNA processing
13	GO:0043473	0.00505764	24.2533	0.111191	2	8	pigmentation
13	GO:0048066	0.00505764	24.2533	0.111191	2	8	developmental pigmentation
13	GO:0006582	0.00505764	24.2533	0.111191	2	8	melanin metabolic process
13	GO:0006397	0.00597657	4.73277	1.16751	5	84	mRNA processing
13	GO:0006323	0.00658807	8.81838	0.38917	3	28	DNA packaging
13	GO:0072657	0.00800414	8.16216	0.416968	3	30	protein localization to membrane
13	GO:0018958	0.00966986	16.16	0.152888	2	11	phenol-containing compound metabolic process
13	GO:0010467	0.00968826	1.86846	15.8865	25	1143	gene expression
13	GO:0016071	0.0104053	4.09951	1.3343	5	96	mRNA metabolic process
13	GO:0019748	0.0115	14.5413	0.166787	2	12	secondary metabolic process
13	GO:0046148	0.0134695	13.217	0.180686	2	13	pigment biosynthetic process
13	GO:1901617	0.0134695	13.217	0.180686	2	13	organic hydroxy compound biosynthetic process
13	GO:0001941	0.0138989	Inf	0.0138989	1	1	postsynaptic membrane organization
13	GO:0046368	0.0138989	Inf	0.0138989	1	1	GDP-L-fucose metabolic process
13	GO:0042350	0.0138989	Inf	0.0138989	1	1	GDP-L-fucose biosynthetic process
13	GO:0042351	0.0138989	Inf	0.0138989	1	1	'de novo' GDP-L-fucose biosynthetic process
13	GO:0045039	0.0138989	Inf	0.0138989	1	1	protein import into mitochondrial inner membrane
13	GO:0090151	0.0138989	Inf	0.0138989	1	1	establishment of protein localization to mitochondrial membrane
13	GO:0006426	0.0138989	Inf	0.0138989	1	1	glycyl-tRNA aminoacylation
13	GO:0097113	0.0138989	Inf	0.0138989	1	1	alpha-amino-3-hydroxy-5-methyl-4-isoxazole propionate selective glutamate receptor clustering
13	GO:0006842	0.0138989	Inf	0.0138989	1	1	tricarboxylic acid transport
13	GO:0006843	0.0138989	Inf	0.0138989	1	1	mitochondrial citrate transport
13	GO:0072578	0.0138989	Inf	0.0138989	1	1	neurotransmitter-gated ion channel clustering
13	GO:0015746	0.0138989	Inf	0.0138989	1	1	citrate transport
13	GO:0006259	0.017258	2.46853	3.98899	9	287	DNA metabolic process
13	GO:1901360	0.0185581	1.68248	23.0027	32	1655	organic cyclic compound metabolic process
13	GO:0006412	0.0186812	2.2231	5.44838	11	392	translation
13	GO:0090305	0.0200999	5.63825	0.583755	3	42	nucleic acid phosphodiester bond hydrolysis
13	GO:0044802	0.0200999	5.63825	0.583755	3	42	single-organism membrane organization
13	GO:0032259	0.0213406	2.97286	2.18213	6	157	methylation
13	GO:0061024	0.0255523	5.10999	0.63935	3	46	membrane organization
13	GO:0044260	0.0257731	1.60597	30.1468	39	2169	cellular macromolecule metabolic process
13	GO:0006725	0.0261977	1.62996	22.6413	31	1629	cellular aromatic compound metabolic process
13	GO:0034660	0.02719	2.80088	2.30722	6	166	ncRNA metabolic process
13	GO:0032775	0.0276071	71.8684	0.0277978	1	2	DNA methylation on adenine
13	GO:0070981	0.0276071	71.8684	0.0277978	1	2	L-asparagine biosynthetic process
13	GO:0070982	0.0276071	71.8684	0.0277978	1	2	L-asparagine metabolic process
13	GO:0009226	0.0276071	71.8684	0.0277978	1	2	nucleotide-sugar biosynthetic process
13	GO:0007006	0.0276071	71.8684	0.0277978	1	2	mitochondrial membrane organization
13	GO:0007007	0.0276071	71.8684	0.0277978	1	2	inner mitochondrial membrane organization
13	GO:0034641	0.0291835	1.61137	22.822	31	1642	cellular nitrogen compound metabolic process
13	GO:0042335	0.0308201	8.06667	0.277978	2	20	cuticle development
13	GO:0071103	0.0368167	4.38892	0.736643	3	53	DNA conformation change
13	GO:0006396	0.0381473	2.37195	3.16895	7	228	RNA processing
13	GO:1902580	0.038603	4.30207	0.750542	3	54	single-organism cellular localization
13	GO:0042440	0.0399592	6.91048	0.319675	2	23	pigment metabolic process
13	GO:0043113	0.0411272	35.9276	0.0416968	1	3	receptor clustering
13	GO:0006423	0.0411272	35.9276	0.0416968	1	3	cysteinyl-tRNA aminoacylation
13	GO:0006741	0.0411272	35.9276	0.0416968	1	3	NADP biosynthetic process
13	GO:0045116	0.0411272	35.9276	0.0416968	1	3	protein neddylation
13	GO:0044249	0.0461959	1.56241	19.0415	26	1370	cellular biosynthetic process
13	GO:0006839	0.0465495	6.30725	0.347473	2	25	mitochondrial transport
13	GO:0046942	0.0465495	6.30725	0.347473	2	25	carboxylic acid transport
13	GO:0015849	0.0465495	6.30725	0.347473	2	25	organic acid transport
13	GO:0046483	0.0469743	1.53295	22.7386	30	1636	heterocycle metabolic process
13	GO:0006139	0.0497436	1.52798	21.9186	29	1577	nucleobase-containing compound metabolic process
14	GO:0043113	0.000219335	238.739	0.0259928	2	3	receptor clustering
14	GO:0021510	0.000723048	79.5507	0.0433213	2	5	spinal cord development
14	GO:0006518	0.00122823	16.5758	0.216606	3	25	peptide metabolic process
14	GO:0043603	0.0032893	11.375	0.303249	3	35	cellular amide metabolic process
14	GO:0007274	0.00384685	26.4879	0.0953069	2	11	neuromuscular synaptic transmission
14	GO:0051124	0.00459079	23.8348	0.103971	2	12	synaptic growth at neuromuscular junction
14	GO:0043043	0.00459079	23.8348	0.103971	2	12	peptide biosynthetic process
14	GO:0015074	0.00539561	21.664	0.112635	2	13	DNA integration
14	GO:0006749	0.00539561	21.664	0.112635	2	13	glutathione metabolic process
14	GO:0006644	0.00626402	5.99778	0.745126	4	86	phospholipid metabolic process
14	GO:0007528	0.00816472	17.0124	0.138628	2	16	neuromuscular junction development
14	GO:0009953	0.00816472	17.0124	0.138628	2	16	dorsal/ventral pattern formation
14	GO:0030902	0.00866426	Inf	0.00866426	1	1	hindbrain development
14	GO:0060971	0.00866426	Inf	0.00866426	1	1	embryonic heart tube left/right pattern formation
14	GO:0021750	0.00866426	Inf	0.00866426	1	1	vestibular nucleus development
14	GO:0042044	0.00866426	Inf	0.00866426	1	1	fluid transport
14	GO:0042045	0.00866426	Inf	0.00866426	1	1	epithelial fluid transport
14	GO:0010172	0.00866426	Inf	0.00866426	1	1	embryonic body morphogenesis
14	GO:0051220	0.00866426	Inf	0.00866426	1	1	cytoplasmic sequestering of protein
14	GO:0021702	0.00866426	Inf	0.00866426	1	1	cerebellar Purkinje cell differentiation
14	GO:0021590	0.00866426	Inf	0.00866426	1	1	cerebellum maturation
14	GO:0007227	0.00866426	Inf	0.00866426	1	1	signal transduction downstream of smoothened
14	GO:0017156	0.00866426	Inf	0.00866426	1	1	calcium ion-dependent exocytosis
14	GO:0017158	0.00866426	Inf	0.00866426	1	1	regulation of calcium ion-dependent exocytosis
14	GO:0007214	0.00866426	Inf	0.00866426	1	1	gamma-aminobutyric acid signaling pathway
14	GO:0021550	0.00866426	Inf	0.00866426	1	1	medulla oblongata development
14	GO:0021587	0.00866426	Inf	0.00866426	1	1	cerebellum morphogenesis
14	GO:0021575	0.00866426	Inf	0.00866426	1	1	hindbrain morphogenesis
14	GO:0021578	0.00866426	Inf	0.00866426	1	1	hindbrain maturation
14	GO:0021511	0.00866426	Inf	0.00866426	1	1	spinal cord patterning
14	GO:0021513	0.00866426	Inf	0.00866426	1	1	spinal cord dorsal/ventral patterning
14	GO:0021548	0.00866426	Inf	0.00866426	1	1	pons development
14	GO:0021549	0.00866426	Inf	0.00866426	1	1	cerebellum development
14	GO:0021532	0.00866426	Inf	0.00866426	1	1	neural tube patterning
14	GO:0021533	0.00866426	Inf	0.00866426	1	1	cell differentiation in hindbrain
14	GO:0035115	0.00866426	Inf	0.00866426	1	1	embryonic forelimb morphogenesis
14	GO:0035136	0.00866426	Inf	0.00866426	1	1	forelimb morphogenesis
14	GO:0021692	0.00866426	Inf	0.00866426	1	1	cerebellar Purkinje cell layer morphogenesis
14	GO:0021694	0.00866426	Inf	0.00866426	1	1	cerebellar Purkinje cell layer formation
14	GO:0021695	0.00866426	Inf	0.00866426	1	1	cerebellar cortex development
14	GO:0021696	0.00866426	Inf	0.00866426	1	1	cerebellar cortex morphogenesis
14	GO:0021697	0.00866426	Inf	0.00866426	1	1	cerebellar cortex formation
14	GO:0021680	0.00866426	Inf	0.00866426	1	1	cerebellar Purkinje cell layer development
14	GO:0021679	0.00866426	Inf	0.00866426	1	1	cerebellar molecular layer development
14	GO:0021626	0.00866426	Inf	0.00866426	1	1	central nervous system maturation
14	GO:0035249	0.00866426	Inf	0.00866426	1	1	synaptic transmission, glutamatergic
14	GO:0035720	0.00866426	Inf	0.00866426	1	1	intraciliary anterograde transport
14	GO:0035721	0.00866426	Inf	0.00866426	1	1	intraciliary retrograde transport
14	GO:0007522	0.00866426	Inf	0.00866426	1	1	visceral muscle development
14	GO:0046717	0.00866426	Inf	0.00866426	1	1	acid secretion
14	GO:0021910	0.00866426	Inf	0.00866426	1	1	smoothened signaling pathway involved in ventral spinal cord patterning
14	GO:0021914	0.00866426	Inf	0.00866426	1	1	negative regulation of smoothened signaling pathway involved in ventral spinal cord patterning
14	GO:0021904	0.00866426	Inf	0.00866426	1	1	dorsal/ventral neural tube patterning
14	GO:0030002	0.00866426	Inf	0.00866426	1	1	cellular anion homeostasis
14	GO:0042733	0.00866426	Inf	0.00866426	1	1	embryonic digit morphogenesis
14	GO:0060024	0.00866426	Inf	0.00866426	1	1	rhythmic synaptic transmission
14	GO:0002781	0.00866426	Inf	0.00866426	1	1	antifungal peptide production
14	GO:0002783	0.00866426	Inf	0.00866426	1	1	antifungal peptide biosynthetic process
14	GO:0002788	0.00866426	Inf	0.00866426	1	1	regulation of antifungal peptide production
14	GO:0022037	0.00866426	Inf	0.00866426	1	1	metencephalon development
14	GO:0030320	0.00866426	Inf	0.00866426	1	1	cellular monovalent inorganic anion homeostasis
14	GO:0050883	0.00866426	Inf	0.00866426	1	1	musculoskeletal movement, spinal reflex action
14	GO:0050885	0.00866426	Inf	0.00866426	1	1	neuromuscular process controlling balance
14	GO:0002810	0.00866426	Inf	0.00866426	1	1	regulation of antifungal peptide biosynthetic process
14	GO:0042994	0.00866426	Inf	0.00866426	1	1	cytoplasmic sequestering of transcription factor
14	GO:0019732	0.00866426	Inf	0.00866426	1	1	antifungal humoral response
14	GO:0055064	0.00866426	Inf	0.00866426	1	1	chloride ion homeostasis
14	GO:0006967	0.00866426	Inf	0.00866426	1	1	positive regulation of antifungal peptide biosynthetic process
14	GO:0055081	0.00866426	Inf	0.00866426	1	1	anion homeostasis
14	GO:0055083	0.00866426	Inf	0.00866426	1	1	monovalent inorganic anion homeostasis
14	GO:0014051	0.00866426	Inf	0.00866426	1	1	gamma-aminobutyric acid secretion
14	GO:0050962	0.00866426	Inf	0.00866426	1	1	detection of light stimulus involved in sensory perception
14	GO:0015812	0.00866426	Inf	0.00866426	1	1	gamma-aminobutyric acid transport
14	GO:0048265	0.00866426	Inf	0.00866426	1	1	response to pain
14	GO:0050908	0.00866426	Inf	0.00866426	1	1	detection of light stimulus involved in visual perception
14	GO:0048266	0.00866426	Inf	0.00866426	1	1	behavioral response to pain
14	GO:0060830	0.00866426	Inf	0.00866426	1	1	ciliary receptor clustering involved in smoothened signaling pathway
14	GO:0060831	0.00866426	Inf	0.00866426	1	1	smoothened signaling pathway involved in dorsal/ventral neural tube patterning
14	GO:0048791	0.00866426	Inf	0.00866426	1	1	calcium ion-dependent exocytosis of neurotransmitter
14	GO:0030644	0.00866426	Inf	0.00866426	1	1	cellular chloride ion homeostasis
14	GO:1900150	0.00866426	Inf	0.00866426	1	1	regulation of defense response to fungus
14	GO:0032351	0.00866426	Inf	0.00866426	1	1	negative regulation of hormone metabolic process
14	GO:0032353	0.00866426	Inf	0.00866426	1	1	negative regulation of hormone biosynthetic process
14	GO:0033555	0.00866426	Inf	0.00866426	1	1	multicellular organismal response to stress
14	GO:0046488	0.00899618	7.7234	0.433213	3	50	phosphatidylinositol metabolic process
14	GO:0043604	0.00920252	15.8754	0.147292	2	17	amide biosynthetic process
14	GO:0050804	0.010296	14.8804	0.155957	2	18	regulation of synaptic transmission
14	GO:0006790	0.0111135	7.11242	0.46787	3	54	sulfur compound metabolic process
14	GO:0007416	0.0114441	14.0026	0.164621	2	19	synapse assembly
14	GO:0006650	0.011684	6.97436	0.476534	3	55	glycerophospholipid metabolic process
14	GO:0046486	0.0128752	6.71358	0.493863	3	57	glycerolipid metabolic process
14	GO:0046854	0.0139005	12.524	0.181949	2	21	phosphatidylinositol phosphorylation
14	GO:0046834	0.0139005	12.524	0.181949	2	21	lipid phosphorylation
14	GO:0010171	0.017255	116.83	0.0173285	1	2	body morphogenesis
14	GO:0051899	0.017255	116.83	0.0173285	1	2	membrane depolarization
14	GO:0017157	0.017255	116.83	0.0173285	1	2	regulation of exocytosis
14	GO:0035113	0.017255	116.83	0.0173285	1	2	embryonic appendage morphogenesis
14	GO:0090317	0.017255	116.83	0.0173285	1	2	negative regulation of intracellular protein transport
14	GO:0035108	0.017255	116.83	0.0173285	1	2	limb morphogenesis
14	GO:0042308	0.017255	116.83	0.0173285	1	2	negative regulation of protein import into nucleus
14	GO:0042133	0.017255	116.83	0.0173285	1	2	neurotransmitter metabolic process
14	GO:0006172	0.017255	116.83	0.0173285	1	2	ADP biosynthetic process
14	GO:0007628	0.017255	116.83	0.0173285	1	2	adult walking behavior
14	GO:0046823	0.017255	116.83	0.0173285	1	2	negative regulation of nucleocytoplasmic transport
14	GO:0045433	0.017255	116.83	0.0173285	1	2	male courtship behavior, veined wing generated song production
14	GO:1901374	0.017255	116.83	0.0173285	1	2	acetate ester transport
14	GO:0009180	0.017255	116.83	0.0173285	1	2	purine ribonucleoside diphosphate biosynthetic process
14	GO:0009185	0.017255	116.83	0.0173285	1	2	ribonucleoside diphosphate metabolic process
14	GO:0061526	0.017255	116.83	0.0173285	1	2	acetylcholine secretion
14	GO:0009188	0.017255	116.83	0.0173285	1	2	ribonucleoside diphosphate biosynthetic process
14	GO:0009179	0.017255	116.83	0.0173285	1	2	purine ribonucleoside diphosphate metabolic process
14	GO:0009135	0.017255	116.83	0.0173285	1	2	purine nucleoside diphosphate metabolic process
14	GO:0009136	0.017255	116.83	0.0173285	1	2	purine nucleoside diphosphate biosynthetic process
14	GO:0048065	0.017255	116.83	0.0173285	1	2	male courtship behavior, veined wing extension
14	GO:0030326	0.017255	116.83	0.0173285	1	2	embryonic limb morphogenesis
14	GO:0050881	0.017255	116.83	0.0173285	1	2	musculoskeletal movement
14	GO:0050879	0.017255	116.83	0.0173285	1	2	multicellular organismal movement
14	GO:0002807	0.017255	116.83	0.0173285	1	2	positive regulation of antimicrobial peptide biosynthetic process
14	GO:0034250	0.017255	116.83	0.0173285	1	2	positive regulation of cellular amide metabolic process
14	GO:0016545	0.017255	116.83	0.0173285	1	2	male courtship behavior, veined wing vibration
14	GO:0045879	0.017255	116.83	0.0173285	1	2	negative regulation of smoothened signaling pathway
14	GO:0050680	0.017255	116.83	0.0173285	1	2	negative regulation of epithelial cell proliferation
14	GO:0050678	0.017255	116.83	0.0173285	1	2	regulation of epithelial cell proliferation
14	GO:0042992	0.017255	116.83	0.0173285	1	2	negative regulation of transcription factor import into nucleus
14	GO:0014055	0.017255	116.83	0.0173285	1	2	acetylcholine secretion, neurotransmission
14	GO:0014056	0.017255	116.83	0.0173285	1	2	regulation of acetylcholine secretion, neurotransmission
14	GO:0015870	0.017255	116.83	0.0173285	1	2	acetylcholine transport
14	GO:0001843	0.017255	116.83	0.0173285	1	2	neural tube closure
14	GO:0048857	0.017255	116.83	0.0173285	1	2	neural nucleus development
14	GO:0032387	0.017255	116.83	0.0173285	1	2	negative regulation of intracellular transport
14	GO:0060606	0.017255	116.83	0.0173285	1	2	tube closure
14	GO:0046031	0.017255	116.83	0.0173285	1	2	ADP metabolic process
14	GO:0006412	0.0180793	2.66042	3.39639	8	392	translation
14	GO:0007517	0.0194268	10.3384	0.216606	2	25	muscle organ development
14	GO:0018193	0.0223727	4.03531	1.08303	4	125	peptidyl-amino acid modification
14	GO:0050808	0.0224817	9.50783	0.233935	2	27	synapse organization
14	GO:0007018	0.0239825	5.23961	0.623827	3	72	microtubule-based movement
14	GO:0048646	0.0257567	5.09014	0.641155	3	74	anatomical structure formation involved in morphogenesis
14	GO:0090087	0.0257728	58.4043	0.0259928	1	3	regulation of peptide transport
14	GO:0051224	0.0257728	58.4043	0.0259928	1	3	negative regulation of protein transport
14	GO:0007270	0.0257728	58.4043	0.0259928	1	3	neuron-neuron synaptic transmission
14	GO:0002027	0.0257728	58.4043	0.0259928	1	3	regulation of heart rate
14	GO:0042306	0.0257728	58.4043	0.0259928	1	3	regulation of protein import into nucleus
14	GO:0043524	0.0257728	58.4043	0.0259928	1	3	negative regulation of neuron apoptotic process
14	GO:0006425	0.0257728	58.4043	0.0259928	1	3	glutaminyl-tRNA aminoacylation
14	GO:0007509	0.0257728	58.4043	0.0259928	1	3	mesoderm migration involved in gastrulation
14	GO:0090276	0.0257728	58.4043	0.0259928	1	3	regulation of peptide hormone secretion
14	GO:0002440	0.0257728	58.4043	0.0259928	1	3	production of molecular mediator of immune response
14	GO:0046883	0.0257728	58.4043	0.0259928	1	3	regulation of hormone secretion
14	GO:0046879	0.0257728	58.4043	0.0259928	1	3	hormone secretion
14	GO:0046822	0.0257728	58.4043	0.0259928	1	3	regulation of nucleocytoplasmic transport
14	GO:0046843	0.0257728	58.4043	0.0259928	1	3	dorsal appendage formation
14	GO:0030072	0.0257728	58.4043	0.0259928	1	3	peptide hormone secretion
14	GO:0030073	0.0257728	58.4043	0.0259928	1	3	insulin secretion
14	GO:0051952	0.0257728	58.4043	0.0259928	1	3	regulation of amine transport
14	GO:0060004	0.0257728	58.4043	0.0259928	1	3	reflex
14	GO:0050796	0.0257728	58.4043	0.0259928	1	3	regulation of insulin secretion
14	GO:0002790	0.0257728	58.4043	0.0259928	1	3	peptide secretion
14	GO:0002791	0.0257728	58.4043	0.0259928	1	3	regulation of peptide secretion
14	GO:0002759	0.0257728	58.4043	0.0259928	1	3	regulation of antimicrobial humoral response
14	GO:0002784	0.0257728	58.4043	0.0259928	1	3	regulation of antimicrobial peptide production
14	GO:0002775	0.0257728	58.4043	0.0259928	1	3	antimicrobial peptide production
14	GO:0002777	0.0257728	58.4043	0.0259928	1	3	antimicrobial peptide biosynthetic process
14	GO:0009133	0.0257728	58.4043	0.0259928	1	3	nucleoside diphosphate biosynthetic process
14	GO:0002700	0.0257728	58.4043	0.0259928	1	3	regulation of production of molecular mediator of immune response
14	GO:0050805	0.0257728	58.4043	0.0259928	1	3	negative regulation of synaptic transmission
14	GO:0002805	0.0257728	58.4043	0.0259928	1	3	regulation of antimicrobial peptide biosynthetic process
14	GO:1901215	0.0257728	58.4043	0.0259928	1	3	negative regulation of neuron death
14	GO:0045887	0.0257728	58.4043	0.0259928	1	3	positive regulation of synaptic growth at neuromuscular junction
14	GO:0034248	0.0257728	58.4043	0.0259928	1	3	regulation of cellular amide metabolic process
14	GO:0002697	0.0257728	58.4043	0.0259928	1	3	regulation of immune effector process
14	GO:0042990	0.0257728	58.4043	0.0259928	1	3	regulation of transcription factor import into nucleus
14	GO:0042991	0.0257728	58.4043	0.0259928	1	3	transcription factor import into nucleus
14	GO:1900073	0.0257728	58.4043	0.0259928	1	3	regulation of neuromuscular synaptic transmission
14	GO:1900074	0.0257728	58.4043	0.0259928	1	3	negative regulation of neuromuscular synaptic transmission
14	GO:0009584	0.0257728	58.4043	0.0259928	1	3	detection of visible light
14	GO:0014020	0.0257728	58.4043	0.0259928	1	3	primary neural tube formation
14	GO:0033157	0.0257728	58.4043	0.0259928	1	3	regulation of intracellular protein transport
14	GO:0015837	0.0257728	58.4043	0.0259928	1	3	amine transport
14	GO:0002920	0.0257728	58.4043	0.0259928	1	3	regulation of humoral immune response
14	GO:0071695	0.0257728	58.4043	0.0259928	1	3	anatomical structure maturation
14	GO:0009914	0.0257728	58.4043	0.0259928	1	3	hormone transport
14	GO:0048593	0.0257728	58.4043	0.0259928	1	3	camera-type eye morphogenesis
14	GO:0009058	0.0267003	1.87699	12.4765	19	1440	biosynthetic process
14	GO:0072657	0.0274085	8.48447	0.259928	2	30	protein localization to membrane
14	GO:0048598	0.0274085	8.48447	0.259928	2	30	embryonic morphogenesis
14	GO:0044267	0.0286629	1.89621	10.8217	17	1249	cellular protein metabolic process
14	GO:0007267	0.0314941	4.68831	0.693141	3	80	cell-cell signaling
14	GO:0044249	0.033171	1.83728	11.87	18	1370	cellular biosynthetic process
14	GO:0060972	0.0342184	38.9291	0.034657	1	4	left/right pattern formation
14	GO:0008589	0.0342184	38.9291	0.034657	1	4	regulation of smoothened signaling pathway
14	GO:0051223	0.0342184	38.9291	0.034657	1	4	regulation of protein transport
14	GO:0021522	0.0342184	38.9291	0.034657	1	4	spinal cord motor neuron differentiation
14	GO:0007204	0.0342184	38.9291	0.034657	1	4	positive regulation of cytosolic calcium ion concentration
14	GO:0021515	0.0342184	38.9291	0.034657	1	4	cell differentiation in spinal cord
14	GO:0021517	0.0342184	38.9291	0.034657	1	4	ventral spinal cord development
14	GO:0006370	0.0342184	38.9291	0.034657	1	4	7-methylguanosine mRNA capping
14	GO:0043523	0.0342184	38.9291	0.034657	1	4	regulation of neuron apoptotic process
14	GO:0070997	0.0342184	38.9291	0.034657	1	4	neuron death
14	GO:0042256	0.0342184	38.9291	0.034657	1	4	mature ribosome assembly
14	GO:0007632	0.0342184	38.9291	0.034657	1	4	visual behavior
14	GO:0046885	0.0342184	38.9291	0.034657	1	4	regulation of hormone biosynthetic process
14	GO:0002831	0.0342184	38.9291	0.034657	1	4	regulation of response to biotic stimulus
14	GO:1901214	0.0342184	38.9291	0.034657	1	4	regulation of neuron death
14	GO:0015718	0.0342184	38.9291	0.034657	1	4	monocarboxylic acid transport
14	GO:0034504	0.0342184	38.9291	0.034657	1	4	protein localization to nucleus
14	GO:0015833	0.0342184	38.9291	0.034657	1	4	peptide transport
14	GO:0043010	0.0342184	38.9291	0.034657	1	4	camera-type eye development
14	GO:1900180	0.0342184	38.9291	0.034657	1	4	regulation of protein localization to nucleus
14	GO:0051402	0.0342184	38.9291	0.034657	1	4	neuron apoptotic process
14	GO:0006575	0.0345841	7.41848	0.294585	2	34	cellular modified amino acid metabolic process
14	GO:0048589	0.0384169	6.97954	0.311913	2	36	developmental growth
14	GO:0044237	0.0400498	1.78496	26.556	33	3065	cellular metabolic process
14	GO:0030258	0.0403917	6.77888	0.320578	2	37	lipid modification
14	GO:0044255	0.0416842	3.28256	1.31697	4	152	cellular lipid metabolic process
14	GO:0061061	0.0424044	6.58937	0.329242	2	38	muscle structure development
14	GO:0048513	0.0425375	3.25991	1.32563	4	153	organ development
14	GO:0070201	0.0425922	29.1915	0.0433213	1	5	regulation of establishment of protein localization
14	GO:0042073	0.0425922	29.1915	0.0433213	1	5	intraciliary transport
14	GO:0042446	0.0425922	29.1915	0.0433213	1	5	hormone biosynthetic process
14	GO:0021915	0.0425922	29.1915	0.0433213	1	5	neural tube development
14	GO:0042886	0.0425922	29.1915	0.0433213	1	5	amide transport
14	GO:0060047	0.0425922	29.1915	0.0433213	1	5	heart contraction
14	GO:0050832	0.0425922	29.1915	0.0433213	1	5	defense response to fungus
14	GO:0008063	0.0425922	29.1915	0.0433213	1	5	Toll signaling pathway
14	GO:0050673	0.0425922	29.1915	0.0433213	1	5	epithelial cell proliferation
14	GO:0008016	0.0425922	29.1915	0.0433213	1	5	regulation of heart contraction
14	GO:0048332	0.0425922	29.1915	0.0433213	1	5	mesoderm morphogenesis
14	GO:0009620	0.0425922	29.1915	0.0433213	1	5	response to fungus
14	GO:0001704	0.0425922	29.1915	0.0433213	1	5	formation of primary germ layer
14	GO:0001707	0.0425922	29.1915	0.0433213	1	5	mesoderm formation
14	GO:0051051	0.0425922	29.1915	0.0433213	1	5	negative regulation of transport
14	GO:0001841	0.0425922	29.1915	0.0433213	1	5	neural tube formation
14	GO:0032350	0.0425922	29.1915	0.0433213	1	5	regulation of hormone metabolic process
14	GO:0032386	0.0425922	29.1915	0.0433213	1	5	regulation of intracellular transport
14	GO:0051480	0.0425922	29.1915	0.0433213	1	5	cytosolic calcium ion homeostasis
14	GO:0035556	0.0439986	2.33638	3.30108	7	381	intracellular signal transduction
14	GO:0006928	0.045157	3.19378	1.35162	4	156	cellular component movement
14	GO:0032990	0.046033	4.00148	0.805776	3	93	cell part morphogenesis
14	GO:0048858	0.046033	4.00148	0.805776	3	93	cell projection morphogenesis
14	GO:0051960	0.0486621	6.07915	0.355235	2	41	regulation of nervous system development
14	GO:0044238	0.0492167	1.75122	27.9422	34	3225	primary metabolic process Skyblue3
15	GO:0006508	0.00286991	4.38989	2.00144	7	396	proteolysis
15	GO:0007219	0.00399467	24.8643	0.0960289	2	19	Notch signaling pathway
15	GO:0048013	0.00505415	Inf	0.00505415	1	1	ephrin receptor signaling pathway
15	GO:0048104	0.00505415	Inf	0.00505415	1	1	establishment of body hair or bristle planar orientation
15	GO:0006869	0.0139583	12.3937	0.181949	2	36	lipid transport
15	GO:0009628	0.0162654	11.3825	0.197112	2	39	response to abiotic stimulus
15	GO:0010876	0.0178881	10.7949	0.20722	2	41	lipid localization
15	GO:0016310	0.0189702	2.97718	2.84043	7	562	phosphorylation
15	GO:0009612	0.0200692	68.0123	0.0202166	1	4	response to mechanical stimulus
15	GO:0006468	0.0222151	3.50392	1.65271	5	327	protein phosphorylation
15	GO:0018108	0.0240789	9.14047	0.242599	2	48	peptidyl-tyrosine phosphorylation
15	GO:0016311	0.024355	5.30164	0.631769	3	125	dephosphorylation
15	GO:0018212	0.0250259	8.94435	0.247653	2	49	peptidyl-tyrosine modification
15	GO:0019538	0.0275671	2.25152	7.80866	13	1545	protein metabolic process
15	GO:0033619	0.0299577	40.7926	0.0303249	1	6	membrane protein proteolysis
15	GO:0006509	0.0299577	40.7926	0.0303249	1	6	membrane protein ectodomain proteolysis
15	GO:0015918	0.0348657	33.9877	0.0353791	1	7	sterol transport
15	GO:0030301	0.0348657	33.9877	0.0353791	1	7	cholesterol transport
15	GO:0048015	0.0397498	29.127	0.0404332	1	8	phosphatidylinositol-mediated signaling
15	GO:0048017	0.0397498	29.127	0.0404332	1	8	inositol lipid-mediated signaling
15	GO:0015850	0.0397498	29.127	0.0404332	1	8	organic hydroxy compound transport
15	GO:0006796	0.0446355	2.16884	5.73141	10	1134	phosphate-containing compound metabolic process
15	GO:0042254	0.0457153	6.34732	0.343682	2	68	ribosome biogenesis
15	GO:0006793	0.0465945	2.14959	5.77184	10	1142	phosphorus metabolic process
15	GO:0007602	0.0494466	22.6461	0.0505415	1	10	phototransduction
16	GO:0002521	0.000523545	151.806	0.0400722	2	3	leukocyte differentiation
16	GO:0001701	0.00255038	37.9306	0.0801444	2	6	in utero embryonic development
16	GO:0061351	0.0035397	30.3389	0.0935018	2	7	neural precursor cell proliferation
16	GO:0072089	0.00467889	25.2778	0.106859	2	8	stem cell proliferation
16	GO:0043009	0.00895535	16.8426	0.146931	2	11	chordate embryonic development
16	GO:0010725	0.0133574	Inf	0.0133574	1	1	regulation of primitive erythrocyte differentiation
16	GO:0051567	0.0133574	Inf	0.0133574	1	1	histone H3-K9 methylation
16	GO:0051568	0.0133574	Inf	0.0133574	1	1	histone H3-K4 methylation
16	GO:0051569	0.0133574	Inf	0.0133574	1	1	regulation of histone H3-K4 methylation
16	GO:0051570	0.0133574	Inf	0.0133574	1	1	regulation of histone H3-K9 methylation
16	GO:0051572	0.0133574	Inf	0.0133574	1	1	negative regulation of histone H3-K4 methylation
16	GO:0051573	0.0133574	Inf	0.0133574	1	1	negative regulation of histone H3-K9 methylation
16	GO:1902165	0.0133574	Inf	0.0133574	1	1	regulation of intrinsic apoptotic signaling pathway in response to DNA damage by p53 class mediator
16	GO:1902166	0.0133574	Inf	0.0133574	1	1	negative regulation of intrinsic apoptotic signaling pathway in response to DNA damage by p53 class mediator
16	GO:1902253	0.0133574	Inf	0.0133574	1	1	regulation of intrinsic apoptotic signaling pathway by p53 class mediator
16	GO:1902254	0.0133574	Inf	0.0133574	1	1	negative regulation of intrinsic apoptotic signaling pathway by p53 class mediator
16	GO:0042219	0.0133574	Inf	0.0133574	1	1	cellular modified amino acid catabolic process
16	GO:1902275	0.0133574	Inf	0.0133574	1	1	regulation of chromatin organization
16	GO:1902229	0.0133574	Inf	0.0133574	1	1	regulation of intrinsic apoptotic signaling pathway in response to DNA damage
16	GO:0030098	0.0133574	Inf	0.0133574	1	1	lymphocyte differentiation
16	GO:1902230	0.0133574	Inf	0.0133574	1	1	negative regulation of intrinsic apoptotic signaling pathway in response to DNA damage
16	GO:0030328	0.0133574	Inf	0.0133574	1	1	prenylcysteine catabolic process
16	GO:0030329	0.0133574	Inf	0.0133574	1	1	prenylcysteine metabolic process
16	GO:0033044	0.0133574	Inf	0.0133574	1	1	regulation of chromosome organization
16	GO:0060319	0.0133574	Inf	0.0133574	1	1	primitive erythrocyte differentiation
16	GO:0030183	0.0133574	Inf	0.0133574	1	1	B cell differentiation
16	GO:2001251	0.0133574	Inf	0.0133574	1	1	negative regulation of chromosome organization
16	GO:2001242	0.0133574	Inf	0.0133574	1	1	regulation of intrinsic apoptotic signaling pathway
16	GO:2001243	0.0133574	Inf	0.0133574	1	1	negative regulation of intrinsic apoptotic signaling pathway
16	GO:2001233	0.0133574	Inf	0.0133574	1	1	regulation of apoptotic signaling pathway
16	GO:2001234	0.0133574	Inf	0.0133574	1	1	negative regulation of apoptotic signaling pathway
16	GO:0045654	0.0133574	Inf	0.0133574	1	1	positive regulation of megakaryocyte differentiation
16	GO:0060215	0.0133574	Inf	0.0133574	1	1	primitive hemopoiesis
16	GO:1901534	0.0133574	Inf	0.0133574	1	1	positive regulation of hematopoietic progenitor cell differentiation
16	GO:0000098	0.0133574	Inf	0.0133574	1	1	sulfur amino acid catabolic process
16	GO:0030851	0.0133574	Inf	0.0133574	1	1	granulocyte differentiation
16	GO:0033169	0.0133574	Inf	0.0133574	1	1	histone H3-K9 demethylation
16	GO:0001824	0.0133574	Inf	0.0133574	1	1	blastocyst development
16	GO:0001825	0.0133574	Inf	0.0133574	1	1	blastocyst formation
16	GO:0001826	0.0133574	Inf	0.0133574	1	1	inner cell mass cell differentiation
16	GO:0007021	0.0133574	Inf	0.0133574	1	1	tubulin complex assembly
16	GO:0044273	0.0133574	Inf	0.0133574	1	1	sulfur compound catabolic process
16	GO:0043392	0.0133574	Inf	0.0133574	1	1	negative regulation of DNA binding
16	GO:1903308	0.0133574	Inf	0.0133574	1	1	regulation of chromatin modification
16	GO:1903309	0.0133574	Inf	0.0133574	1	1	negative regulation of chromatin modification
16	GO:0031060	0.0133574	Inf	0.0133574	1	1	regulation of histone methylation
16	GO:0031061	0.0133574	Inf	0.0133574	1	1	negative regulation of histone methylation
16	GO:0031056	0.0133574	Inf	0.0133574	1	1	regulation of histone modification
16	GO:0031057	0.0133574	Inf	0.0133574	1	1	negative regulation of histone modification
16	GO:0032259	0.0178622	3.10577	2.09711	6	157	methylation
16	GO:0030097	0.0210295	10.0944	0.227076	2	17	hemopoiesis
16	GO:0019752	0.0217864	2.50794	3.47292	8	260	carboxylic acid metabolic process
16	GO:0002520	0.0234562	9.46181	0.240433	2	18	immune system development
16	GO:0048534	0.0234562	9.46181	0.240433	2	18	hematopoietic or lymphoid organ development
16	GO:0043436	0.0236333	2.46686	3.52635	8	264	oxoacid metabolic process
16	GO:0006082	0.0241118	2.45679	3.53971	8	265	organic acid metabolic process
16	GO:0044262	0.0257567	5.09014	0.641155	3	48	cellular carbohydrate metabolic process
16	GO:0051100	0.0265388	74.863	0.0267148	1	2	negative regulation of binding
16	GO:0006000	0.0265388	74.863	0.0267148	1	2	fructose metabolic process
16	GO:0006003	0.0265388	74.863	0.0267148	1	2	fructose 2,6-bisphosphate metabolic process
16	GO:0042450	0.0265388	74.863	0.0267148	1	2	arginine biosynthetic process via ornithine
16	GO:0072332	0.0265388	74.863	0.0267148	1	2	intrinsic apoptotic signaling pathway by p53 class mediator
16	GO:0043516	0.0265388	74.863	0.0267148	1	2	regulation of DNA damage response, signal transduction by p53 class mediator
16	GO:0043518	0.0265388	74.863	0.0267148	1	2	negative regulation of DNA damage response, signal transduction by p53 class mediator
16	GO:0042113	0.0265388	74.863	0.0267148	1	2	B cell activation
16	GO:2001021	0.0265388	74.863	0.0267148	1	2	negative regulation of response to DNA damage stimulus
16	GO:0046886	0.0265388	74.863	0.0267148	1	2	positive regulation of hormone biosynthetic process
16	GO:0042771	0.0265388	74.863	0.0267148	1	2	intrinsic apoptotic signaling pathway in response to DNA damage by p53 class mediator
16	GO:0002262	0.0265388	74.863	0.0267148	1	2	myeloid cell homeostasis
16	GO:0002244	0.0265388	74.863	0.0267148	1	2	hematopoietic progenitor cell differentiation
16	GO:0034101	0.0265388	74.863	0.0267148	1	2	erythrocyte homeostasis
16	GO:0072668	0.0265388	74.863	0.0267148	1	2	tubulin complex biogenesis
16	GO:0016577	0.0265388	74.863	0.0267148	1	2	histone demethylation
16	GO:0002573	0.0265388	74.863	0.0267148	1	2	myeloid leukocyte differentiation
16	GO:1901796	0.0265388	74.863	0.0267148	1	2	regulation of signal transduction by p53 class mediator
16	GO:1901797	0.0265388	74.863	0.0267148	1	2	negative regulation of signal transduction by p53 class mediator
16	GO:0034720	0.0265388	74.863	0.0267148	1	2	histone H3-K4 demethylation
16	GO:0030218	0.0265388	74.863	0.0267148	1	2	erythrocyte differentiation
16	GO:0030219	0.0265388	74.863	0.0267148	1	2	megakaryocyte differentiation
16	GO:0045652	0.0265388	74.863	0.0267148	1	2	regulation of megakaryocyte differentiation
16	GO:0045646	0.0265388	74.863	0.0267148	1	2	regulation of erythrocyte differentiation
16	GO:0045648	0.0265388	74.863	0.0267148	1	2	positive regulation of erythrocyte differentiation
16	GO:0070076	0.0265388	74.863	0.0267148	1	2	histone lysine demethylation
16	GO:0036046	0.0265388	74.863	0.0267148	1	2	protein demalonylation
16	GO:0036047	0.0265388	74.863	0.0267148	1	2	peptidyl-lysine demalonylation
16	GO:0036048	0.0265388	74.863	0.0267148	1	2	protein desuccinylation
16	GO:0036049	0.0265388	74.863	0.0267148	1	2	peptidyl-lysine desuccinylation
16	GO:1901532	0.0265388	74.863	0.0267148	1	2	regulation of hematopoietic progenitor cell differentiation
16	GO:0032091	0.0265388	74.863	0.0267148	1	2	negative regulation of protein binding
16	GO:0032352	0.0265388	74.863	0.0267148	1	2	positive regulation of hormone metabolic process
16	GO:0006520	0.0331129	2.66773	2.41769	6	181	cellular amino acid metabolic process
16	GO:0006790	0.0349093	4.48633	0.7213	3	54	sulfur compound metabolic process
16	GO:0043433	0.0395464	37.4247	0.0400722	1	3	negative regulation of sequence-specific DNA binding transcription factor activity
16	GO:0051101	0.0395464	37.4247	0.0400722	1	3	regulation of DNA binding
16	GO:0006086	0.0395464	37.4247	0.0400722	1	3	acetyl-CoA biosynthetic process from pyruvate
16	GO:0032844	0.0395464	37.4247	0.0400722	1	3	regulation of homeostatic process
16	GO:2000648	0.0395464	37.4247	0.0400722	1	3	positive regulation of stem cell proliferation
16	GO:0006438	0.0395464	37.4247	0.0400722	1	3	valyl-tRNA aminoacylation
16	GO:0021983	0.0395464	37.4247	0.0400722	1	3	pituitary gland development
16	GO:0045321	0.0395464	37.4247	0.0400722	1	3	leukocyte activation
16	GO:0046649	0.0395464	37.4247	0.0400722	1	3	lymphocyte activation
16	GO:0006591	0.0395464	37.4247	0.0400722	1	3	ornithine metabolic process
16	GO:0045639	0.0395464	37.4247	0.0400722	1	3	positive regulation of myeloid cell differentiation
16	GO:0048872	0.0395464	37.4247	0.0400722	1	3	homeostasis of number of cells
16	GO:0043393	0.0395464	37.4247	0.0400722	1	3	regulation of protein binding
16	GO:2000179	0.0395464	37.4247	0.0400722	1	3	positive regulation of neural precursor cell proliferation
16	GO:0006090	0.0498332	6.04556	0.36065	2	27	pyruvate metabolic process
17	GO:0006030	8.37e-09	25.3148	0.442238	8	49	chitin metabolic process
17	GO:0006040	1.6e-08	23.0476	0.478339	8	53	amino sugar metabolic process
17	GO:1901071	1.6e-08	23.0476	0.478339	8	53	glucosamine-containing compound metabolic process
17	GO:0006022	4.41e-08	19.9194	0.541516	8	60	aminoglycan metabolic process
17	GO:1901135	0.000516951	3.31128	5.33394	14	591	carbohydrate derivative metabolic process
17	GO:1901564	0.00187171	2.76825	6.77798	15	751	organonitrogen compound metabolic process
17	GO:0006014	0.00902527	Inf	0.00902527	1	1	D-ribose metabolic process
17	GO:0043270	0.00902527	Inf	0.00902527	1	1	positive regulation of ion transport
17	GO:0018991	0.00902527	Inf	0.00902527	1	1	oviposition
17	GO:0000912	0.00902527	Inf	0.00902527	1	1	assembly of actomyosin apparatus involved in cytokinesis
17	GO:0000915	0.00902527	Inf	0.00902527	1	1	actomyosin contractile ring assembly
17	GO:0051954	0.00902527	Inf	0.00902527	1	1	positive regulation of amine transport
17	GO:0015767	0.00902527	Inf	0.00902527	1	1	lactose transport
17	GO:0015768	0.00902527	Inf	0.00902527	1	1	maltose transport
17	GO:0015770	0.00902527	Inf	0.00902527	1	1	sucrose transport
17	GO:0014057	0.00902527	Inf	0.00902527	1	1	positive regulation of acetylcholine secretion, neurotransmission
17	GO:0019646	0.00902527	Inf	0.00902527	1	1	aerobic electron transport chain
17	GO:0001676	0.00902527	Inf	0.00902527	1	1	long-chain fatty acid metabolic process
17	GO:0044837	0.00902527	Inf	0.00902527	1	1	actomyosin contractile ring organization
17	GO:0030707	0.0123777	13.4142	0.17148	2	19	ovarian follicle cell development
17	GO:0002065	0.0136744	12.6667	0.180505	2	20	columnar/cuboidal epithelial cell differentiation
17	GO:0002066	0.0136744	12.6667	0.180505	2	20	columnar/cuboidal epithelial cell development
17	GO:0002064	0.0164357	11.3958	0.198556	2	22	epithelial cell development
17	GO:0032970	0.0178983	10.8512	0.207581	2	23	regulation of actin filament-based process
17	GO:0001956	0.0179707	112.02	0.0180505	1	2	positive regulation of neurotransmitter secretion
17	GO:0007303	0.0179707	112.02	0.0180505	1	2	cytoplasmic transport, nurse cell to oocyte
17	GO:0051590	0.0179707	112.02	0.0180505	1	2	positive regulation of neurotransmitter transport
17	GO:0032506	0.0179707	112.02	0.0180505	1	2	cytokinetic process
17	GO:0051693	0.0179707	112.02	0.0180505	1	2	actin filament capping
17	GO:1901374	0.0179707	112.02	0.0180505	1	2	acetate ester transport
17	GO:0019321	0.0179707	112.02	0.0180505	1	2	pentose metabolic process
17	GO:0061526	0.0179707	112.02	0.0180505	1	2	acetylcholine secretion
17	GO:0031989	0.0179707	112.02	0.0180505	1	2	bombesin receptor signaling pathway
17	GO:0015766	0.0179707	112.02	0.0180505	1	2	disaccharide transport
17	GO:0015771	0.0179707	112.02	0.0180505	1	2	trehalose transport
17	GO:0015772	0.0179707	112.02	0.0180505	1	2	oligosaccharide transport
17	GO:0014055	0.0179707	112.02	0.0180505	1	2	acetylcholine secretion, neurotransmission
17	GO:0014056	0.0179707	112.02	0.0180505	1	2	regulation of acetylcholine secretion, neurotransmission
17	GO:0015870	0.0179707	112.02	0.0180505	1	2	acetylcholine transport
17	GO:0030834	0.0179707	112.02	0.0180505	1	2	regulation of actin filament depolymerization
17	GO:0030835	0.0179707	112.02	0.0180505	1	2	negative regulation of actin filament depolymerization
17	GO:0051016	0.0179707	112.02	0.0180505	1	2	barbed-end actin filament capping
17	GO:0051490	0.0179707	112.02	0.0180505	1	2	negative regulation of filopodium assembly
17	GO:0043623	0.0180142	5.87559	0.559567	3	62	cellular protein complex assembly
17	GO:0007292	0.0187967	5.7766	0.568592	3	63	female gamete generation
17	GO:0007218	0.0209819	9.90399	0.225632	2	25	neuropeptide signaling pathway
17	GO:0030855	0.0226009	9.48958	0.234657	2	26	epithelial cell differentiation
17	GO:0007276	0.0257321	5.08949	0.640794	3	71	gamete generation
17	GO:0015672	0.0262556	3.82609	1.13718	4	126	monovalent inorganic cation transport
17	GO:0003006	0.0266836	5.0148	0.649819	3	72	developmental process involved in reproduction
17	GO:0031033	0.026837	56	0.0270758	1	3	myosin filament organization
17	GO:0031034	0.026837	56	0.0270758	1	3	myosin filament assembly
17	GO:0007300	0.026837	56	0.0270758	1	3	ovarian nurse cell to oocyte transport
17	GO:0032272	0.026837	56	0.0270758	1	3	negative regulation of protein polymerization
17	GO:0014866	0.026837	56	0.0270758	1	3	skeletal myofibril assembly
17	GO:0097033	0.026837	56	0.0270758	1	3	mitochondrial respiratory chain complex III biogenesis
17	GO:0035159	0.026837	56	0.0270758	1	3	regulation of tube length, open tracheal system
17	GO:0006452	0.026837	56	0.0270758	1	3	translational frameshifting
17	GO:0006449	0.026837	56	0.0270758	1	3	regulation of translational termination
17	GO:0051952	0.026837	56	0.0270758	1	3	regulation of amine transport
17	GO:0061640	0.026837	56	0.0270758	1	3	cytoskeleton-dependent cytokinesis
17	GO:0097502	0.026837	56	0.0270758	1	3	mannosylation
17	GO:0040017	0.026837	56	0.0270758	1	3	positive regulation of locomotion
17	GO:0030241	0.026837	56	0.0270758	1	3	skeletal muscle myosin thick filament assembly
17	GO:0030728	0.026837	56	0.0270758	1	3	ovulation
17	GO:0034551	0.026837	56	0.0270758	1	3	mitochondrial respiratory chain complex III assembly
17	GO:0030837	0.026837	56	0.0270758	1	3	negative regulation of actin filament polymerization
17	GO:0015837	0.026837	56	0.0270758	1	3	amine transport
17	GO:0071688	0.026837	56	0.0270758	1	3	striated muscle myosin thick filament assembly
17	GO:0045901	0.026837	56	0.0270758	1	3	positive regulation of translational elongation
17	GO:0045905	0.026837	56	0.0270758	1	3	positive regulation of translational termination
17	GO:0017062	0.026837	56	0.0270758	1	3	respiratory chain complex III assembly
17	GO:1902578	0.0296506	4.80319	0.676895	3	75	single-organism localization
17	GO:0005975	0.0297683	2.77662	2.37365	6	263	carbohydrate metabolic process
17	GO:0090066	0.0314275	7.84626	0.279783	2	31	regulation of anatomical structure size
17	GO:0048609	0.0327859	4.60851	0.703971	3	78	multicellular organismal reproductive process
17	GO:0032504	0.0327859	4.60851	0.703971	3	78	multicellular organism reproduction
17	GO:0010927	0.0333324	7.58333	0.288809	2	32	cellular component assembly involved in morphogenesis
17	GO:0019953	0.0349692	4.48715	0.722022	3	80	sexual reproduction
17	GO:0044702	0.0349692	4.48715	0.722022	3	80	single organism reproductive process
17	GO:0007424	0.0352816	7.33737	0.297834	2	33	open tracheal system development
17	GO:0043243	0.0356248	37.3265	0.0361011	1	4	positive regulation of protein complex disassembly
17	GO:0031333	0.0356248	37.3265	0.0361011	1	4	negative regulation of protein complex assembly
17	GO:0016255	0.0356248	37.3265	0.0361011	1	4	attachment of GPI anchor to protein
17	GO:0006528	0.0356248	37.3265	0.0361011	1	4	asparagine metabolic process
17	GO:0006529	0.0356248	37.3265	0.0361011	1	4	asparagine biosynthetic process
17	GO:0045727	0.0356248	37.3265	0.0361011	1	4	positive regulation of translation
17	GO:0051047	0.0356248	37.3265	0.0361011	1	4	positive regulation of secretion
17	GO:0033108	0.0356248	37.3265	0.0361011	1	4	mitochondrial respiratory chain complex assembly
17	GO:0044703	0.0360886	4.42881	0.731047	3	81	multi-organism reproductive process
17	GO:0060541	0.0372742	7.10677	0.306859	2	34	respiratory system development
17	GO:0006631	0.0413859	6.68627	0.32491	2	36	fatty acid metabolic process
17	GO:0016477	0.0435033	6.49405	0.333935	2	37	cell migration
17	GO:0035151	0.0443348	27.9898	0.0451264	1	5	regulation of tube size, open tracheal system
17	GO:0045048	0.0443348	27.9898	0.0451264	1	5	protein insertion into ER membrane
17	GO:0006493	0.0443348	27.9898	0.0451264	1	5	protein O-linked glycosylation
17	GO:0072488	0.0443348	27.9898	0.0451264	1	5	ammonium transmembrane transport
17	GO:0030042	0.0443348	27.9898	0.0451264	1	5	actin filament depolymerization
17	GO:0000083	0.0443348	27.9898	0.0451264	1	5	regulation of transcription involved in G1/S transition of mitotic cell cycle
17	GO:0015696	0.0443348	27.9898	0.0451264	1	5	ammonium transport
17	GO:0022414	0.0457035	4.01089	0.803249	3	89	reproductive process
17	GO:0035220	0.0478567	6.14077	0.351986	2	39	wing disc development
17	GO:0000003	0.0496068	3.87354	0.830325	3	92	reproduction
18	GO:0046916	0.00141812	16.3247	0.231047	3	16	cellular transition metal ion homeostasis
18	GO:0055076	0.00237848	13.2565	0.274368	3	19	transition metal ion homeostasis
18	GO:0006265	0.00297512	34.9744	0.0866426	2	6	DNA topological change
18	GO:0000041	0.00366412	11.1572	0.31769	3	22	transition metal ion transport
18	GO:0016073	0.00412622	27.9744	0.101083	2	7	snRNA metabolic process
18	GO:0016180	0.00412622	27.9744	0.101083	2	7	snRNA processing
18	GO:0006875	0.0047169	10.0909	0.34657	3	24	cellular metal ion homeostasis
18	GO:0030003	0.00530489	9.63046	0.361011	3	25	cellular cation homeostasis
18	GO:0006873	0.00530489	9.63046	0.361011	3	25	cellular ion homeostasis
18	GO:0055082	0.00530489	9.63046	0.361011	3	25	cellular chemical homeostasis
18	GO:0006304	0.00545025	23.3077	0.115523	2	8	DNA modification
18	GO:0055065	0.00732514	8.47013	0.404332	3	28	metal ion homeostasis
18	GO:0050801	0.0115862	7.05195	0.476534	3	33	ion homeostasis
18	GO:0055080	0.0115862	7.05195	0.476534	3	33	cation homeostasis
18	GO:0006826	0.012375	13.9744	0.173285	2	12	iron ion transport
18	GO:0016310	0.0133227	2.0727	8.11552	15	562	phosphorylation
18	GO:0019725	0.0137596	3.80567	1.4296	5	99	cellular homeostasis
18	GO:0032258	0.0144404	Inf	0.0144404	1	1	CVT pathway
18	GO:0072665	0.0144404	Inf	0.0144404	1	1	protein localization to vacuole
18	GO:0072666	0.0144404	Inf	0.0144404	1	1	establishment of protein localization to vacuole
18	GO:0006623	0.0144404	Inf	0.0144404	1	1	protein targeting to vacuole
18	GO:0030242	0.0144404	Inf	0.0144404	1	1	peroxisome degradation
18	GO:0007205	0.0144891	12.7016	0.187726	2	13	protein kinase C-activating G-protein coupled receptor signaling pathway
18	GO:0006879	0.0144891	12.7016	0.187726	2	13	cellular iron ion homeostasis
18	GO:0055072	0.0144891	12.7016	0.187726	2	13	iron ion homeostasis
18	GO:0048878	0.0158349	6.21772	0.534296	3	37	chemical homeostasis
18	GO:0033013	0.0191445	10.7436	0.216606	2	15	tetrapyrrole metabolic process
18	GO:0031123	0.0216768	9.97436	0.231047	2	16	RNA 3'-end processing
18	GO:0006810	0.0235186	1.69421	17.0397	25	1180	transport
18	GO:0051234	0.0266913	1.6703	17.2274	25	1193	establishment of localization
18	GO:0009307	0.0286749	69.1013	0.0288809	1	2	DNA restriction-modification system
18	GO:0009235	0.0286749	69.1013	0.0288809	1	2	cobalamin metabolic process
18	GO:0036092	0.0286749	69.1013	0.0288809	1	2	phosphatidylinositol-3-phosphate biosynthetic process
18	GO:0044355	0.0286749	69.1013	0.0288809	1	2	clearance of foreign intracellular DNA
18	GO:0034969	0.0286749	69.1013	0.0288809	1	2	histone arginine methylation
18	GO:0042592	0.0290479	3.09855	1.73285	5	120	homeostatic process
18	GO:0043412	0.0318689	1.74978	11.4801	18	795	macromolecule modification
18	GO:0008535	0.0427063	34.5443	0.0433213	1	3	respiratory chain complex IV assembly
18	GO:0006425	0.0427063	34.5443	0.0433213	1	3	glutaminyl-tRNA aminoacylation
18	GO:0006878	0.0427063	34.5443	0.0433213	1	3	cellular copper ion homeostasis
18	GO:0034472	0.0427063	34.5443	0.0433213	1	3	snRNA 3'-end processing
18	GO:0034477	0.0427063	34.5443	0.0433213	1	3	U6 snRNA 3'-end processing
18	GO:0051179	0.0443827	1.57308	18.0361	25	1249	localization
18	GO:0006468	0.0448352	2.04969	4.72202	9	327	protein phosphorylation
18	GO:0006396	0.0454939	2.27317	3.29242	7	228	RNA processing
18	GO:0015985	0.0462983	6.338	0.34657	2	24	energy coupled proton transport, down electrochemical gradient
18	GO:0015986	0.0462983	6.338	0.34657	2	24	ATP synthesis coupled proton transport
19	GO:0019755	0.00577617	Inf	0.00577617	1	1	one-carbon compound transport
19	GO:0015840	0.00577617	Inf	0.00577617	1	1	urea transport
19	GO:0001682	0.00577617	Inf	0.00577617	1	1	tRNA 5'-leader removal
19	GO:0071918	0.00577617	Inf	0.00577617	1	1	urea transmembrane transport
19	GO:0070727	0.00867748	4.45118	1.29964	5	225	cellular macromolecule localization
19	GO:0046470	0.01152	177.645	0.0115523	1	2	phosphatidylcholine metabolic process
19	GO:0046416	0.01152	177.645	0.0115523	1	2	D-amino acid metabolic process
19	GO:0007631	0.01152	177.645	0.0115523	1	2	feeding behavior
19	GO:0019478	0.01152	177.645	0.0115523	1	2	D-amino acid catabolic process
19	GO:0046900	0.01152	177.645	0.0115523	1	2	tetrahydrofolylpolyglutamate metabolic process
19	GO:0046901	0.01152	177.645	0.0115523	1	2	tetrahydrofolylpolyglutamate biosynthetic process
19	GO:0010923	0.0172317	88.8065	0.0173285	1	3	negative regulation of phosphatase activity
[truncated: 1,764 more rows]
