# Supplementary material for: Comparative transcriptomics reveals the conserved building blocks involved in parallel evolution of diverse phenotypic traits in ants
Source: Genome Biol. 2016 Mar 7;17:43. doi: 10.1186/s13059-016-0902-7 (PMC4780134; doi:10.1186/s13059-016-0902-7)
Supplement: Supplementary file 11 — Effects of OGG expression levels and connectivity on d N/d S. OGGs expression levels and connectivity were negatively correlated with d N/d S. Consequently, we included these terms and their interactions as predictors in the GLM analysis of evolutionary rate. (XLSX 26.8 kb) [file 13059_2016_902_MOESM11_ESM.xlsx]

## Sheet: Sheet1
Effect of gene expression levels and connectivity on the rates of molecular evolution
		Response			Coefficient interval		p-value
			Connectivity		-0.0603	-0.0162	< 0.001	***
			Expression		-0.0958	-0.0164	0.008	**
