# Supplementary material for: Comparative transcriptomics reveals the conserved building blocks involved in parallel evolution of diverse phenotypic traits in ants
Source: Genome Biol. 2016 Mar 7;17:43. doi: 10.1186/s13059-016-0902-7 (PMC4780134; doi:10.1186/s13059-016-0902-7)
Supplement: Supplementary file 12 — Results of the general linear model (GLM) with bootstrapping (1000 times) testing the influence of OGGs’ connectivity, expression levels and phenotypic traits on modules’ rates of evolution (NTA non-traits-associated modules). * p < 0.05, **p < 0.01, ***p < 0.001. After accounting for the effects of network topology and expression levels, d N/d S were not different for OGGs within modules associated with any of the phenotypes we investigated. Because a single module may be involved in multiple phenotypes, its constituent genes may experience different selective pressures in different contexts. (XLSX 39 kb) [file 13059_2016_902_MOESM12_ESM.xlsx]

## Sheet: Caste
Model 1: Caste effect, Intercept Worker
		Response			Coefficient interval		p-value
			Connectivity		-0.0367	0.0906	0.404
			NTA		-1.1936	-0.1808	< 0,01	**
			Queen		-0.1061	0.5733	0.172
			Expression		-0.1084	-0.0451	< 0,001	***
			Connectivity + NTA		-0.0713	0.1701	0.37
			Connectivity + Queen		-0.2448	-0.0778	< 0,001	***
			Expression + NTA		0.0185	0.1705	0.01	*
			Expression + Queen		0.0187	0.1098	< 0,01	***
Model 2: Caste effect, Intercept Queen
		Response			Coefficient interval		p-value
			Connectivity		-0.1896	-0.075	< 0.001	***
			NTA		-1.4247	-0.446	< 0.001	***
			Worker		-0.5376	0.1079	0.16
			Expression		-0.0417	0.0198	0.42
			Connectivity + NTA		0.0899	0.3249	< 0.001	***
			Connectivity + Worker		0.0741	0.2426	< 0.001	***
			Expression + NTA		-0.0425	0.1003	0.42
			Expression + Worker		-0.1094	-0.0244	< 0.01	**

## Sheet: Invasiveness
Invasiveness effect
		Response			Coefficient interval		p-value
			Connectivity		-0.2200	0.0193	0.11
			NTA		-0.3375	0.6594	0.42
			Expression		-0.0318	0.0803	0.42
			Connectivity + NTA		-0.0762	0.1744	0.48
			Expression + NTA		-0.1287	-0.0100	0.02	*

## Sheet: Queen number
Model 1: Queen number effect, Intercept Multiple queen
		Response			Coefficient interval		p-value
			Connectivity		-0.0966	-0.013	0.01	*
			NTA		-0.3127	0.6396	0.46
			Expression		-0.0567	-0.0115	< 0,001	***
			Connectivity + NTA		-0.1412	0.1033	0.65
			Expression + NTA		-0.1036	0.0377	0.36

## Sheet: Worker sterility
Worker sterility effect
		Response			Coefficient interval		p-value
			Connectivity		-0.0843	-0.0054	0.01	*
			Sterile		-0.3441	0.7187	0.6
			Expression		-0.0637	-0.0167	< 0,001	***
			Connectivity + Sterile		-0.2654	0.0061	0.08
			Expression + Sterile		-0.0021	0.1369	0.07
