# Supplementary material for: Comparative transcriptomics reveals the conserved building blocks involved in parallel evolution of diverse phenotypic traits in ants
Source: Genome Biol. 2016 Mar 7;17:43. doi: 10.1186/s13059-016-0902-7 (PMC4780134; doi:10.1186/s13059-016-0902-7)
Supplement: Supplementary file 21 — Eigengene values calculated for each sample for each module. Eigengene values summarize the expression profile of each module. These values were subsequently used to relate the modules with external information (Caste, Queen number, Worker sterility and Invasiveness). (XLSX 75.3 kb) [file 13059_2016_902_MOESM21_ESM.xlsx]

## Sheet: MEs_negl.txt
Samples	Samples	Species	Caste	Worker sterility	Queen number	Invasiveness	ME24	ME14	ME18	ME34	ME19	ME22	ME27	ME16	ME23	ME29	ME8	ME21	ME7	ME2	ME15	ME3	ME20	ME4	ME13	ME12	ME35	ME30	ME11	ME10	ME1	ME6	ME28	ME26	ME25	ME32	ME17	ME9	ME33	ME36	ME31	ME5
1	Q1_F_aquilonia	Formica_aquilonia	1	0	0	0	0.393624842	6.80E-03	-0.037950753	-6.62E-02	-2.83E-02	-0.022749676	-0.027369803	0.188733674	-3.59E-02	-0.041195043	-0.016421497	-0.027728888	-0.003870679	-0.02825915	-0.044127241	-0.01737784	-4.59E-02	-0.047661723	-0.039358421	-1.09E-02	-0.059145765	-0.034668356	-0.029044311	-0.000486764	-0.050088674	-0.009884267	-0.017090168	1.93E-02	-0.00102523	-0.025431558	-0.004583153	-0.030094791	-0.035619482	-0.041820466	-0.063375181	-0.049400411
2	Q2_F_aquilonia	Formica_aquilonia	1	0	0	0	0.234662766	-1.04E-02	-0.030283377	-5.31E-02	-2.28E-02	-0.020233563	0.00552164	0.150762004	-2.34E-02	-0.031289626	-0.036375896	-0.024125243	-0.051822901	-0.008871191	-0.028382864	-0.020859432	-2.63E-02	-0.027010402	-0.033154625	-4.50E-02	-0.059114099	-0.017347039	-0.018164213	-0.038903805	-0.03540083	-0.020521949	0.017362073	-4.15E-02	-0.047742743	-0.004059232	-0.025837701	-0.044219781	-0.061851543	-0.052426615	-0.043915208	-0.045295671
3	Q3_F_aquilonia	Formica_aquilonia	1	0	0	0	0.327756285	-4.34E-03	-0.032421787	-5.55E-02	-1.76E-02	-0.023693077	-0.006276287	0.156899793	-1.52E-02	-0.030145194	-0.031799976	-0.011895105	-0.040530735	0.003233598	-0.025790102	-0.006442462	-2.51E-02	-0.034657658	-0.040881313	-2.44E-02	-0.058361249	-0.01202371	-0.01479362	-0.026101113	-0.034874172	-0.015020226	-0.003114319	-1.97E-02	-0.037386148	-0.019431888	-0.017451864	-0.038902093	-0.060382373	-0.038923601	-0.057938017	-0.049602885
4	W1_F_aquilonia	Formica_aquilonia	0	0	0	0	0.422196191	5.09E-03	-0.03481383	-6.89E-02	-2.18E-02	-0.019791137	-0.027082065	0.189154782	-3.13E-02	-0.040448938	-0.009713804	-0.023257091	-0.005558205	-0.024998278	-0.037172159	-0.012632792	-4.29E-02	-0.03573066	-0.049845792	-1.41E-02	-0.059186418	-0.037540634	-0.026867424	-0.000728015	-0.046626279	-0.014243536	-0.014292682	5.83E-02	-0.000667902	-0.01590583	-0.008476752	-0.028416314	-0.043186834	-0.032810499	-0.070289347	-0.049725775
5	W2_F_aquilonia	Formica_aquilonia	0	0	0	0	0.339010162	-6.25E-03	-0.025203743	-4.67E-02	-7.24E-03	-0.023167648	-0.000467208	0.127745352	-6.61E-03	-0.023854703	0.003978113	-0.004527148	-0.001512723	-0.021899318	-0.01751719	0.002251798	-2.23E-02	-0.038148914	-0.067938485	1.32E-03	-0.057823156	-0.047921311	-0.0135222	0.010452505	-0.033697593	-0.030690395	-0.071954925	2.37E-01	-0.002124242	-0.056672962	-0.004172212	-0.028405605	-0.048859216	-0.00491047	-0.084974974	-0.043073548
6	W3_F_aquilonia	Formica_aquilonia	0	0	0	0	0.428327165	-1.39E-05	-0.031747424	-6.65E-02	-1.29E-02	-0.026661818	-0.035750988	0.147761749	-2.13E-02	-0.031843376	-0.013505804	-0.014518034	0.016020017	-0.025019433	-0.032704498	-0.001358541	-3.48E-02	-0.027213765	-0.064984921	2.94E-03	-0.06353477	-0.039355504	-0.024205425	0.012043474	-0.040210096	-0.023984638	-0.047899704	1.18E-01	-0.004271432	-0.025732903	-0.014263721	-0.033676983	-0.049261464	-0.026722288	-0.087401703	-0.047827997
7	Q1_M_chinense	Monomorium_chinense	1	1	1	0	-0.060414721	-4.67E-02	-0.037099557	-3.31E-02	-4.34E-02	-0.032541296	-0.056762122	-0.079146553	-2.74E-02	-0.0028846	-0.039290549	-0.019479177	0.074392575	0.362929061	0.218193776	0.012742619	1.20E-02	0.029993687	0.024355097	-4.01E-02	0.189899047	-0.007592935	0.022502978	-0.041428325	0.067843506	-0.033398927	-0.018929109	-6.29E-02	-0.051778293	-0.022658135	-0.029629199	-0.031799044	-0.029813289	-0.021241572	0.010163905	-0.006051406
8	Q2_M_chinense	Monomorium_chinense	1	1	1	0	-0.056545017	-4.46E-02	-0.039834202	-3.47E-02	-4.35E-02	-0.037957328	-0.057297933	-0.077026854	-2.68E-02	-0.009670145	-0.040427	-0.017159093	0.082686649	0.391266629	0.230453594	0.007364208	1.54E-02	0.024363559	0.024261915	-3.52E-02	0.202993997	-0.001902129	0.024110428	-0.040916051	0.080251192	-0.02977349	-0.016332675	-5.43E-02	-0.051054771	-0.008227143	-0.025829729	-0.029390436	-0.031224964	-0.017503921	0.007207215	-0.016779969
9	Q3_M_chinense	Monomorium_chinense	1	1	1	0	-0.051028143	-2.71E-02	-0.014270958	-7.82E-03	-3.99E-02	-0.016326761	-0.019326871	-0.06854033	4.16E-02	0.032023953	-0.033699363	0.042897196	0.029054965	0.432434785	0.37241139	-0.000344308	8.15E-02	0.113370671	-0.049331423	-3.49E-02	0.172671742	-0.02205243	0.056447702	-0.031414584	0.132590287	-0.028200728	-0.108546844	-6.86E-02	-0.068544621	-0.12233676	-0.041858769	-0.031736555	-0.072021784	-0.029246729	-0.031675418	-0.021093165
10	W1_M_chinense	Monomorium_chinense	0	1	1	0	-0.049247732	-5.11E-02	-0.03900618	-4.78E-02	-3.06E-02	-0.040248313	-0.089154613	-0.083652017	-3.01E-02	-0.019541514	-0.005538452	-0.023221895	0.544139729	0.36386221	0.265033791	0.062098367	-1.22E-02	0.023968899	-0.056094672	3.15E-02	0.225428048	-0.006389081	-0.013106019	0.078074981	0.080617581	-0.041859304	-0.069927229	-2.47E-02	-0.02262584	-0.041043116	-0.015874019	-0.023790665	-0.027693023	0.003530333	-0.072642517	-0.035247877
11	W2_M_chinense	Monomorium_chinense	0	1	1	0	-0.038887179	-4.90E-02	-0.043261354	-5.37E-02	-2.74E-02	-0.043852309	-0.093758085	-0.082910224	-2.88E-02	-0.01853735	-0.015145712	-0.015981788	0.504671163	0.348086792	0.238347271	0.062100778	-1.75E-02	0.022231612	-0.063112367	3.08E-02	0.218845361	-0.01602814	-0.008361973	0.072333939	0.080509895	-0.045902907	-0.073081485	-7.81E-03	-0.0251576	-0.015428713	-0.007877418	-0.017655323	-0.022198221	0.001097176	-0.080157458	-0.037034481
12	W3_M_chinense	Monomorium_chinense	0	1	1	0	-0.044557072	-4.35E-02	-0.038333962	-4.16E-02	-3.31E-02	-0.044839747	-0.08812055	-0.085414511	-3.58E-02	-0.018174069	-0.014711681	-0.017086248	0.554074669	0.366321228	0.24302233	0.057810816	-1.06E-02	0.025635249	-0.044308219	3.14E-02	0.235449234	-0.004353058	-0.00642824	0.053259377	0.081963338	-0.04498618	-0.069816424	-1.29E-02	-0.026225855	-0.023458502	0.015106767	-0.00071887	-0.023332082	0.011499067	-0.067860345	-0.033306397
13	Q1_F_cinerea	Formica_cinerea	1	0	0	0	-0.047249297	-1.98E-02	0.000218252	2.18E-01	-4.52E-02	0.409684672	0.212941259	0.159410141	1.74E-02	0.013336283	-0.025038302	-0.015433077	-0.054424945	0.003977666	-0.043250901	-0.0478009	1.58E-03	-0.035782193	0.018467685	-5.95E-02	-0.055909414	-0.033813079	0.020020214	-0.051541067	-0.020615911	-0.019413912	0.01558052	-6.20E-02	-0.048731407	-0.067270091	-0.052755333	-0.036965093	-0.066432526	-0.041400662	0.02731938	-0.027853792
14	Q2_F_cinerea	Formica_cinerea	1	0	0	0	-0.042999416	-2.07E-02	-0.003751447	1.79E-01	-4.43E-02	0.381942343	0.203273091	0.158961384	1.06E-03	0.013989785	-0.029529163	-0.026757758	-0.059128773	-0.010457573	-0.048127943	-0.047520016	-6.24E-03	-0.04847068	0.026018385	-5.93E-02	-0.059067099	-0.037462996	0.013763084	-0.055556517	-0.036086246	-0.021603489	0.017771949	-4.61E-02	-0.04471402	-0.051989613	-0.049635008	-0.031953075	-0.062487461	-0.052530272	0.024992563	-0.03362967
15	Q3_F_cinerea	Formica_cinerea	1	0	0	0	-0.034046548	-2.24E-02	0.001723472	1.61E-01	-3.14E-02	0.440986249	0.145989346	0.1911854	-1.62E-03	-0.013802599	-0.031863729	-0.025047638	-0.05345455	-0.003303061	-0.043732751	-0.04991072	-1.20E-02	-0.038772219	0.038771508	-5.73E-02	-0.057852425	-0.02466559	0.011601633	-0.054416234	-0.032834614	-0.007453643	0.115204025	-6.45E-02	-0.036417646	-0.012633489	-0.04834481	-0.034476797	-0.053393961	-0.052196917	0.05192084	-0.035443291
16	W1_F_cinerea	Formica_cinerea	0	0	0	0	0.000455377	-1.45E-02	-0.00719842	8.87E-02	-4.07E-02	0.335005964	0.092138674	0.14840311	-7.72E-03	-0.013880129	-0.022930633	-0.021594999	-0.040111049	-0.01654638	-0.050500662	-0.04012728	-2.43E-02	-0.041257517	-0.016191174	-4.64E-02	-0.055886204	-0.04709059	-0.005157879	-0.029326632	-0.037095887	-0.022678295	-0.032716766	-1.01E-02	-0.036330191	-0.047455062	-0.05090289	-0.03369684	-0.067007573	-0.030263774	-0.03321406	-0.040167313
17	W2_F_cinerea	Formica_cinerea	0	0	0	0	0.003660009	-2.30E-02	-0.011493553	8.28E-02	-2.81E-02	0.344018903	0.051475782	0.159875502	-1.51E-02	-0.026946093	-0.022169577	-0.025917999	-0.024320028	-0.021271128	-0.049111925	-0.038491942	-3.38E-02	-0.044384487	-0.017440461	-4.01E-02	-0.058350417	-0.042219996	-0.013101404	-0.036652289	-0.043904916	-0.017516531	-0.016346487	-1.93E-02	-0.030885796	-0.029994263	-0.046483551	-0.03482348	-0.059552713	-0.044409785	-0.036135357	-0.045298507
18	W3_F_cinerea	Formica_cinerea	0	0	0	0	0.040792984	-9.47E-03	-0.005526832	8.69E-02	-3.49E-02	0.328739173	0.068476778	0.178627362	6.67E-03	-0.009694719	-0.035242096	-0.011404809	-0.064757739	-0.00016482	-0.037184687	-0.027443314	-1.55E-02	0.008242606	-0.023742861	-4.57E-02	-0.063463965	-0.049953762	-0.005310073	-0.035475583	-0.018330973	-0.022034585	-0.044521588	-3.17E-02	-0.04718575	-0.057567727	-0.044003034	-0.034555728	-0.076823005	-0.040003371	-0.047253573	-0.041998106
19	Q1_F_exsecta	Formica_exsecta	1	0	1	0	0.00230603	-2.82E-03	0.025118396	1.04E-01	-2.81E-02	0.058072514	0.046929104	0.014548812	5.53E-01	0.092473955	-0.010369611	0.076192679	-0.055809403	0.114761856	0.112784915	-0.003464136	8.42E-02	0.054900805	-0.062914103	-3.59E-02	-0.006540928	-0.024777843	0.038136684	-0.020263502	0.090380273	-0.029601537	-0.100748042	-5.34E-02	-0.058341043	-0.124299989	-0.041307568	-0.047621486	-0.090014646	-0.038589599	-0.049173931	-0.029785499
20	Q2_F_exsecta	Formica_exsecta	1	0	1	0	0.004782841	3.87E-03	0.021666892	1.45E-01	-2.28E-02	0.070498673	0.099376312	0.040136853	5.57E-01	0.111667276	-0.0076697	0.075856497	-0.048360781	0.109364757	0.101441279	-0.014727437	1.00E-01	0.05925532	-0.050012125	-4.11E-02	-0.01477437	-0.03096005	0.042118566	-0.022853648	0.085119225	-0.024293613	-0.104968589	-6.69E-02	-0.047565357	-0.136868114	-0.036477718	-0.04497552	-0.084815059	-0.02290208	-0.047830156	-0.023056645
21	W1_F_exsecta	Formica_exsecta	0	0	1	0	0.060099116	3.39E-03	0.004330723	2.07E-02	-1.53E-02	0.058633364	-0.024794493	0.002077929	3.77E-01	0.036592089	0.014500691	0.049162438	0.001325815	0.056994316	0.03716866	0.009253989	2.42E-02	0.001578156	-0.080779212	-6.70E-03	-0.016858444	-0.039413999	-0.003616927	0.028077275	0.022801363	-0.030502159	-0.105185599	1.44E-02	-0.031970108	-0.102102943	-0.030542667	-0.034280642	-0.079069718	-0.033909962	-0.078456565	-0.036742838
22	W2_F_exsecta	Formica_exsecta	0	0	1	0	0.056067632	2.81E-03	-0.00125255	3.52E-02	-7.08E-03	0.043488139	-0.0112138	0.018765556	3.54E-01	0.03441543	0.001412946	0.037375096	-0.00422687	0.043889609	0.03237242	-0.011462055	1.86E-02	-0.007586606	-0.07686193	-1.56E-02	-0.030604645	-0.044426002	-0.00905725	0.012270906	0.009180592	-0.034831062	-0.110167408	1.37E-02	-0.023777367	-0.116650181	-0.032493891	-0.036748858	-0.079061364	-0.031411617	-0.082918446	-0.045489262
23	Q1_F_fusca	Formica_fusca	1	0	0	0	-0.026465388	-3.08E-02	-0.030739568	3.99E-01	2.79E-01	0.024946403	0.192427126	0.115057452	-2.01E-02	-0.010290616	-0.037348667	-0.036782478	-0.051696979	-0.020600895	-0.051057776	-0.047094007	-1.06E-02	-0.050965553	-0.012065425	-5.99E-02	-0.082370386	-0.054389423	-0.004056751	-0.059492114	-0.040872042	-0.011785556	-0.003827418	-4.75E-02	-0.043393148	-0.075475486	-0.042601636	-0.044203446	-0.059930874	-0.064474332	0.012877773	-0.030928112
24	Q2_F_fusca	Formica_fusca	1	0	0	0	-0.021258364	-3.36E-02	-0.02543737	4.25E-01	2.86E-01	0.027823318	0.214579997	0.121864917	-7.61E-03	0.004669658	-0.032809353	-0.0319116	-0.052169166	-0.011330769	-0.047179922	-0.044534593	7.14E-05	-0.051188059	-0.003785581	-5.75E-02	-0.078972926	-0.052318387	0.003386029	-0.058950372	-0.035285536	-0.013352346	-0.006813211	-3.63E-02	-0.041481122	-0.074079307	-0.043708177	-0.040378981	-0.059649775	-0.065522913	0.012772343	-0.032292492
25	Q3_F_fusca	Formica_fusca	1	0	0	0	-0.027196553	-3.36E-02	-0.023712091	4.33E-01	2.86E-01	0.029617394	0.224313659	0.105734219	-7.20E-03	0.002270187	-0.032161631	-0.029468289	-0.055382478	-0.007640676	-0.044451919	-0.046810691	6.25E-03	-0.050260416	-0.010944311	-5.99E-02	-0.07751859	-0.051062381	0.003744061	-0.05756502	-0.031745623	-0.016537845	-0.013038643	-4.19E-02	-0.047291425	-0.084093523	-0.043049017	-0.040960984	-0.062682295	-0.066191262	0.008883537	-0.029862914
26	W1_F_fusca	Formica_fusca	0	0	0	0	0.05196738	-3.59E-02	-0.037698801	1.76E-01	4.50E-01	0.022656711	0.032459434	0.109905554	-2.67E-02	-0.034873403	-0.010839216	-0.036298185	-0.009745007	-0.029905971	-0.055848725	-0.0304518	-3.87E-02	-0.055542367	-0.058406473	-1.21E-02	-0.070747537	-0.059008974	-0.030538978	-0.023540237	-0.051894087	-0.024483431	-0.044860385	3.18E-02	-0.009422308	-0.017761512	-0.031744008	-0.037857998	-0.046072904	-0.036459705	-0.064122151	-0.042523336
27	W2_F_fusca	Formica_fusca	0	0	0	0	0.079835056	-2.86E-02	-0.04457515	1.67E-01	5.02E-01	0.023868461	0.015364654	0.109361761	-1.57E-02	-0.037798553	-0.008967633	-0.028753942	-0.007876405	-0.028806635	-0.050410711	-0.027541114	-3.96E-02	-0.045692466	-0.064110977	-8.46E-03	-0.06858652	-0.056052551	-0.029437006	-0.011122801	-0.045217586	-0.015186486	-0.052349194	5.49E-02	-0.003923461	-0.01829457	-0.032939973	-0.034223574	-0.047710936	-0.021163261	-0.072773289	-0.042195005
28	W3_F_fusca	Formica_fusca	0	0	0	0	0.052165457	-4.50E-02	-0.040803483	2.08E-01	4.62E-01	0.013640182	0.055007488	0.08423899	-1.65E-02	-0.027806758	-0.021253861	-0.021875059	-0.024098466	-0.028807624	-0.052316087	-0.023486673	-3.44E-02	-0.041288591	-0.067563865	-2.41E-02	-0.061664645	-0.062143097	-0.025498043	-0.030720188	-0.049789328	-0.026774774	-0.07239576	8.24E-02	-0.018976671	-0.053234519	-0.027770837	-0.037510989	-0.047286441	-0.046921941	-0.07413021	-0.04974746
29	Q1_L_humile	Linepithema_humile	1	1	0	1	-0.02228042	-3.87E-02	0.000538701	3.25E-02	4.23E-02	-0.019682727	-0.035899405	-0.046328636	8.78E-02	-0.009485642	0.183233062	0.499747762	-0.035150984	0.008290093	0.327962108	0.013087806	5.36E-02	0.065349263	-0.085692657	-3.02E-02	0.003595546	-0.057649551	0.013813447	-0.018686118	0.028241342	-0.046662302	-0.109931099	-3.91E-02	-0.053473306	-0.134380016	-0.028932112	-0.030979715	-0.077358554	-0.03832838	-0.082063757	-0.044268572
30	Q2_L_humile	Linepithema_humile	1	1	0	1	-0.019595297	-3.30E-02	-0.005494691	1.97E-02	3.40E-02	-0.016567923	-0.049211915	-0.048477814	9.53E-02	-0.002753186	0.201724123	0.547259765	-0.025606666	0.014851981	0.375851438	0.025270839	4.51E-02	0.078944909	-0.086202901	-3.35E-02	0.016538308	-0.054720973	0.009954038	-0.01694377	0.025196563	-0.037186492	-0.106993894	-2.72E-02	-0.04709135	-0.134602143	-0.024266098	-0.031019381	-0.076416738	-0.041548957	-0.085250991	-0.05122998
31	Q3_L_humile	Linepithema_humile	1	1	0	1	-0.02553486	-3.21E-02	-0.004404707	2.13E-02	4.31E-02	-0.009539422	-0.040424355	-0.042132266	1.02E-01	-0.009577886	0.177816832	0.538952019	0.000882354	0.015477104	0.355642093	0.023362024	5.08E-02	0.076519847	-0.083182619	-3.88E-02	0.006058508	-0.056711009	0.017501741	-0.018912688	0.033475546	-0.045516438	-0.102712908	-4.51E-02	-0.054248024	-0.135988247	-0.029432833	-0.036939932	-0.07498254	-0.040613788	-0.083046897	-0.049013449
32	W1_L_humile	Linepithema_humile	0	1	0	1	-0.019146973	-4.10E-02	-0.032064873	-4.44E-02	-2.65E-02	-0.045159279	-0.06222189	-0.072071737	-9.66E-03	-0.043805909	0.532253463	0.142914065	0.012085174	-0.040890235	0.084331082	0.001101995	-4.27E-02	-0.044149378	-0.048980025	-1.35E-02	-0.028387734	-0.049522136	-0.027496621	0.009955679	-0.038840188	-0.035944734	-0.053978694	1.40E-02	-0.000279765	-0.030872106	-0.018621962	-0.009706756	-0.020145847	-0.017571537	-0.064027373	-0.047506804
33	W2_L_humile	Linepithema_humile	0	1	0	1	-0.017583556	-3.55E-02	-0.033019089	-3.65E-02	-2.24E-02	-0.044008339	-0.066156957	-0.074012904	-1.37E-02	-0.040151793	0.5028802	0.13691083	0.004774055	-0.044452034	0.087333711	-0.00018843	-3.97E-02	-0.042670929	-0.052985952	-1.38E-02	-0.034548231	-0.056818388	-0.027723443	0.009900807	-0.037528341	-0.032724992	-0.063590475	2.93E-03	-0.003298299	-0.056835004	-0.028652476	-0.013612179	-0.030756243	-0.027065448	-0.067195703	-0.047583794
34	W3_L_humile	Linepithema_humile	0	1	0	1	-0.017238791	-3.98E-02	-0.02976027	-3.23E-02	-1.91E-02	-0.042769345	-0.065294605	-0.071459193	-1.64E-02	-0.040668664	0.530276245	0.152824401	0.011048552	-0.04211237	0.09418433	0.000499719	-3.75E-02	-0.040456976	-0.038674036	-1.28E-02	-0.037097768	-0.049534396	-0.028272269	-0.001832184	-0.038751547	-0.029256343	-0.053419539	-3.80E-03	0.002727312	-0.037392898	-0.005501389	-0.00813067	-0.020757181	-0.023946371	-0.056836657	-0.047887943
35	Q1_Sinv_mono	Solenopsis_invicta_monogynous	1	1	1	1	-0.041747349	-1.13E-02	-0.008981206	-5.24E-02	2.49E-05	-0.04428575	-0.040368262	-0.082120811	-4.99E-02	-0.040792713	-0.016704727	-0.045619758	-0.053284575	-0.046279805	-0.048670861	0.187874224	1.96E-01	0.126905768	0.633245907	-9.02E-03	0.107782084	0.121360611	-0.057273551	-0.040108969	-0.044989225	-0.006313616	0.103781381	-7.10E-02	-0.011854596	0.088746143	0.004032305	-0.009986302	0.012708374	-0.053041622	0.106550199	0.005704874
36	Q2_Sinv_mono	Solenopsis_invicta_monogynous	1	1	1	1	-0.039596929	-1.37E-02	0.006812772	-3.92E-02	4.11E-02	-0.042331183	-0.041962387	-0.081110947	-3.49E-02	-0.037283909	-0.016865689	-0.018191415	-0.051910809	-0.038243836	-0.049999585	0.19461337	3.21E-01	0.252588275	0.462088235	-5.37E-03	0.145644514	0.131191902	-0.054024717	-0.039430204	-0.014462643	-0.023971751	0.051032358	-8.53E-02	-0.037411382	-0.004057037	0.00834426	-0.027310315	-0.025794639	-0.05091918	0.061944847	-0.002358915
37	Q3_Sinv_mono	Solenopsis_invicta_monogynous	1	1	1	1	0.013787818	7.81E-03	0.032997829	-1.06E-03	1.55E-02	-0.015984161	-0.014746303	-0.065939162	5.15E-02	-0.005954423	0.033028569	0.052838593	-0.015963279	0.037135627	-0.015687602	0.204798886	8.52E-01	0.531005948	0.128744909	2.62E-02	0.185451312	0.116708048	-0.021552665	0.009076981	0.020029492	-0.037685031	-0.087100063	-8.49E-02	-0.052383021	-0.119662005	0.017496564	0.006916371	-0.056598504	-0.039550191	-0.001578571	0.018159856
38	W1_Sinv_mono	Solenopsis_invicta_monogynous	0	1	1	1	-0.020744138	-4.95E-02	-0.03519708	-6.05E-02	-1.36E-03	-0.050152269	-0.108914213	-0.095556867	-2.96E-02	-0.052672709	-0.005604009	-0.029201378	0.01584126	-0.043624332	-0.021621159	0.644969367	9.23E-02	0.118171659	0.007171883	2.37E-01	0.105753019	0.105583156	-0.07151928	0.052486622	-0.025562856	-0.038242508	-0.07220099	-2.93E-02	-0.021813849	0.018189252	0.006307936	-0.009410314	-0.041823419	0.048079794	-0.083606836	-0.057264781
39	W2_Sinv_mono	Solenopsis_invicta_monogynous	0	1	1	1	-0.05262378	1.71E-02	0.018154907	-2.31E-02	-3.34E-02	-0.015670509	-0.046953534	-0.09028596	2.81E-02	-0.009221348	0.004046018	0.027867992	0.013907301	0.029522793	0.030324777	0.037227339	3.87E-02	0.474364176	-0.032260747	1.02E-03	-0.013304139	0.014808918	0.95123977	0.003145555	0.025282992	-0.049664517	-0.074359796	-7.62E-02	-0.058937209	-0.011128783	-0.004568488	-0.003182398	-0.029332984	0.042947179	-0.000658272	0.124122309
40	W3_Sinv_mono	Solenopsis_invicta_monogynous	0	1	1	1	-0.024579428	-4.26E-02	-0.038720399	-3.96E-02	1.34E-03	-0.055351406	-0.104651532	-0.100702668	-2.49E-02	-0.053530449	-0.001812182	-0.033615483	0.003266905	-0.052049122	-0.037753588	0.616831082	8.58E-02	0.107389228	-0.000239796	2.43E-01	0.147254149	0.105200448	-0.070312993	0.034436163	-0.023985782	-0.037557956	-0.075852338	-3.10E-02	-0.02150121	0.011974356	-0.012500154	-0.011490298	-0.043980191	0.09248155	-0.085338328	-0.055709479
41	Q1_L_neglectus	Lasius_neglectus	1	1	0	1	-0.055067844	-3.64E-02	-0.038954286	-4.75E-02	-1.60E-02	-0.063750259	-0.01370047	-0.052903924	-3.48E-02	-0.032878035	-0.049369049	-0.017477703	-0.045515669	-0.033785442	-0.049012362	-0.036656584	-1.82E-02	-0.05423447	0.0132567	-2.18E-02	-0.062706579	-0.043007224	-0.000291307	-0.037908285	-0.045005813	0.393992484	0.34871043	-1.79E-02	0.051544285	0.115769809	-0.03418277	-0.030027823	-0.033483568	-0.039687139	0.037739638	-0.013649031
42	Q2_L_neglectus	Lasius_neglectus	1	1	0	1	-0.06261353	-2.63E-02	-0.041210193	-2.35E-02	1.06E-02	-0.05613232	0.021368761	-0.041680416	-4.25E-02	-0.03050597	-0.037958312	-0.028854048	-0.034753209	-0.030492653	-0.050599198	-0.034636436	-2.01E-02	-0.061807188	0.056707268	-3.35E-02	-0.043846847	-0.039354006	0.011135824	-0.049542026	-0.047479673	0.42117354	0.213949477	-2.97E-02	0.073796703	0.013032529	-0.028944117	-0.028179244	-0.023308581	-0.041596553	0.09007903	-0.017999801
43	Q3_L_neglectus	Lasius_neglectus	1	1	0	1	-0.033261761	-2.55E-02	-0.041333134	-5.10E-02	-2.11E-02	-0.067625262	-0.044383842	-0.066194294	-2.68E-02	-0.04029904	-0.035438641	-0.00772799	-0.043460041	-0.023144424	-0.053345799	-0.024885393	-2.09E-02	-0.052742366	-0.00691132	-1.89E-02	-0.055223106	-0.040742984	-0.008310137	-0.045311486	-0.047528353	0.39637073	0.376363475	-1.12E-02	0.051590002	0.134554714	-0.041441665	-0.040795219	-0.043239149	-0.039196817	0.008344141	-0.03174646
44	W1_L_neglectus	Lasius_neglectus	0	1	0	1	-0.049986005	-1.71E-02	-0.044916364	-4.88E-02	-2.02E-02	-0.066090249	-0.051146273	-0.062321447	-5.13E-02	-0.047944192	-0.03532721	-0.036850248	0.027826367	-0.04961261	-0.057817369	-0.030777977	-4.56E-02	-0.061560893	-0.022499963	-1.02E-02	-0.057813527	-0.044306934	-0.02805192	-0.018803816	-0.060438208	0.394275001	0.131991119	5.46E-02	0.143818279	0.042600818	-0.023566331	-0.023320145	-0.017972015	-0.0437538	-0.018282415	-0.043734233
45	W2_L_neglectus	Lasius_neglectus	0	1	0	1	-0.043012488	-2.27E-02	-0.051185162	-6.33E-02	-2.25E-02	-0.069077941	-0.066902435	-0.067787168	-4.14E-02	-0.04779611	-0.026456109	-0.031971235	0.020013107	-0.04130167	-0.051803261	-0.014536599	-4.97E-02	-0.062705736	-0.040211992	-9.98E-03	-0.06702609	-0.052654844	-0.038327813	0.000556271	-0.058802258	0.355378157	0.221521875	2.33E-02	0.129154931	0.133120016	-0.035253017	-0.027313995	-0.027736488	-0.043387008	-0.039151831	-0.038409698
46	W3_L_neglectus	Lasius_neglectus	0	1	0	1	-0.043855333	-1.50E-02	-0.042442789	-4.90E-02	-1.27E-02	-0.064967939	-0.056556155	-0.067479472	-4.75E-02	-0.044933505	-0.020138275	-0.034840328	0.032863389	-0.043993144	-0.046985601	-0.017977099	-4.80E-02	-0.065379986	-0.027247455	1.30E-03	-0.057663202	-0.046340065	-0.034693604	-0.004513445	-0.059922413	0.384995765	0.155141791	5.36E-02	0.15135204	0.080880278	-0.022873545	-0.020965038	-0.01962318	-0.050177924	-0.030596801	-0.038176617
47	Q1_M_pharaonis	Monomorium_pharaonis	1	1	0	1	-0.056218049	-4.55E-02	-0.023745431	-5.15E-02	-3.79E-02	-0.028596041	-0.067707873	-0.087075164	-1.13E-02	-0.024511189	-0.056089124	0.001692257	-0.034304319	-0.024152148	-0.043838904	-0.036365259	8.97E-03	0.22602296	-0.016066787	-3.00E-02	-0.007001156	0.018243159	0.095374423	0.05367845	0.416343944	-0.030028761	-0.081275693	-6.60E-02	-0.076470737	-0.086957509	-0.035691867	-0.029395735	-0.054527024	-0.05447553	-0.030547262	-0.014382631
48	Q2_M_pharaonis	Monomorium_pharaonis	1	1	0	1	-0.059591229	-4.38E-02	-0.029739789	-6.67E-02	-4.05E-02	-0.027566363	-0.070899669	-0.087095619	-1.70E-02	-0.036122321	-0.056787133	-0.008065427	-0.038002788	-0.023909962	-0.042421481	-0.040550333	2.59E-03	0.200714228	-0.019266522	-3.32E-02	-0.010403612	0.010693277	0.087724887	0.033342766	0.367949522	-0.037058926	-0.081898038	-6.10E-02	-0.076729399	-0.077595577	-0.037417611	-0.03334639	-0.055195053	-0.046602914	-0.03572109	-0.013453047
49	Q3_M_pharaonis	Monomorium_pharaonis	1	1	0	1	-0.058231687	-4.02E-02	-0.02372082	-5.38E-02	-3.41E-02	-0.028142783	-0.07165865	-0.09199926	-1.51E-02	-0.023365865	-0.054416678	-0.001403464	-0.034718014	-0.023000894	-0.050163917	-0.037092305	7.90E-03	0.208882218	-0.01596977	-3.10E-02	-0.004324176	0.018203104	0.09268311	0.05225449	0.395816114	-0.032910648	-0.078010761	-5.99E-02	-0.0728856	-0.08564509	-0.036046808	-0.0256695	-0.056497271	-0.053633313	-0.031729648	-0.013735982
50	W1_M_pharaonis	Monomorium_pharaonis	0	1	0	1	-0.045247149	-4.01E-02	-0.029767106	-5.19E-02	-2.20E-02	-0.02370472	-0.089047733	-0.098208263	-1.82E-02	-0.024592372	-0.035034803	-0.010167545	0.04694045	-0.043635469	-0.043408215	-0.001960043	-3.20E-02	0.154034204	-0.065133945	2.88E-02	-0.009141984	0.01023944	0.038621125	0.588787847	0.346196834	-0.025933392	-0.098521557	-2.69E-02	-0.047490837	-0.082564941	-0.014218815	-0.009873532	-0.043010223	-0.043288067	-0.088236084	-0.034164033
51	W2_M_pharaonis	Monomorium_pharaonis	0	1	0	1	-0.051014397	-4.82E-02	-0.031998877	-5.63E-02	-3.68E-02	-0.03137438	-0.09097269	-0.100172837	-2.50E-02	-0.033315569	-0.038722232	-0.014946859	0.030633623	-0.041749316	-0.037372566	-0.02218495	-3.00E-02	0.129745814	-0.061000046	2.11E-02	-0.020422314	0.003812626	0.036283052	0.480921158	0.333134227	-0.029051824	-0.097862252	-3.33E-02	-0.053479233	-0.077026115	-0.024097944	-0.014501697	-0.047625076	-0.039972319	-0.082950604	-0.038426586
52	W3_M_pharaonis	Monomorium_pharaonis	0	1	0	1	-0.046100601	-4.38E-02	-0.032961994	-5.87E-02	-2.96E-02	-0.03058746	-0.090699137	-0.100498206	-2.73E-02	-0.029628541	-0.029479074	-0.010044031	0.035045985	-0.041605486	-0.043087296	-0.017617887	-3.10E-02	0.11975111	-0.062649617	1.99E-02	-0.002101359	0.002850739	0.02942407	0.527620482	0.318376145	-0.030561893	-0.095671434	-3.20E-02	-0.047036403	-0.07792714	-0.021305194	-0.012809434	-0.046599759	-0.034530764	-0.083982396	-0.040569037
53	Q2_Sinv_poly	Solenopsis_invicta_polygynous	1	1	0	1	-0.052482406	-1.82E-02	-0.027080834	-5.41E-02	-2.46E-02	-0.03007196	-0.054245446	-0.101719249	-4.64E-02	-0.039172197	-0.023583565	-0.032248598	-0.06704608	-0.05002276	-0.056161772	-0.045548473	3.37E-02	-0.030140925	0.326908233	1.50E-01	0.313482934	0.510415542	0.003566204	-0.024036132	0.010505461	-0.029430743	-0.004459363	-6.78E-02	-0.031943228	0.097130077	-0.02741337	-0.032769015	0.008585407	-0.029659618	0.030096684	-0.01058391
54	Q3_Sinv_poly	Solenopsis_invicta_polygynous	1	1	0	1	-0.052275078	-3.16E-02	-0.019885999	-6.01E-02	-3.46E-02	-0.044132111	-0.066997501	-0.107267088	-4.66E-02	-0.039409594	-0.030091438	-0.036430852	-0.066505625	-0.051509756	-0.065802723	-0.049406589	1.43E-02	-0.040394592	0.248471947	1.51E-01	0.2776565	0.474392435	-0.002873188	-0.019773723	-0.002930064	-0.038916214	-0.011342195	-6.81E-02	-0.036277561	0.110325912	-0.037822538	-0.025528401	0.002766822	-0.015197222	-0.00746904	-0.00690052
55	W1_Sinv_poly	Solenopsis_invicta_polygynous	0	1	0	1	-0.041111732	-3.81E-02	-0.045770232	-7.62E-02	-1.43E-02	-0.055983134	-0.106718113	-0.09991447	-3.73E-02	-0.069087894	-0.0196131	-0.020275959	-0.02110761	-0.051360145	-0.04950891	-0.035821677	-2.29E-02	-0.04309866	-0.015815135	4.56E-01	0.229887769	0.284308942	-0.031910528	0.078979164	-0.015079029	-0.065582746	-0.090806901	-2.19E-02	-0.034128305	0.022377711	0.019229097	-0.012116035	-0.03038163	0.015651616	-0.098977086	-0.046433981
56	W2_Sinv_poly	Solenopsis_invicta_polygynous	0	1	0	1	-0.035862376	-3.59E-02	-0.033946102	-7.42E-02	-8.25E-03	-0.050882497	-0.101508472	-0.101815141	-4.30E-02	-0.066358556	-0.014828197	-0.030077935	-0.032440194	-0.057190393	-0.065810837	-0.045747958	-1.76E-02	-0.051714416	0.013444944	5.14E-01	0.331637859	0.361762706	-0.031691774	0.071434794	-0.018062723	-0.054518209	-0.093567696	-1.05E-02	-0.029735893	0.027799187	-0.021725016	-0.005742351	-0.016581571	0.038336361	-0.08728489	-0.041478659
57	W3_Sinv_poly	Solenopsis_invicta_polygynous	0	1	0	1	-0.041741285	-3.71E-02	-0.039938332	-7.35E-02	5.46E-03	-0.050957402	-0.103100846	-0.103971548	-4.72E-02	-0.068927039	-0.012103089	-0.030555683	-0.033637779	-0.058064165	-0.061591693	-0.043591564	-1.99E-02	-0.05368079	0.012190399	4.91E-01	0.314969458	0.34198926	-0.034454525	0.064896253	-0.019379658	-0.062027396	-0.092114497	-2.03E-02	-0.027630623	0.026170112	-0.022260108	-0.013202118	-0.021608281	0.049080566	-0.088951581	-0.047693484
58	Q1_F_pratensis	Formica_pratensis	1	0	1	0	-0.011595366	-1.14E-02	0.416609071	-3.34E-02	-2.70E-02	-0.018031272	0.209896547	0.103748527	-2.33E-02	0.024301858	-0.031013117	-0.046427339	-0.04761612	-0.021082249	-0.048517967	-0.035737817	-2.33E-02	-0.044682937	0.035398816	-6.25E-02	-0.061092017	-0.029315779	-0.002711424	-0.054919618	-0.046471316	-0.010392745	0.058698732	-4.27E-02	-0.033862189	-0.044761467	-0.03081146	-0.027163253	-0.046924399	-0.022190976	0.025840456	-0.024706399
59	Q2_F_pratensis	Formica_pratensis	1	0	1	0	-0.030829763	-1.83E-02	0.387799287	-2.54E-02	-4.15E-02	-0.005603173	0.246082379	0.103829533	-1.36E-02	0.033148408	-0.026269813	-0.043792849	-0.055377186	-0.012734551	-0.053364848	-0.035260439	-1.05E-02	-0.043641202	0.017856057	-6.77E-02	-0.05765502	-0.030736086	0.000921859	-0.053449238	-0.038898365	-0.016161396	0.041009469	-3.67E-02	-0.041585255	-0.051334195	-0.03896573	-0.035429644	-0.056571969	-0.012082213	0.022581723	-0.039129033
60	Q3_F_pratensis	Formica_pratensis	1	0	1	0	-0.027894025	-1.34E-02	0.431460726	-3.15E-02	-4.37E-02	-0.02408808	0.242308971	0.079877265	-2.44E-03	0.034682171	-0.022108243	-0.040836723	-0.05117438	-0.009930864	-0.046997073	-0.019810659	-1.47E-02	-0.039930596	0.052076341	-6.53E-02	-0.05722731	-0.034557632	0.005097532	-0.041593614	-0.041031191	-0.016166492	0.123938937	-2.99E-02	-0.038959851	-0.015942555	-0.038252243	-0.037643715	-0.045284183	0.023841575	0.017072349	-0.03269965
61	W1_F_pratensis	Formica_pratensis	0	0	1	0	0.021619339	-6.67E-03	0.340647315	-6.55E-02	-3.37E-02	-0.00817426	0.07632958	0.122756295	-3.64E-02	-0.01731643	-0.027784231	-0.047579052	-0.036358647	-0.022225748	-0.056964113	-0.022606865	-3.90E-02	-0.051048772	-0.030369651	-5.15E-02	-0.067228516	-0.04132871	-0.028127927	-0.049923188	-0.059050287	-0.015952572	-0.009681218	3.06E-02	-0.010167238	0.00219624	-0.024018601	-0.025900092	-0.04203136	-0.028564159	-0.037238762	-0.052510517
62	W2_F_pratensis	Formica_pratensis	0	0	1	0	0.042023817	-1.39E-02	0.393646638	-7.54E-02	-2.37E-02	-0.015556073	0.043207902	0.15301695	-3.36E-02	-0.020419953	-0.019039204	-0.048588303	-0.026072325	-0.018797731	-0.054107191	-0.0305717	-4.77E-02	-0.049181976	-0.027757903	-4.36E-02	-0.064984273	-0.040903498	-0.028683115	-0.044250103	-0.06111837	-0.006728369	0.040685764	4.37E-02	0.022056665	0.093227811	-0.020681942	-0.016944478	-0.017826791	-0.035000077	-0.04488407	-0.053809716
63	W3_F_pratensis	Formica_pratensis	0	0	1	0	0.020151477	-1.70E-02	0.337319037	-5.88E-02	-3.18E-02	-0.010710845	0.066749948	0.11728551	-2.25E-02	-0.015707215	-0.028623709	-0.04230303	-0.040912779	-0.018003755	-0.049225026	-0.028831472	-3.58E-02	-0.041566729	-0.034782752	-4.41E-02	-0.069749945	-0.038842301	-0.020439719	-0.04733759	-0.053346784	-0.018111903	-0.01967176	2.98E-02	-0.018660029	-0.013411854	-0.03185828	-0.034527337	-0.045996212	-0.031478768	-0.04437362	-0.050707888
64	Q1_F_pressilabris	Formica_pressilabris	1	0	0	0	-0.022977135	-2.25E-02	0.002941358	4.57E-02	-2.85E-02	0.025438742	0.240922551	0.107976753	9.52E-05	0.426015336	-0.02688314	-0.029049546	-0.049111697	-0.020392026	-0.042814888	-0.036704534	1.12E-03	-0.03532764	0.007519027	-5.88E-02	-0.036456342	-0.042044451	0.010160409	-0.054432293	-0.029406219	-0.013893514	0.018442972	-5.96E-02	-0.041961968	-0.086189788	-0.043070814	-0.03452159	-0.062826191	0.042822046	0.018135502	-0.022928274
65	Q2_F_pressilabris	Formica_pressilabris	1	0	0	0	-0.016460036	-2.26E-02	0.000977247	4.63E-02	-2.23E-02	0.018706778	0.212877202	0.112888833	1.03E-02	0.426341548	-0.025203302	-0.023094652	-0.048127256	-0.017933155	-0.036683112	-0.039087519	-1.12E-03	-0.030040945	0.005363942	-5.57E-02	-0.043475522	-0.04384499	0.009346598	-0.051845548	-0.028984746	-0.01189358	0.027099225	-6.49E-02	-0.045175222	-0.076035096	-0.046528534	-0.034016159	-0.062383708	-0.004240795	0.01585951	-0.020562917
66	Q3_F_pressilabris	Formica_pressilabris	1	0	0	0	-0.024199916	-2.31E-02	-0.003119664	4.23E-02	-2.72E-02	0.022734833	0.22346745	0.101718236	2.21E-03	0.417669508	-0.028246223	-0.025620395	-0.049236251	-0.019920414	-0.041454203	-0.042988641	-9.43E-04	-0.033790942	0.011773035	-5.64E-02	-0.047302923	-0.039705324	0.00662179	-0.054141695	-0.031699883	-0.013790812	0.017645816	-6.22E-02	-0.042793113	-0.083406639	-0.04274611	-0.036791636	-0.063576291	0.02729623	0.017605481	-0.016882876
67	W1_F_pressilabris	Formica_pressilabris	0	0	0	0	0.015385644	-1.01E-02	-0.008442901	2.44E-02	-2.81E-02	0.044010047	0.073884641	0.07960435	3.02E-02	0.327988717	-0.021229234	-0.004552558	-0.045049795	-0.005557816	-0.023901537	-0.028559222	-1.16E-02	-0.015132094	-0.070075116	-2.97E-02	-0.028233818	-0.053443887	-0.004858926	-0.014345177	-0.019026133	-0.034316655	-0.071430542	-1.97E-03	-0.048529598	-0.095709657	-0.032278812	-0.043217001	-0.073013811	0.005227077	-0.068629227	-0.031380852
68	W2_F_pressilabris	Formica_pressilabris	0	0	0	0	0.029090509	-2.02E-02	-0.017144783	1.67E-02	-3.36E-02	0.024636562	0.083647372	0.080456813	9.35E-03	0.348146228	-0.014437286	-0.011319413	-0.03374432	-0.019157841	-0.031914025	-0.027707932	-1.43E-02	-0.026048412	-0.062917983	-3.19E-02	-0.035538284	-0.061042984	-0.009179335	-0.032006573	-0.0324349	-0.035386148	-0.063316918	4.55E-02	-0.038134108	-0.083080125	-0.03742905	-0.037554132	-0.063794765	-0.005584024	-0.063848758	-0.040736818
69	W3_F_pressilabris	Formica_pressilabris	0	0	0	0	0.041984066	-2.10E-02	-0.018963545	1.80E-05	-2.27E-02	0.01703142	0.021190178	0.07996632	8.10E-03	0.303144902	-0.007698127	-0.012683938	-0.03373232	-0.026908713	-0.025214438	-0.022567571	-3.25E-02	-0.027125239	-0.078328856	-2.72E-02	-0.039307657	-0.065404046	-0.02526556	-0.020082571	-0.039366271	-0.04301854	-0.072319789	4.10E-02	-0.039425671	-0.076738468	-0.027696525	-0.039937788	-0.062636407	-0.00332037	-0.084088046	-0.042127588
70	Q1_M_Rubra	Myrmica_rubra	1	0	0	1	-0.070621645	-3.02E-02	-0.044032064	-6.03E-02	-3.31E-02	-0.036546829	-0.048191908	-0.082236786	-4.06E-02	-0.045867249	-0.044665414	-0.037110196	-0.028358158	-0.050926494	-0.040147927	-0.045749099	-2.17E-02	-0.051279347	0.086101502	-5.75E-02	-0.072264624	-0.010192755	-0.014271471	-0.056936012	-0.039044807	-0.019460886	0.05548421	-6.80E-02	-0.043169763	0.056182781	0.189710601	-0.013910037	0.167169813	-0.047673773	0.314986574	0.143178807
71	Q2_M_Rubra	Myrmica_rubra	1	0	0	1	-0.069366192	-2.28E-02	-0.041004926	-5.89E-02	-3.33E-02	-0.027026612	-0.03740077	-0.079837679	-3.33E-02	-0.041775653	-0.041429167	-0.033154898	-0.034545691	-0.050797601	-0.044154025	-0.042655469	-1.86E-02	-0.052450413	0.079972514	-5.39E-02	-0.079880722	-0.004534454	-0.010564094	-0.054338528	-0.035122126	-0.01636417	0.041581067	-6.40E-02	-0.038913387	0.047087987	0.204306184	-0.006865344	0.177129027	-0.052348133	0.340730786	0.163483836
72	Q3_M_Rubra	Myrmica_rubra	1	0	0	1	-0.07511564	-2.07E-02	-0.0410647	-4.69E-02	-3.13E-02	-0.031437732	-0.024283441	-0.079959583	-2.79E-02	-0.03896403	-0.041464316	-0.026546092	-0.032201168	-0.042566005	-0.036982564	-0.043080414	-6.66E-03	-0.039520024	0.053193147	-5.30E-02	-0.075910752	-0.003790216	-0.000907629	-0.05632076	-0.029268862	-0.019535486	-0.027875844	-6.18E-02	-0.045496139	-0.039029852	0.160290211	-0.010127464	0.117332938	-0.049931837	0.281307051	0.134879765
73	W1_M_Rubra	Myrmica_rubra	0	0	0	1	-0.061097287	-4.29E-02	-0.051842132	-7.33E-02	-4.67E-02	-0.050022596	-0.08990659	-0.083602949	-4.69E-02	-0.057707065	-0.033055	-0.044109072	0.033684224	-0.054357825	-0.040463332	-0.020071792	-4.60E-02	-0.071052716	-0.003331249	-8.13E-03	-0.07881573	-0.006058188	-0.040965807	-0.04003718	-0.056248379	-0.037692468	-0.012352431	-1.84E-02	-0.017560018	0.138017484	0.448682878	0.008080448	0.262494782	0.003480203	0.066160784	0.070543356
74	W2_M_Rubra	Myrmica_rubra	0	0	0	1	-0.054029664	-3.19E-02	-0.050705676	-7.39E-02	-4.11E-02	-0.052838576	-0.094475951	-0.083111013	-3.46E-02	-0.051471513	-0.028958709	-0.033713205	0.037077271	-0.055729245	-0.030575649	-0.006482974	-4.38E-02	-0.06475923	-0.013083117	-2.96E-03	-0.082858664	-0.005229305	-0.040692274	-0.034064085	-0.044587558	-0.036076318	-0.001736983	6.33E-05	-0.012221218	0.257690222	0.436984171	0.017259213	0.291269263	0.02007733	0.039921315	0.065796489
75	W3_M_Rubra	Myrmica_rubra	0	0	0	1	-0.047561326	-3.44E-02	-0.051475794	-7.17E-02	-3.60E-02	-0.045017207	-0.080928548	-0.07918186	-3.75E-02	-0.055450411	-0.02182011	-0.033695736	0.048592837	-0.051837784	-0.042382057	-0.006672112	-3.55E-02	-0.060974413	-0.001594859	8.74E-03	-0.074915341	0.003287311	-0.031728326	-0.032491654	-0.046405759	-0.034749686	-0.015941547	3.38E-03	-0.006039755	0.09400634	0.642813803	0.018948936	0.265282206	0.000400012	0.063962228	0.071671212
76	Q1_M_ruginodis	Myrmica_ruginodis	1	0	1	0	-0.063779099	-2.31E-02	-0.036398164	-2.87E-02	-4.04E-02	-0.051039158	-0.03483212	-0.076521422	-3.29E-02	-0.021077179	-0.044263303	-0.022029209	-0.029217512	-0.034200596	-0.005062121	-0.016391794	-1.28E-03	-0.002164298	0.054357794	-5.99E-02	0.029720473	0.010573051	-0.004847705	-0.0432488	-0.014232339	-0.016312288	0.023573746	-7.77E-02	-0.040914257	-0.01348949	-0.025130729	-0.021762065	0.108681148	0.112976063	0.269514832	0.447236082
77	Q2_M_ruginodis	Myrmica_ruginodis	1	0	1	0	-0.064011383	-2.59E-02	-0.038610859	-3.29E-02	-3.64E-02	-0.046951626	-0.039844229	-0.076953733	-3.26E-02	-0.02637849	-0.043149948	-0.024700071	-0.033842527	-0.037306267	0.004386719	-0.027299708	-6.33E-03	-0.004682876	0.059672839	-5.89E-02	0.01451555	0.012460192	-0.006107005	-0.039677202	-0.017009064	-0.015477559	0.043705284	-7.64E-02	-0.039506772	0.013063534	-0.017190212	-0.017623397	0.124654752	0.146038043	0.261772979	0.46220801
78	Q3_M_ruginodis	Myrmica_ruginodis	1	0	1	0	-0.057113553	-2.91E-02	-0.038561438	-2.57E-02	-4.28E-02	-0.048552839	-0.050227094	-0.081305322	-3.11E-02	-0.024983844	-0.045506567	-0.02173271	-0.038042501	-0.039623342	-0.011039178	-0.013069803	-7.25E-03	-0.013068587	0.050428673	-5.93E-02	0.023517117	0.010252077	-0.009339492	-0.038068071	-0.019165551	-0.021093977	0.035247105	-8.20E-02	-0.040741968	0.005392872	-0.025017047	-0.020871662	0.117671918	0.14104419	0.25234637	0.455504676
79	W1_M_ruginodis	Myrmica_ruginodis	0	0	1	0	-0.048212001	-3.03E-02	-0.046573779	-3.03E-02	-3.93E-02	-0.059804237	-0.098872787	-0.103761185	-3.87E-02	-0.048607111	-0.013953987	-0.031191367	-0.00722782	-0.046608996	0.027794232	-0.007166441	-3.82E-02	-0.038999058	-0.035699527	-5.47E-03	0.005705703	0.007073386	-0.039714523	-0.019650079	-0.043475485	-0.038271696	-0.023372269	-2.34E-02	-0.006206434	0.074098332	0.051729264	-0.003853665	0.219635403	0.564605292	0.016215744	0.250118606
80	W2_M_ruginodis	Myrmica_ruginodis	0	0	1	0	-0.042586042	-3.38E-02	-0.046059746	-4.92E-02	-4.18E-02	-0.060866361	-0.091632143	-0.102328204	-3.66E-02	-0.043251012	-0.000933664	-0.028688202	-0.001860675	-0.04763528	0.007511072	-0.012463487	-3.59E-02	-0.029567149	-0.039942421	-4.83E-03	0.005624479	-0.000305002	-0.033678051	-0.012079739	-0.037275538	-0.043468835	-0.034476839	-1.50E-02	-0.007713395	0.060398295	0.039782569	-0.005751257	0.190344566	0.522441864	0.014956466	0.238008113
81	W3_M_ruginodis	Myrmica_ruginodis	0	0	1	0	-0.043710698	-2.93E-02	-0.048578126	-4.73E-02	-3.76E-02	-0.063730071	-0.090492666	-0.096467296	-3.75E-02	-0.044251573	-0.017040207	-0.036435845	-0.008236946	-0.050892076	0.014429528	-0.011260703	-4.00E-02	-0.041078491	-0.02442029	-6.85E-03	0.008187326	-0.00251312	-0.034647796	-0.011099489	-0.044692242	-0.037939336	-0.009595915	-1.37E-02	-0.002684053	0.089790209	0.070233758	-0.007854845	0.209778311	0.466560798	0.021886926	0.215790174
82	Q1_M_sulcinodis	Myrmica_sulcinodis	1	0	0	0	-0.068086519	-2.30E-02	-0.046900152	-2.36E-02	-3.37E-02	-0.039008296	-0.035975212	-0.076649128	-3.55E-02	-0.034900838	-0.047377382	-0.033105853	-0.045219533	-0.037360759	-0.024302341	-0.040425296	-2.02E-02	-0.021207762	0.032258136	-5.48E-02	-0.031095626	-0.025393972	-0.0142801	-0.036422353	-0.031584154	-0.02535267	-0.022832903	-6.94E-02	-0.043035323	-0.044679253	-0.048760591	0.214625213	0.107406788	-0.021080673	0.205175343	0.006667055
83	Q2_M_sulcinodis	Myrmica_sulcinodis	1	0	0	0	-0.067471421	-3.08E-02	-0.046845883	-3.73E-02	-3.77E-02	-0.042585051	-0.04001097	-0.071291206	-4.00E-02	-0.036122591	-0.045043001	-0.036997872	-0.047358671	-0.043161729	-0.030111398	-0.039485382	-2.11E-02	-0.025402398	0.083743304	-5.62E-02	-0.03052585	-0.020133288	-0.010768612	-0.041463283	-0.036153682	-0.013949291	0.036265793	-7.46E-02	-0.034409307	0.012051326	-0.03998444	0.275575939	0.166759242	-0.027425592	0.288720121	0.016210672
84	Q3_M_sulcinodis	Myrmica_sulcinodis	1	0	0	0	-0.068066432	-1.90E-02	-0.046943404	-2.50E-02	-3.17E-02	-0.033267656	-0.022084881	-0.065157191	-4.02E-02	-0.032696702	-0.044234927	-0.034359329	-0.045619911	-0.039340674	-0.026768768	-0.039288074	-2.09E-02	-0.020702726	0.073979295	-5.40E-02	-0.031757046	-0.014334581	-0.00643712	-0.041000695	-0.03742084	-0.007524825	0.013882904	-7.47E-02	-0.02705908	-0.034417156	-0.045567959	0.261409986	0.148700246	-0.029961318	0.30544329	0.016194076
85	W1_M_sulcinodis	Myrmica_sulcinodis	0	0	0	0	-0.036083646	-2.59E-02	-0.053052674	-7.08E-02	-3.70E-02	-0.048642744	-0.096433893	-0.083193774	-3.91E-02	-0.050977978	-0.032922348	-0.038152414	0.022149588	-0.054042491	-0.024947967	-0.016442531	-5.22E-02	-0.053757425	-0.018244321	-2.80E-05	-0.029891757	-0.027338522	-0.037248832	-0.019322193	-0.052016565	-0.033150671	-0.016170991	-5.36E-03	-0.000284673	0.169519427	0.012742371	0.522680873	0.336108175	0.067872142	0.028450742	-0.027961239
86	W2_M_sulcinodis	Myrmica_sulcinodis	0	0	0	0	-0.0385108	-3.35E-02	-0.060203044	-7.08E-02	-2.84E-02	-0.052472129	-0.092017031	-0.080131674	-4.13E-02	-0.060354653	-0.031691066	-0.040023357	-0.00887846	-0.051400817	-0.032668303	-0.020542551	-5.37E-02	-0.052942972	-0.015075655	1.95E-03	-0.028612032	-0.031993514	-0.037596216	-0.016991935	-0.051854197	-0.029300647	-0.040362679	1.46E-02	0.004220422	0.101453429	0.008148962	0.471915124	0.261465389	0.059788907	0.019434493	-0.03230875
87	W3_M_sulcinodis	Myrmica_sulcinodis	0	0	0	0	-0.03906295	-2.33E-02	-0.057291552	-7.21E-02	-3.64E-02	-0.055775147	-0.101674953	-0.085716723	-4.74E-02	-0.009141935	-0.040262624	-0.039031739	0.003708204	-0.052438591	-0.026726508	-0.020650689	-5.47E-02	-0.05618784	-0.020240117	-8.76E-03	-0.035248295	-0.030506848	-0.040434182	-0.021569116	-0.054954497	-0.038466737	-0.021171266	-2.15E-02	-0.012674356	0.164696495	0.020457582	0.491484016	0.304392148	0.055610638	0.015385595	-0.027109793
88	Q1_F_truncorum	Formica_truncorum	1	0	0	0	-0.002639458	3.40E-01	0.025664949	6.00E-02	-4.97E-02	0.010135948	0.157305037	0.11891172	-1.22E-02	-0.000276973	-0.028768341	-0.035689779	-0.055611909	-0.021610852	-0.037940864	-0.043087416	-1.07E-02	-0.046604354	-0.005414514	-6.24E-02	-0.046524672	-0.045965445	-0.000651198	-0.050183345	-0.037867547	-0.017864279	0.000398837	-4.47E-02	-0.049809354	-0.059730599	-0.028283092	-0.036756805	-0.053590194	-0.052337567	0.001298084	-0.039552538
89	Q2_F_truncorum	Formica_truncorum	1	0	0	0	0.002435147	3.41E-01	0.024230958	5.33E-02	-5.22E-02	0.008158936	0.148161953	0.127131995	-1.34E-02	-0.001173291	-0.023732861	-0.032597891	-0.050659426	-0.019694247	-0.039756183	-0.03935437	-8.72E-03	-0.045523521	-0.005906425	-5.62E-02	-0.03064812	-0.045606663	-0.003449367	-0.051733101	-0.038583209	-0.018108095	-0.002352744	-3.16E-02	-0.045488555	-0.047717726	-0.034165669	-0.032880654	-0.051493605	-0.041918539	-0.005414984	-0.036093273
90	Q3_F_truncorum	Formica_truncorum	1	0	0	0	-0.003116815	3.46E-01	0.037913943	7.17E-02	-4.84E-02	0.008446842	0.19674612	0.128815768	-1.16E-02	0.00077435	-0.021381645	-0.03261572	-0.050959326	-0.018208043	-0.034021569	-0.041202587	-7.16E-03	-0.048019151	0.008460748	-6.18E-02	-0.040744273	-0.042708776	0.004542998	-0.056067452	-0.037818305	-0.007620443	0.012620717	-4.79E-02	-0.043460982	-0.066884417	-0.030121019	-0.032447212	-0.050933225	-0.038596096	0.016553841	-0.034295683
91	W1_F_truncorum	Formica_truncorum	0	0	0	0	0.139282675	5.16E-01	0.015013859	2.38E-03	-4.20E-02	0.002700158	-0.00557551	0.137351102	-2.50E-02	-0.036145812	0.006056635	-0.030372259	-0.010312156	-0.029785757	-0.02953347	-0.024541272	-4.24E-02	-0.044744981	-0.053619959	-1.68E-03	-0.049882823	-0.05433767	-0.033749767	-0.009280341	-0.048974547	-0.018775998	-0.038872756	9.74E-02	-0.001654239	-0.019154085	-0.008617744	-0.007681455	-0.031709452	-0.014936928	-0.074769319	-0.041817624
92	W2_F_truncorum	Formica_truncorum	0	0	0	0	0.09186026	3.90E-01	0.010457231	1.27E-02	-4.16E-02	0.012473678	0.036956182	0.108324725	-8.73E-03	-0.02030784	0.010215044	-0.034711429	-0.015622516	-0.017371017	-0.037018625	-0.026412654	-2.67E-02	-0.044142414	-0.059649946	-1.96E-02	-0.040431775	-0.049106281	-0.015617221	-0.013617115	-0.044769223	-0.032098128	-0.063227665	1.93E-01	-0.021169981	-0.041522096	-0.020506561	-0.025018087	-0.045449787	-0.017543553	-0.075616263	-0.049958704
93	W3_F_truncorum	Formica_truncorum	0	0	0	0	0.084531103	3.89E-01	0.002428284	1.10E-02	-3.57E-02	0.001345511	0.015552036	0.101961292	-1.74E-02	-0.027379088	0.002057798	-0.029013204	-0.019742064	-0.030906808	-0.035296427	-0.028273634	-3.61E-02	-0.044987204	-0.054320059	-1.95E-02	-0.046013591	-0.054230017	-0.027065097	-0.012550086	-0.046879977	-0.030458864	-0.055003373	7.45E-02	-0.01896131	-0.043022352	-0.01484144	-0.022401247	-0.048659083	-0.004287297	-0.075179259	-0.044879354
94	W1_L_turcicus	Lasius_turcicus	0	0	1	0	-0.032497675	-2.49E-02	-0.035856432	-5.84E-02	-1.02E-02	-0.055802556	-0.074607053	-0.063250236	-5.21E-02	-0.05484101	-0.004872904	-0.041464823	0.033549749	-0.043139778	-0.051740158	-0.018816327	-5.72E-02	-0.065082751	-0.055536643	1.04E-02	-0.044963212	-0.019729075	-0.036697288	0.009777576	-0.05817054	-0.006544565	0.105404564	2.71E-01	0.341236192	0.140380662	-0.026423827	-0.019459703	-0.026241592	-0.02967257	-0.060616614	-0.041547074
95	W2_L_turcicus	Lasius_turcicus	0	0	1	0	-0.023706531	-1.74E-02	-0.033472033	-5.66E-02	5.50E-05	-0.045925966	-0.058094361	-0.06894963	-3.71E-02	-0.04313223	0.031078952	-0.032637079	0.035546665	-0.013392851	-0.056920059	-0.008777707	-5.05E-02	-0.066230517	-0.067103541	2.57E-02	-0.033191445	-0.015389565	-0.025278088	0.02214957	-0.055748157	-0.010824483	0.038079568	7.04E-01	0.304000427	0.064783034	-0.021519886	-0.019161423	-0.030457806	-0.022701542	-0.065808655	-0.042752084
96	W3_L_turcicus	Lasius_turcicus	0	0	1	0	-0.034999191	-2.30E-02	-0.034304037	-6.11E-02	-1.06E-02	-0.058998162	-0.071132747	-0.056548458	-4.40E-02	-0.054740579	0.003399415	-0.043759183	0.043338914	-0.041567115	-0.053399829	-0.011736219	-5.88E-02	-0.070132444	-0.031092486	1.81E-02	-0.043981295	-0.019909461	-0.029936199	0.014833371	-0.059481318	0.007558715	0.212692955	2.53E-01	0.463160311	0.255162502	-0.014497732	-0.001581639	0.000290809	-0.021727191	-0.032292408	-0.035476844
97	W4_L_turcicus	Lasius_turcicus	0	0	1	0	-0.041972981	-3.05E-02	-0.040853827	-5.19E-02	-1.77E-02	-0.058930562	-0.089463107	-0.071372948	-5.01E-02	-0.064177065	-0.024686059	-0.036054941	0.041172176	-0.041882477	-0.054594589	-0.003961598	-5.68E-02	-0.064373308	-0.036953031	1.72E-02	-0.053763859	-0.020707217	-0.038149891	0.005448972	-0.05852642	0.000991269	0.336274606	1.03E-01	0.379434076	0.433966394	-0.028575718	-0.02121208	-0.008073825	-0.023757478	-0.05307757	-0.034754156
98	W5_L_turcicus	Lasius_turcicus	0	0	1	0	-0.048575414	-3.50E-02	-0.042675909	-6.26E-02	-1.49E-03	-0.063279782	-0.087700156	-0.068972104	-5.20E-02	-0.06408402	-0.018518647	-0.03954622	0.032157306	-0.043384113	-0.05517743	0.000236081	-5.94E-02	-0.074263357	-0.035214575	1.46E-02	-0.057727674	-0.02788964	-0.03982665	0.003319482	-0.059990221	0.004481384	0.302547659	1.50E-01	0.379428398	0.371487448	-0.016020032	-0.020123902	-0.003644096	-0.026878086	-0.047435289	-0.04297248
99	W6_L_turcicus	Lasius_turcicus	0	0	1	0	-0.035670648	-2.29E-02	-0.035038456	-4.53E-02	-1.53E-02	-0.055548514	-0.060645553	-0.043341155	-4.56E-02	-0.052546264	-0.01844474	-0.034612615	0.029824526	-0.04452054	-0.046757989	-0.02227123	-4.91E-02	-0.056159376	-0.030765169	4.81E-03	-0.043023434	-0.028041511	-0.026880179	-0.003717382	-0.050330689	0.03634132	0.112670864	1.26E-01	0.306019841	0.071724876	-0.029486596	-0.016541467	-0.024737542	-0.035844422	-0.019215823	-0.030000594
